# Supplementary material for: Artificial intelligence enables precision diagnosis of cervical cytology grades and cervical cancer
Source: Nat Commun. 2024 May 22;15:4369. doi: 10.1038/s41467-024-48705-3 (PMC11111770; doi:10.1038/s41467-024-48705-3)
Supplement: Supplementary file 4 — Source Data [file 41467_2024_48705_MOESM4_ESM.zip › Source Data/Table S1.Average precision in the patch-level detection and classification./ground_truth_126/C201912184_H.tiff.xml]

<?xml version="1.0"?><annotation><folder>med</folder><filename>/datasets/Review/label-check/tif-tiff/C201912184_H.tiff</filename><size><width>46592</width><height>44288</height></size><mpp>0</mpp><object><name>NONE</name><difficult>0</difficult><truncated>0</truncated><info>[{"confidence": "0"}, {"action": "CREATE", "cat": "NONE", "time": "2020-07-23 14:39;16", "who": "admin", "typeOfanno": "PersonManul"}]</info><confidence>0</confidence><bndbox><xmin>9863.6796875</xmin><ymin>22181.23046875</ymin><xmax>10593.587890625</xmax><ymax>23044.998046875</ymax></bndbox><segmentation><points><x>10248.0</x><y>22201.0</y></points><points><x>10240.0</x><y>22209.0</y></points><points><x>10238.0</x><y>22225.0</y></points><points><x>10221.0</x><y>22226.0</y></points><points><x>10214.0</x><y>22222.0</y></points><points><x>10209.0</x><y>22219.0</y></points><points><x>10197.0</x><y>22219.0</y></points><points><x>10192.0</x><y>22227.0</y></points><points><x>10190.0</x><y>22237.0</y></points><points><x>10171.0</x><y>22237.0</y></points><points><x>10170.0</x><y>22229.0</y></points><points><x>10153.0</x><y>22225.0</y></points><points><x>10144.0</x><y>22226.0</y></points><points><x>10140.0</x><y>22226.0</y></points><points><x>10125.0</x><y>22225.0</y></points><points><x>10121.0</x><y>22235.0</y></points><points><x>10118.0</x><y>22238.0</y></points><points><x>10116.0</x><y>22248.0</y></points><points><x>10106.0</x><y>22247.0</y></points><points><x>10089.0</x><y>22247.0</y></points><points><x>10084.0</x><y>22251.0</y></points><points><x>10083.0</x><y>22266.0</y></points><points><x>10082.0</x><y>22290.0</y></points><points><x>10083.0</x><y>22295.0</y></points><points><x>10080.0</x><y>22301.0</y></points><points><x>10075.0</x><y>22302.0</y></points><points><x>10047.578125</x><y>22311.05078125</y></points><points><x>10026.1572265625</x><y>22341.396484375</y></points><points><x>10032.107421875</x><y>22380.072265625</y></points><points><x>10006.5205078125</x><y>22400.3046875</y></points><points><x>10017.826171875</x><y>22424.10546875</y></points><points><x>9964.869140625</x><y>22480.037109375</y></points><points><x>9975.861328125</x><y>22542.95703125</y></points><points><x>9923.5927734375</x><y>22610.28515625</y></points><points><x>9920.048828125</x><y>22658.125</y></points><points><x>9926.25</x><y>22705.078125</y></points><points><x>9960.80078125</x><y>22700.6484375</y></points><points><x>9991.8076171875</x><y>22691.7890625</y></points><points><x>9973.203125</x><y>22719.251953125</y></points><points><x>9916.5048828125</x><y>22737.857421875</y></points><points><x>9889.927734375</x><y>22747.6015625</y></points><points><x>9880.1826171875</x><y>22793.669921875</y></points><points><x>9863.6796875</x><y>22855.0625</y></points><points><x>9896.6552734375</x><y>22877.486328125</y></points><points><x>9934.90625</x><y>22911.779296875</y></points><points><x>9967.880859375</x><y>22983.005859375</y></points><points><x>9991.623046875</x><y>23026.533203125</y></points><points><x>10028.5546875</x><y>23044.998046875</y></points><points><x>10049.6591796875</x><y>23021.2578125</y></points><points><x>10062.0859375</x><y>22958.4453125</y></points><points><x>10085.23046875</x><y>22920.779296875</y></points><points><x>10063.0234375</x><y>22899.76953125</y></points><points><x>10064.53125</x><y>22864.9296875</y></points><points><x>10080.001953125</x><y>22825.658203125</y></points><points><x>10076.431640625</x><y>22795.90625</y></points><points><x>10080.2265625</x><y>22700.482421875</y></points><points><x>10084.623046875</x><y>22685.294921875</y></points><points><x>10118.5927734375</x><y>22670.509765625</y></points><points><x>10187.3330078125</x><y>22684.896484375</y></points><points><x>10258.8701171875</x><y>22676.103515625</y></points><points><x>10292.041015625</x><y>22653.72265625</y></points><points><x>10378.3115234375</x><y>22652.693359375</y></points><points><x>10430.580078125</x><y>22652.693359375</y></points><points><x>10476.6474609375</x><y>22622.572265625</y></points><points><x>10532.4599609375</x><y>22572.076171875</y></points><points><x>10549.2919921875</x><y>22455.134765625</y></points><points><x>10593.587890625</x><y>22362.115234375</y></points><points><x>10583.8427734375</x><y>22310.732421875</y></points><points><x>10556.3798828125</x><y>22269.98046875</y></points><points><x>10523.0693359375</x><y>22255.77734375</y></points><points><x>10493.318359375</x><y>22231.380859375</y></points><points><x>10426.0</x><y>22211.0</y></points><points><x>10407.0</x><y>22204.0</y></points><points><x>10397.0</x><y>22203.0</y></points><points><x>10374.0</x><y>22203.0</y></points><points><x>10369.0</x><y>22207.0</y></points><points><x>10365.0</x><y>22212.0</y></points><points><x>10350.0</x><y>22214.0</y></points><points><x>10348.0</x><y>22221.0</y></points><points><x>10336.744140625</x><y>22226.32421875</y></points><points><x>10328.0</x><y>22223.0</y></points><points><x>10324.0</x><y>22218.0</y></points><points><x>10319.0</x><y>22209.0</y></points><points><x>10302.3857421875</x><y>22192.234375</y></points><points><x>10262.1220703125</x><y>22181.23046875</y></points><points><x>10268.0</x><y>22205.0</y></points><points><x>10262.0</x><y>22201.0</y></points></segmentation></object><object><name>NONE</name><difficult>0</difficult><truncated>0</truncated><info>[{"confidence": "0"}, {"action": "CREATE", "cat": "NONE", "time": "2020-07-23 14:39;16", "who": "admin", "typeOfanno": "PersonManul"}]</info><confidence>0</confidence><bndbox><xmin>10560.0</xmin><ymin>23147.2890625</ymin><xmax>10626.99609375</xmax><ymax>23307.0</ymax></bndbox><segmentation><points><x>10578.9482421875</x><y>23148.630859375</y></points><points><x>10573.580078125</x><y>23180.3046875</y></points><points><x>10562.0</x><y>23198.0</y></points><points><x>10560.0</x><y>23220.0</y></points><points><x>10561.0</x><y>23225.0</y></points><points><x>10569.0</x><y>23225.0</y></points><points><x>10565.0</x><y>23234.0</y></points><points><x>10565.0</x><y>23246.0</y></points><points><x>10569.0</x><y>23253.0</y></points><points><x>10572.0</x><y>23257.0</y></points><points><x>10576.0</x><y>23276.0</y></points><points><x>10572.0</x><y>23280.0</y></points><points><x>10572.0</x><y>23285.0</y></points><points><x>10575.1904296875</x><y>23303.78125</y></points><points><x>10590.0</x><y>23307.0</y></points><points><x>10611.0</x><y>23307.0</y></points><points><x>10615.0</x><y>23296.0</y></points><points><x>10621.0</x><y>23294.0</y></points><points><x>10626.99609375</x><y>23268.349609375</y></points><points><x>10616.7958984375</x><y>23244.99609375</y></points><points><x>10609.0</x><y>23245.0</y></points><points><x>10609.0</x><y>23230.0</y></points><points><x>10607.0</x><y>23223.0</y></points><points><x>10614.0</x><y>23222.0</y></points><points><x>10616.0</x><y>23216.0</y></points><points><x>10617.0</x><y>23200.0</y></points><points><x>10607.0</x><y>23184.0</y></points><points><x>10597.73828125</x><y>23147.2890625</y></points></segmentation></object><object><name>MET</name><difficult>0</difficult><truncated>0</truncated><info>[{"confidence": "0"}, {"action": "CREATE", "cat": "MET", "time": "2020-07-23 14:39;16", "who": "admin", "typeOfanno": "PersonManul"}]</info><confidence>0</confidence><bndbox><xmin>6558.8779296875</xmin><ymin>19609.166015625</ymin><xmax>6816.25244140625</xmax><ymax>19870.9375</ymax></bndbox><segmentation><points><x>6574.46435546875</x><y>19679.904296875</y></points><points><x>6570.06787109375</x><y>19665.517578125</y></points><points><x>6579.65966796875</x><y>19647.931640625</y></points><points><x>6587.65283203125</x><y>19632.74609375</y></points><points><x>6587.65283203125</x><y>19632.74609375</y></points><points><x>6609.63330078125</x><y>19627.94921875</y></points><points><x>6637.20947265625</x><y>19622.353515625</y></points><points><x>6637.20947265625</x><y>19622.353515625</y></points><points><x>6639.20751953125</x><y>19621.5546875</y></points><points><x>6657.59130859375</x><y>19609.166015625</y></points><points><x>6677.9736328125</x><y>19621.5546875</y></points><points><x>6677.9736328125</x><y>19621.5546875</y></points><points><x>6698.75537109375</x><y>19634.34375</y></points><points><x>6724.3330078125</x><y>19646.333984375</y></points><points><x>6740.31884765625</x><y>19666.31640625</y></points><points><x>6765.4970703125</x><y>19671.91015625</y></points><points><x>6765.896484375</x><y>19709.478515625</y></points><points><x>6765.09716796875</x><y>19745.845703125</y></points><points><x>6765.09716796875</x><y>19745.845703125</y></points><points><x>6766.29638671875</x><y>19747.84375</y></points><points><x>6767.095703125</x><y>19748.64453125</y></points><points><x>6791.47412109375</x><y>19789.80859375</y></points><points><x>6802.66455078125</x><y>19825.376953125</y></points><points><x>6816.25244140625</x><y>19846.158203125</y></points><points><x>6810.6572265625</x><y>19867.33984375</y></points><points><x>6810.6572265625</x><y>19867.33984375</y></points><points><x>6809.05859375</x><y>19868.939453125</y></points><points><x>6780.2841796875</x><y>19870.9375</y></points><points><x>6748.31201171875</x><y>19863.34375</y></points><points><x>6748.31201171875</x><y>19863.34375</y></points><points><x>6746.71337890625</x><y>19861.744140625</y></points><points><x>6725.13232421875</x><y>19831.771484375</y></points><points><x>6713.142578125</x><y>19813.38671875</y></points><points><x>6683.96826171875</x><y>19833.76953125</y></points><points><x>6659.58984375</x><y>19817.783203125</y></points><points><x>6634.01220703125</x><y>19830.171875</y></points><points><x>6634.01220703125</x><y>19830.171875</y></points><points><x>6632.013671875</x><y>19830.97265625</y></points><points><x>6603.2392578125</x><y>19833.369140625</y></points><points><x>6580.458984375</x><y>19821.380859375</y></points><points><x>6580.458984375</x><y>19821.380859375</y></points><points><x>6572.06640625</x><y>19783.8125</y></points><points><x>6558.8779296875</x><y>19745.046875</y></points><points><x>6558.8779296875</x><y>19745.046875</y></points><points><x>6558.8779296875</x><y>19742.25</y></points><points><x>6558.8779296875</x><y>19741.05078125</y></points><points><x>6566.87109375</x><y>19704.681640625</y></points><points><x>6566.87109375</x><y>19704.681640625</y></points></segmentation></object><object><name>NONE</name><difficult>0</difficult><truncated>0</truncated><info>[{"confidence": "0"}, {"action": "CREATE", "cat": "NONE", "time": "2020-07-23 14:39;16", "who": "admin", "typeOfanno": "PersonManul"}]</info><confidence>0</confidence><bndbox><xmin>6054.98095703125</xmin><ymin>21417.09375</ymin><xmax>6111.0</xmax><ymax>21478.0</ymax></bndbox><segmentation><points><x>6064.0</x><y>21425.0</y></points><points><x>6062.7333984375</x><y>21437.466796875</y></points><points><x>6054.98095703125</x><y>21452.970703125</y></points><points><x>6058.0</x><y>21478.0</y></points><points><x>6068.322265625</x><y>21477.130859375</y></points><points><x>6078.41845703125</x><y>21471.90234375</y></points><points><x>6088.69482421875</x><y>21471.0</y></points><points><x>6095.90625</x><y>21460.904296875</y></points><points><x>6106.0</x><y>21457.0</y></points><points><x>6109.0673828125</x><y>21453.33203125</y></points><points><x>6110.0</x><y>21450.0</y></points><points><x>6111.0</x><y>21438.0</y></points><points><x>6107.0</x><y>21427.0</y></points><points><x>6078.5986328125</x><y>21417.09375</y></points></segmentation></object><object><name>NILM</name><difficult>0</difficult><truncated>0</truncated><info>[{"confidence": "0"}, {"action": "CREATE", "cat": "NILM", "time": "2020-07-23 14:39;16", "who": "admin", "typeOfanno": "PersonManul"}]</info><confidence>0</confidence><bndbox><xmin>8823.8125</xmin><ymin>25507.62890625</ymin><xmax>8926.0380859375</xmax><ymax>25594.169921875</ymax></bndbox><segmentation><points><x>8901.3369140625</x><y>25509.07421875</y></points><points><x>8880.7236328125</x><y>25510.439453125</y></points><points><x>8870.7236328125</x><y>25517.439453125</y></points><points><x>8855.3671875</x><y>25507.62890625</y></points><points><x>8845.7236328125</x><y>25510.439453125</y></points><points><x>8844.7236328125</x><y>25518.439453125</y></points><points><x>8843.7236328125</x><y>25526.439453125</y></points><points><x>8836.7236328125</x><y>25527.439453125</y></points><points><x>8831.7236328125</x><y>25531.439453125</y></points><points><x>8831.7236328125</x><y>25544.439453125</y></points><points><x>8825.2548828125</x><y>25554.8671875</y></points><points><x>8823.8125</x><y>25568.388671875</y></points><points><x>8832.2861328125</x><y>25573.978515625</y></points><points><x>8843.7236328125</x><y>25572.439453125</y></points><points><x>8854.642578125</x><y>25584.794921875</y></points><points><x>8865.6396484375</x><y>25594.169921875</y></points><points><x>8877.5390625</x><y>25587.5</y></points><points><x>8883.1279296875</x><y>25568.388671875</y></points><points><x>8901.6982421875</x><y>25563.521484375</y></points><points><x>8920.0869140625</x><y>25568.208984375</y></points><points><x>8926.0380859375</x><y>25530.703125</y></points><points><x>8914.7236328125</x><y>25510.439453125</y></points></segmentation></object><object><name>NILM</name><difficult>0</difficult><truncated>0</truncated><info>[{"confidence": "0"}, {"action": "CREATE", "cat": "NILM", "time": "2020-07-23 14:39;16", "who": "admin", "typeOfanno": "PersonManul"}]</info><confidence>0</confidence><bndbox><xmin>14496.37109375</xmin><ymin>33134.23828125</ymin><xmax>14781.982421875</xmax><ymax>33495.41796875</ymax></bndbox><segmentation><points><x>14511.2470703125</x><y>33241.93359375</y></points><points><x>14496.37109375</x><y>33311.55078125</y></points><points><x>14500.5361328125</x><y>33372.84375</y></points><points><x>14550.517578125</x><y>33453.171875</y></points><points><x>14611.2099609375</x><y>33495.41796875</y></points><points><x>14742.1162109375</x><y>33464.4765625</y></points><points><x>14781.982421875</x><y>33305.01171875</y></points><points><x>14763.5361328125</x><y>33247.890625</y></points><points><x>14747.595703125</x><y>33216.90234375</y></points><points><x>14739.595703125</x><y>33206.90234375</y></points><points><x>14739.595703125</x><y>33199.90234375</y></points><points><x>14731.595703125</x><y>33198.90234375</y></points><points><x>14726.6455078125</x><y>33180.0546875</y></points><points><x>14713.5546875</x><y>33171.1328125</y></points><points><x>14702.2490234375</x><y>33150.3046875</y></points><points><x>14661.1923828125</x><y>33134.23828125</y></points><points><x>14573.12890625</x><y>33152.08984375</y></points></segmentation></object><object><name>NILM</name><difficult>0</difficult><truncated>0</truncated><info>[{"confidence": "0"}, {"action": "CREATE", "cat": "NILM", "time": "2020-07-23 14:39;16", "who": "admin", "typeOfanno": "PersonManul"}]</info><confidence>0</confidence><bndbox><xmin>21462.359375</xmin><ymin>40478.56640625</ymin><xmax>21505.359375</xmax><ymax>40576.140625</ymax></bndbox><segmentation><points><x>21472.359375</x><y>40478.56640625</y></points><points><x>21466.359375</x><y>40483.56640625</y></points><points><x>21463.359375</x><y>40503.56640625</y></points><points><x>21462.359375</x><y>40517.56640625</y></points><points><x>21465.4765625</x><y>40544.05078125</y></points><points><x>21466.359375</x><y>40560.56640625</y></points><points><x>21482.96484375</x><y>40576.140625</y></points><points><x>21499.359375</x><y>40571.56640625</y></points><points><x>21504.958984375</x><y>40562.98046875</y></points><points><x>21505.3203125</x><y>40541.34375</y></points><points><x>21505.359375</x><y>40533.56640625</y></points><points><x>21504.359375</x><y>40518.56640625</y></points><points><x>21502.359375</x><y>40511.56640625</y></points><points><x>21501.359375</x><y>40497.56640625</y></points><points><x>21499.189453125</x><y>40490.69140625</y></points><points><x>21495.359375</x><y>40486.56640625</y></points><points><x>21484.359375</x><y>40478.56640625</y></points></segmentation></object><object><name>NILM</name><difficult>0</difficult><truncated>0</truncated><info>[{"confidence": "0"}, {"action": "CREATE", "cat": "NILM", "time": "2020-07-23 14:39;16", "who": "admin", "typeOfanno": "PersonManul"}]</info><confidence>0</confidence><bndbox><xmin>28082.6328125</xmin><ymin>33464.0</ymin><xmax>28252.009765625</xmax><ymax>33587.0</ymax></bndbox><segmentation><points><x>28139.001953125</x><y>33467.80078125</y></points><points><x>28126.384765625</x><y>33464.3125</y></points><points><x>28118.0</x><y>33464.0</y></points><points><x>28109.0</x><y>33470.0</y></points><points><x>28089.87890625</x><y>33477.46484375</y></points><points><x>28082.6328125</x><y>33496.5234375</y></points><points><x>28084.2421875</x><y>33509.67578125</y></points><points><x>28103.033203125</x><y>33515.8515625</y></points><points><x>28101.154296875</x><y>33541.3515625</y></points><points><x>28099.275390625</x><y>33562.5546875</y></points><points><x>28141.1484375</x><y>33574.63671875</y></points><points><x>28163.0</x><y>33577.0</y></points><points><x>28168.0</x><y>33581.0</y></points><points><x>28173.0</x><y>33584.0</y></points><points><x>28192.0</x><y>33587.0</y></points><points><x>28220.0</x><y>33586.0</y></points><points><x>28226.240234375</x><y>33584.56640625</y></points><points><x>28234.560546875</x><y>33586.1796875</y></points><points><x>28245.56640625</x><y>33585.640625</y></points><points><x>28252.009765625</x><y>33559.06640625</y></points><points><x>28244.494140625</x><y>33538.93359375</y></points><points><x>28235.904296875</x><y>33532.22265625</y></points><points><x>28227.314453125</x><y>33533.56640625</y></points><points><x>28218.455078125</x><y>33531.15234375</y></points><points><x>28208.5234375</x><y>33520.14453125</y></points><points><x>28200.0</x><y>33509.0</y></points><points><x>28190.0</x><y>33500.0</y></points><points><x>28168.0</x><y>33493.0</y></points><points><x>28165.0</x><y>33490.0</y></points><points><x>28161.548828125</x><y>33476.125</y></points><points><x>28148.12890625</x><y>33469.94921875</y></points></segmentation></object><object><name>NILM</name><difficult>0</difficult><truncated>0</truncated><info>[{"confidence": "0"}, {"action": "CREATE", "cat": "NILM", "time": "2020-07-23 14:39;16", "who": "admin", "typeOfanno": "PersonManul"}]</info><confidence>0</confidence><bndbox><xmin>30900.544921875</xmin><ymin>32577.826171875</ymin><xmax>31075.513671875</xmax><ymax>32757.23046875</ymax></bndbox><segmentation><points><x>31048.736328125</x><y>32577.826171875</y></points><points><x>31028.0</x><y>32582.0</y></points><points><x>31023.0</x><y>32591.0</y></points><points><x>31007.0</x><y>32597.0</y></points><points><x>31004.0</x><y>32600.0</y></points><points><x>30992.0</x><y>32611.0</y></points><points><x>30992.0</x><y>32619.0</y></points><points><x>30985.0</x><y>32621.0</y></points><points><x>30969.0</x><y>32630.0</y></points><points><x>30959.974609375</x><y>32632.802734375</y></points><points><x>30957.724609375</x><y>32637.677734375</y></points><points><x>30954.349609375</x><y>32641.302734375</y></points><points><x>30953.099609375</x><y>32643.177734375</y></points><points><x>30951.599609375</x><y>32644.052734375</y></points><points><x>30951.599609375</x><y>32645.052734375</y></points><points><x>30948.474609375</x><y>32651.427734375</y></points><points><x>30944.974609375</x><y>32657.052734375</y></points><points><x>30942.474609375</x><y>32661.427734375</y></points><points><x>30943.224609375</x><y>32666.927734375</y></points><points><x>30935.224609375</x><y>32672.677734375</y></points><points><x>30921.751953125</x><y>32674.5546875</y></points><points><x>30902.9609375</x><y>32684.486328125</y></points><points><x>30900.544921875</x><y>32705.69140625</y></points><points><x>30905.376953125</x><y>32712.134765625</y></points><points><x>30919.0</x><y>32716.0</y></points><points><x>30917.0</x><y>32722.0</y></points><points><x>30912.892578125</x><y>32735.755859375</y></points><points><x>30902.423828125</x><y>32746.76171875</y></points><points><x>30912.0</x><y>32754.0</y></points><points><x>30939.19921875</x><y>32757.23046875</y></points><points><x>30964.162109375</x><y>32744.078125</y></points><points><x>30980.0</x><y>32739.0</y></points><points><x>30993.15234375</x><y>32730.65625</y></points><points><x>31003.888671875</x><y>32749.982421875</y></points><points><x>31024.55859375</x><y>32750.787109375</y></points><points><x>31052.0</x><y>32750.0</y></points><points><x>31057.0</x><y>32749.0</y></points><points><x>31063.0</x><y>32725.0</y></points><points><x>31075.11328125</x><y>32707.7109375</y></points><points><x>31071.1171875</x><y>32690.92578125</y></points><points><x>31075.513671875</x><y>32667.34765625</y></points><points><x>31075.513671875</x><y>32659.353515625</y></points><points><x>31069.51953125</x><y>32630.578125</y></points><points><x>31065.521484375</x><y>32602.203125</y></points></segmentation></object><object><name>NONE</name><difficult>0</difficult><truncated>0</truncated><info>[{"confidence": "0"}, {"action": "CREATE", "cat": "NONE", "time": "2020-07-23 14:39;16", "who": "admin", "typeOfanno": "PersonManul"}]</info><confidence>0</confidence><bndbox><xmin>31560.201171875</xmin><ymin>31249.873046875</ymin><xmax>31699.59765625</xmax><ymax>31352.9765625</ymax></bndbox><segmentation><points><x>31568.205078125</x><y>31258.9921875</y></points><points><x>31560.201171875</x><y>31271.462890625</y></points><points><x>31564.109375</x><y>31299.005859375</y></points><points><x>31580.115234375</x><y>31306.451171875</y></points><points><x>31585.0</x><y>31310.0</y></points><points><x>31595.0</x><y>31325.0</y></points><points><x>31601.0</x><y>31331.0</y></points><points><x>31625.0</x><y>31344.0</y></points><points><x>31675.40234375</x><y>31352.9765625</y></points><points><x>31693.0</x><y>31348.0</y></points><points><x>31699.59765625</x><y>31334.73828125</y></points><points><x>31677.0</x><y>31308.0</y></points><points><x>31666.0</x><y>31298.0</y></points><points><x>31658.0</x><y>31294.0</y></points><points><x>31651.0</x><y>31282.0</y></points><points><x>31644.0</x><y>31275.0</y></points><points><x>31621.990234375</x><y>31251.36328125</y></points><points><x>31579.744140625</x><y>31249.873046875</y></points></segmentation></object><object><name>NILM</name><difficult>0</difficult><truncated>0</truncated><info>[{"confidence": "0"}, {"action": "CREATE", "cat": "NILM", "time": "2020-07-23 14:39;16", "who": "admin", "typeOfanno": "PersonManul"}]</info><confidence>0</confidence><bndbox><xmin>33533.296875</xmin><ymin>25505.197265625</ymin><xmax>33723.7421875</xmax><ymax>25631.158203125</ymax></bndbox><segmentation><points><x>33549.09375</x><y>25508.798828125</y></points><points><x>33533.296875</x><y>25528.47265625</y></points><points><x>33544.66015625</x><y>25543.712890625</y></points><points><x>33556.8515625</x><y>25560.337890625</y></points><points><x>33569.0</x><y>25567.0</y></points><points><x>33572.0</x><y>25571.0</y></points><points><x>33579.0</x><y>25578.0</y></points><points><x>33586.0</x><y>25583.0</y></points><points><x>33590.0</x><y>25586.0</y></points><points><x>33615.0</x><y>25598.0</y></points><points><x>33621.0</x><y>25599.0</y></points><points><x>33632.0</x><y>25603.0</y></points><points><x>33645.0</x><y>25606.0</y></points><points><x>33652.0</x><y>25611.0</y></points><points><x>33656.0</x><y>25616.0</y></points><points><x>33683.359375</x><y>25630.228515625</y></points><points><x>33708.66796875</x><y>25631.158203125</y></points><points><x>33723.37109375</x><y>25625.017578125</y></points><points><x>33723.7421875</x><y>25612.734375</y></points><points><x>33715.18359375</x><y>25607.337890625</y></points><points><x>33706.53125</x><y>25593.142578125</y></points><points><x>33694.28125</x><y>25581.017578125</y></points><points><x>33691.78125</x><y>25578.392578125</y></points><points><x>33688.28125</x><y>25574.142578125</y></points><points><x>33686.78125</x><y>25570.892578125</y></points><points><x>33682.76171875</x><y>25565.689453125</y></points><points><x>33679.88671875</x><y>25565.689453125</y></points><points><x>33675.51171875</x><y>25565.314453125</y></points><points><x>33673.26171875</x><y>25564.564453125</y></points><points><x>33668.63671875</x><y>25560.814453125</y></points><points><x>33666.28515625</x><y>25555.580078125</y></points><points><x>33667.0</x><y>25544.0</y></points><points><x>33666.0</x><y>25539.0</y></points><points><x>33663.80859375</x><y>25524.869140625</y></points><points><x>33659.9296875</x><y>25514.89453125</y></points><points><x>33649.67578125</x><y>25505.197265625</y></points><points><x>33628.33984375</x><y>25517.943359375</y></points><points><x>33601.73828125</x><y>25522.65234375</y></points><points><x>33574.5859375</x><y>25522.9296875</y></points></segmentation></object><object><name>NILM</name><difficult>0</difficult><truncated>0</truncated><info>[{"confidence": "0"}, {"action": "CREATE", "cat": "NILM", "time": "2020-07-23 14:39;16", "who": "admin", "typeOfanno": "PersonManul"}]</info><confidence>0</confidence><bndbox><xmin>34786.2421875</xmin><ymin>25652.58203125</ymin><xmax>34888.48828125</xmax><ymax>25754.828125</ymax></bndbox><segmentation><points><x>34850.8046875</x><y>25662.001953125</y></points><points><x>34861.05859375</x><y>25652.58203125</y></points><points><x>34868.81640625</x><y>25657.291015625</y></points><points><x>34868.81640625</x><y>25657.568359375</y></points><points><x>34869.09375</x><y>25659.5078125</y></points><points><x>34879.0703125</x><y>25676.134765625</y></points><points><x>34888.48828125</x><y>25703.01171875</y></points><points><x>34886.2734375</x><y>25726.564453125</y></points><points><x>34886.2734375</x><y>25726.564453125</y></points><points><x>34884.88671875</x><y>25728.50390625</y></points><points><x>34876.296875</x><y>25736.5390625</y></points><points><x>34868.5390625</x><y>25739.033203125</y></points><points><x>34858.83984375</x><y>25749.28515625</y></points><points><x>34845.81640625</x><y>25748.455078125</y></points><points><x>34839.4453125</x><y>25744.021484375</y></points><points><x>34830.30078125</x><y>25747.623046875</y></points><points><x>34816.4453125</x><y>25754.828125</y></points><points><x>34795.6640625</x><y>25733.767578125</y></points><points><x>34786.2421875</x><y>25706.890625</y></points><points><x>34786.2421875</x><y>25706.890625</y></points><points><x>34786.2421875</x><y>25704.396484375</y></points><points><x>34794.28125</x><y>25682.23046875</y></points><points><x>34794.28125</x><y>25681.953125</y></points><points><x>34796.49609375</x><y>25680.84375</y></points><points><x>34813.67578125</x><y>25675.857421875</y></points><points><x>34813.67578125</x><y>25675.857421875</y></points><points><x>34815.6171875</x><y>25674.193359375</y></points><points><x>34831.96484375</x><y>25664.7734375</y></points><points><x>34841.3828125</x><y>25663.6640625</y></points><points><x>34844.43359375</x><y>25663.94140625</y></points><points><x>34844.43359375</x><y>25664.21875</y></points></segmentation></object><object><name>NILM</name><difficult>0</difficult><truncated>0</truncated><info>[{"confidence": "0"}, {"action": "CREATE", "cat": "NILM", "time": "2020-07-23 14:39;16", "who": "admin", "typeOfanno": "PersonManul"}]</info><confidence>0</confidence><bndbox><xmin>38878.22265625</xmin><ymin>23777.880859375</ymin><xmax>39037.34375</xmax><ymax>23847.486328125</ymax></bndbox><segmentation><points><x>38977.6015625</x><y>23777.880859375</y></points><points><x>38932.75</x><y>23785.697265625</y></points><points><x>38921.0</x><y>23791.0</y></points><points><x>38914.0</x><y>23797.0</y></points><points><x>38904.08984375</x><y>23799.283203125</y></points><points><x>38894.2265625</x><y>23806.169921875</y></points><points><x>38878.22265625</x><y>23823.6640625</y></points><points><x>38886.22265625</x><y>23843.205078125</y></points><points><x>38922.88671875</x><y>23847.486328125</y></points><points><x>39037.34375</x><y>23842.4609375</y></points><points><x>39034.3671875</x><y>23809.705078125</y></points></segmentation></object><object><name>NONE</name><difficult>0</difficult><truncated>0</truncated><info>[{"confidence": "0"}, {"action": "CREATE", "cat": "NONE", "time": "2020-07-23 14:39;16", "who": "admin", "typeOfanno": "PersonManul"}]</info><confidence>0</confidence><bndbox><xmin>34895.0</xmin><ymin>19813.775390625</ymin><xmax>35195.90234375</xmax><ymax>20170.654296875</ymax></bndbox><segmentation><points><x>35010.66796875</x><y>19813.775390625</y></points><points><x>34994.0</x><y>19815.0</y></points><points><x>34983.0</x><y>19830.0</y></points><points><x>34972.0</x><y>19830.0</y></points><points><x>34959.0</x><y>19832.0</y></points><points><x>34934.0</x><y>19824.0</y></points><points><x>34927.0</x><y>19825.0</y></points><points><x>34919.0</x><y>19822.0</y></points><points><x>34906.0</x><y>19821.0</y></points><points><x>34895.0</x><y>19829.0</y></points><points><x>34895.0</x><y>19849.0</y></points><points><x>34899.0</x><y>19861.0</y></points><points><x>34912.0</x><y>19884.0</y></points><points><x>34901.80859375</x><y>19903.544921875</y></points><points><x>34895.484375</x><y>19916.201171875</y></points><points><x>34897.71484375</x><y>19925.3203125</y></points><points><x>34905.53125</x><y>19943.0</y></points><points><x>34918.25390625</x><y>19964.94921875</y></points><points><x>34957.859375</x><y>20008.677734375</y></points><points><x>34997.46484375</x><y>20056.533203125</y></points><points><x>35023.70703125</x><y>20090.62109375</y></points><points><x>35066.609375</x><y>20143.427734375</y></points><points><x>35131.79296875</x><y>20170.654296875</y></points><points><x>35178.82421875</x><y>20119.5</y></points><points><x>35194.9140625</x><y>20073.70703125</y></points><points><x>35195.90234375</x><y>20037.7890625</y></points><points><x>35188.88671875</x><y>19987.458984375</y></points><points><x>35157.0</x><y>19927.0</y></points><points><x>35144.33203125</x><y>19905.7734375</y></points><points><x>35132.0</x><y>19891.0</y></points><points><x>35127.0</x><y>19885.0</y></points><points><x>35101.0</x><y>19865.0</y></points><points><x>35077.0</x><y>19854.0</y></points><points><x>35068.0</x><y>19840.0</y></points><points><x>35058.0</x><y>19837.0</y></points><points><x>35046.0</x><y>19836.0</y></points><points><x>35041.0</x><y>19835.0</y></points><points><x>35034.0</x><y>19829.0</y></points></segmentation></object><object><name>NILM</name><difficult>0</difficult><truncated>0</truncated><info>[{"confidence": "0"}, {"action": "CREATE", "cat": "NILM", "time": "2020-07-23 14:39;16", "who": "admin", "typeOfanno": "PersonManul"}]</info><confidence>0</confidence><bndbox><xmin>33520.5625</xmin><ymin>19191.716796875</ymin><xmax>34062.859375</xmax><ymax>19490.802734375</ymax></bndbox><segmentation><points><x>33542.0</x><y>19243.0</y></points><points><x>33520.5625</x><y>19427.658203125</y></points><points><x>33633.66796875</x><y>19490.802734375</y></points><points><x>33779.85546875</x><y>19475.447265625</y></points><points><x>33825.0</x><y>19456.0</y></points><points><x>33828.0</x><y>19453.0</y></points><points><x>33853.0</x><y>19448.0</y></points><points><x>33871.0</x><y>19445.0</y></points><points><x>33880.0</x><y>19444.0</y></points><points><x>33909.0</x><y>19447.0</y></points><points><x>33915.0</x><y>19450.0</y></points><points><x>33916.0</x><y>19461.0</y></points><points><x>33934.0</x><y>19461.0</y></points><points><x>33934.0</x><y>19454.0</y></points><points><x>33938.0</x><y>19441.0</y></points><points><x>33931.0</x><y>19440.0</y></points><points><x>33935.0</x><y>19425.0</y></points><points><x>33940.0</x><y>19419.0</y></points><points><x>33945.0</x><y>19416.0</y></points><points><x>33952.0</x><y>19414.0</y></points><points><x>33980.0</x><y>19415.0</y></points><points><x>33982.0</x><y>19408.0</y></points><points><x>33993.0</x><y>19407.0</y></points><points><x>34004.0</x><y>19403.0</y></points><points><x>34062.859375</x><y>19355.412109375</y></points><points><x>34018.96484375</x><y>19241.099609375</y></points><points><x>33857.09765625</x><y>19193.544921875</y></points><points><x>33662.30859375</x><y>19191.716796875</y></points></segmentation></object><object><name>NONE</name><difficult>0</difficult><truncated>0</truncated><info>[{"confidence": "0"}, {"action": "CREATE", "cat": "NONE", "time": "2020-07-23 14:39;16", "who": "admin", "typeOfanno": "PersonManul"}]</info><confidence>0</confidence><bndbox><xmin>38140.390625</xmin><ymin>15250.6435546875</ymin><xmax>38344.3125</xmax><ymax>15403.5859375</ymax></bndbox><segmentation><points><x>38281.66015625</x><y>15278.8974609375</y></points><points><x>38323.4296875</x><y>15273.369140625</y></points><points><x>38323.4296875</x><y>15273.369140625</y></points><points><x>38325.2734375</x><y>15304.6953125</y></points><points><x>38325.2734375</x><y>15304.6953125</y></points><points><x>38344.3125</x><y>15343.3916015625</y></points><points><x>38344.3125</x><y>15344.005859375</y></points><points><x>38344.3125</x><y>15346.462890625</y></points><points><x>38344.3125</x><y>15347.0771484375</y></points><points><x>38315.4453125</x><y>15391.3017578125</y></points><points><x>38315.4453125</x><y>15391.3017578125</y></points><points><x>38242.3515625</x><y>15402.9716796875</y></points><points><x>38191.984375</x><y>15403.5859375</y></points><points><x>38191.984375</x><y>15403.5859375</y></points><points><x>38140.390625</x><y>15400.5146484375</y></points><points><x>38145.30078125</x><y>15355.0615234375</y></points><points><x>38157.5859375</x><y>15312.6796875</y></points><points><x>38157.5859375</x><y>15312.6796875</y></points><points><x>38160.66015625</x><y>15310.837890625</y></points><points><x>38163.1171875</x><y>15309.609375</y></points><points><x>38163.1171875</x><y>15308.9951171875</y></points><points><x>38171.71484375</x><y>15271.5263671875</y></points><points><x>38198.125</x><y>15250.6435546875</y></points><points><x>38198.125</x><y>15250.6435546875</y></points><points><x>38200.58203125</x><y>15250.6435546875</y></points><points><x>38220.8515625</x><y>15259.8564453125</y></points><points><x>38244.1953125</x><y>15255.556640625</y></points><points><x>38264.46484375</x><y>15263.5419921875</y></points><points><x>38264.46484375</x><y>15263.5419921875</y></points></segmentation></object><object><name>NONE</name><difficult>0</difficult><truncated>0</truncated><info>[{"confidence": "0"}, {"action": "CREATE", "cat": "NONE", "time": "2020-07-23 14:39;16", "who": "admin", "typeOfanno": "PersonManul"}]</info><confidence>0</confidence><bndbox><xmin>36272.5078125</xmin><ymin>13781.849609375</ymin><xmax>36398.91015625</xmax><ymax>13894.826171875</ymax></bndbox><segmentation><points><x>36298.25</x><y>13836.306640625</y></points><points><x>36315.57421875</x><y>13822.279296875</y></points><points><x>36319.2890625</x><y>13807.015625</y></points><points><x>36319.2890625</x><y>13807.015625</y></points><points><x>36344.8671875</x><y>13798.7646484375</y></points><points><x>36349.40625</x><y>13785.9755859375</y></points><points><x>36377.87109375</x><y>13781.849609375</y></points><points><x>36391.14453125</x><y>13793.896484375</y></points><points><x>36389.28125</x><y>13809.7158203125</y></points><points><x>36398.91015625</x><y>13817.7421875</y></points><points><x>36398.91015625</x><y>13819.3916015625</y></points><points><x>36398.91015625</x><y>13820.216796875</y></points><points><x>36394.4921875</x><y>13833.1650390625</y></points><points><x>36391.41015625</x><y>13841.4453125</y></points><points><x>36386.41015625</x><y>13845.8203125</y></points><points><x>36383.03515625</x><y>13851.5703125</y></points><points><x>36376.28515625</x><y>13855.6953125</y></points><points><x>36368.4375</x><y>13863.1279296875</y></points><points><x>36352.8046875</x><y>13869.4560546875</y></points><points><x>36331.6640625</x><y>13869.310546875</y></points><points><x>36314.34765625</x><y>13883.7421875</y></points><points><x>36298.5546875</x><y>13894.826171875</y></points><points><x>36285.25390625</x><y>13892.609375</y></points><points><x>36277.62109375</x><y>13879.2109375</y></points><points><x>36277.62109375</x><y>13879.2109375</y></points><points><x>36272.5078125</x><y>13860.466796875</y></points><points><x>36278.4453125</x><y>13843.732421875</y></points><points><x>36275.00390625</x><y>13845.50390625</y></points></segmentation></object><object><name>NONE</name><difficult>0</difficult><truncated>0</truncated><info>[{"confidence": "0"}, {"action": "CREATE", "cat": "NONE", "time": "2020-07-23 14:39;16", "who": "admin", "typeOfanno": "PersonManul"}]</info><confidence>0</confidence><bndbox><xmin>40528.30859375</xmin><ymin>12715.3515625</ymin><xmax>40611.43359375</xmax><ymax>12815.103515625</ymax></bndbox><segmentation><points><x>40536.62109375</x><y>12715.3515625</y></points><points><x>40550.47265625</x><y>12720.892578125</y></points><points><x>40561.8359375</x><y>12729.759765625</y></points><points><x>40568.20703125</x><y>12735.85546875</y></points><points><x>40584.5546875</x><y>12746.3857421875</y></points><points><x>40590.375</x><y>12759.1318359375</y></points><points><x>40590.375</x><y>12759.1318359375</y></points><points><x>40611.43359375</x><y>12790.1650390625</y></points><points><x>40607.27734375</x><y>12810.1162109375</y></points><points><x>40594.53125</x><y>12815.103515625</y></points><points><x>40586.49609375</x><y>12813.4404296875</y></points><points><x>40582.33984375</x><y>12804.296875</y></points><points><x>40582.0625</x><y>12804.296875</y></points><points><x>40580.3984375</x><y>12804.8515625</y></points><points><x>40569.0390625</x><y>12797.646484375</y></points><points><x>40565.71484375</x><y>12783.515625</y></points><points><x>40546.31640625</x><y>12775.2021484375</y></points><points><x>40547.703125</x><y>12756.9150390625</y></points><points><x>40537.17578125</x><y>12747.4931640625</y></points><points><x>40533.296875</x><y>12738.904296875</y></points><points><x>40528.30859375</x><y>12726.9892578125</y></points><points><x>40531.6328125</x><y>12719.5078125</y></points><points><x>40531.6328125</x><y>12719.5078125</y></points></segmentation></object><object><name>NILM</name><difficult>0</difficult><truncated>0</truncated><info>[{"confidence": "0"}, {"action": "CREATE", "cat": "NILM", "time": "2020-07-23 14:39;16", "who": "admin", "typeOfanno": "PersonManul"}]</info><confidence>0</confidence><bndbox><xmin>40466.44140625</xmin><ymin>12453.955078125</ymin><xmax>40546.796875</xmax><ymax>12535.6962890625</ymax></bndbox><segmentation><points><x>40485.83984375</x><y>12484.158203125</y></points><points><x>40482.234375</x><y>12505.7705078125</y></points><points><x>40481.95703125</x><y>12521.2880859375</y></points><points><x>40466.44140625</x><y>12525.1669921875</y></points><points><x>40474.19921875</x><y>12535.6962890625</y></points><points><x>40499.69140625</x><y>12532.37109375</y></points><points><x>40513.26953125</x><y>12520.7333984375</y></points><points><x>40544.859375</x><y>12494.1328125</y></points><points><x>40546.796875</x><y>12466.701171875</y></points><points><x>40537.1015625</x><y>12453.955078125</y></points><points><x>40517.42578125</x><y>12460.328125</y></points></segmentation></object><object><name>NILM</name><difficult>0</difficult><truncated>0</truncated><info>[{"confidence": "0"}, {"action": "CREATE", "cat": "NILM", "time": "2020-07-23 14:39;16", "who": "admin", "typeOfanno": "PersonManul"}]</info><confidence>0</confidence><bndbox><xmin>36830.0</xmin><ymin>11759.0</ymin><xmax>37318.296875</xmax><ymax>12200.75</ymax></bndbox><segmentation><points><x>37032.0</x><y>11759.0</y></points><points><x>37014.0</x><y>11765.0</y></points><points><x>37006.0</x><y>11771.0</y></points><points><x>36997.0</x><y>11774.0</y></points><points><x>36991.0</x><y>11775.0</y></points><points><x>36982.0</x><y>11784.0</y></points><points><x>36981.0</x><y>11791.0</y></points><points><x>36974.0</x><y>11819.0</y></points><points><x>36969.0</x><y>11835.0</y></points><points><x>36971.0</x><y>11856.0</y></points><points><x>36960.0</x><y>11864.0</y></points><points><x>36955.0</x><y>11869.0</y></points><points><x>36943.0</x><y>11884.0</y></points><points><x>36904.0</x><y>11885.0</y></points><points><x>36888.0</x><y>11883.0</y></points><points><x>36879.0</x><y>11891.0</y></points><points><x>36874.0</x><y>11908.0</y></points><points><x>36873.0</x><y>11913.0</y></points><points><x>36861.0</x><y>11923.0</y></points><points><x>36856.0</x><y>11929.0</y></points><points><x>36853.0</x><y>11934.0</y></points><points><x>36846.0</x><y>11942.0</y></points><points><x>36846.0</x><y>11948.0</y></points><points><x>36839.0</x><y>11954.0</y></points><points><x>36839.0</x><y>11966.0</y></points><points><x>36844.0</x><y>11966.0</y></points><points><x>36845.0</x><y>11972.0</y></points><points><x>36831.0</x><y>11974.0</y></points><points><x>36830.0</x><y>11987.0</y></points><points><x>36840.0</x><y>11994.0</y></points><points><x>36855.0</x><y>12007.0</y></points><points><x>36862.0</x><y>12012.0</y></points><points><x>36857.0</x><y>12013.0</y></points><points><x>36855.0</x><y>12025.0</y></points><points><x>36850.0</x><y>12047.0</y></points><points><x>36855.0</x><y>12054.0</y></points><points><x>36862.0</x><y>12059.0</y></points><points><x>36855.0</x><y>12061.0</y></points><points><x>36854.0</x><y>12074.0</y></points><points><x>36864.0</x><y>12082.0</y></points><points><x>36864.0</x><y>12088.0</y></points><points><x>36879.0</x><y>12089.0</y></points><points><x>36877.0</x><y>12093.0</y></points><points><x>36874.0</x><y>12097.0</y></points><points><x>36865.0</x><y>12111.0</y></points><points><x>36864.0</x><y>12120.0</y></points><points><x>36863.0</x><y>12139.0</y></points><points><x>36880.0</x><y>12160.0</y></points><points><x>36912.7265625</x><y>12181.8046875</y></points><points><x>36942.015625</x><y>12173.966796875</y></points><points><x>36968.421875</x><y>12191.2939453125</y></points><points><x>36989.58203125</x><y>12187.1640625</y></points><points><x>36998.88671875</x><y>12177.2998046875</y></points><points><x>37004.84375</x><y>12161.1083984375</y></points><points><x>37019.171875</x><y>12149.755859375</y></points><points><x>37034.43359375</x><y>12174.880859375</y></points><points><x>37055.09375</x><y>12200.75</y></points><points><x>37101.62109375</x><y>12197.02734375</y></points><points><x>37129.90625</x><y>12183.0693359375</y></points><points><x>37112.78515625</x><y>12150.314453125</y></points><points><x>37093.24609375</x><y>12136.9150390625</y></points><points><x>37081.1484375</x><y>12135.2392578125</y></points><points><x>37073.890625</x><y>12130.0283203125</y></points><points><x>37083.0078125</x><y>12123.142578125</y></points><points><x>37075.0</x><y>12103.0</y></points><points><x>37082.0</x><y>12102.0</y></points><points><x>37086.0</x><y>12098.0</y></points><points><x>37088.0</x><y>12072.0</y></points><points><x>37100.59765625</x><y>12043.6455078125</y></points><points><x>37106.78515625</x><y>12032.9189453125</y></points><points><x>37128.6484375</x><y>12020.955078125</y></points><points><x>37168.66796875</x><y>12017.2421875</y></points><points><x>37229.3125</x><y>11969.798828125</y></points><points><x>37280.87890625</x><y>11957.4228515625</y></points><points><x>37318.296875</x><y>11828.25</y></points><points><x>37267.0859375</x><y>11803.55859375</y></points><points><x>37209.57421875</x><y>11811.7646484375</y></points><points><x>37162.89453125</x><y>11814.8349609375</y></points><points><x>37146.92578125</x><y>11765.0830078125</y></points><points><x>37122.0</x><y>11769.0</y></points><points><x>37116.0</x><y>11769.0</y></points><points><x>37103.0</x><y>11768.0</y></points><points><x>37100.0</x><y>11771.0</y></points><points><x>37087.0</x><y>11783.0</y></points><points><x>37080.0</x><y>11790.0</y></points><points><x>37077.0</x><y>11793.0</y></points><points><x>37061.0</x><y>11780.0</y></points><points><x>37058.0</x><y>11776.0</y></points><points><x>37058.0</x><y>11772.0</y></points><points><x>37049.0</x><y>11760.0</y></points></segmentation></object><object><name>NILM</name><difficult>0</difficult><truncated>0</truncated><info>[{"confidence": "0"}, {"action": "CREATE", "cat": "NILM", "time": "2020-07-23 14:39;16", "who": "admin", "typeOfanno": "PersonManul"}]</info><confidence>0</confidence><bndbox><xmin>33409.03125</xmin><ymin>7572.279296875</ymin><xmax>34108.72265625</xmax><ymax>7991.314453125</ymax></bndbox><segmentation><points><x>33472.91015625</x><y>7763.19384765625</y></points><points><x>33409.03125</x><y>7794.51953125</y></points><points><x>33422.54296875</x><y>7890.953125</y></points><points><x>33465.5390625</x><y>7959.1328125</y></points><points><x>33537.7734375</x><y>7991.314453125</y></points><points><x>34003.7734375</x><y>7991.314453125</y></points><points><x>34103.80859375</x><y>7744.26513671875</y></points><points><x>34108.72265625</x><y>7660.72998046875</y></points><points><x>34063.0078125</x><y>7624.26025390625</y></points><points><x>34048.56640625</x><y>7609.8212890625</y></points><points><x>34029.58984375</x><y>7600.33251953125</y></points><points><x>34019.27734375</x><y>7597.857421875</y></points><points><x>34008.9609375</x><y>7572.279296875</y></points><points><x>33973.0703125</x><y>7593.3193359375</y></points><points><x>33921.9140625</x><y>7660.15234375</y></points><points><x>33902.5234375</x><y>7681.1923828125</y></points><points><x>33881.7734375</x><y>7691.314453125</y></points><points><x>33876.7734375</x><y>7696.314453125</y></points><points><x>33869.7734375</x><y>7704.314453125</y></points><points><x>33866.7734375</x><y>7709.314453125</y></points><points><x>33862.7734375</x><y>7709.314453125</y></points><points><x>33855.7734375</x><y>7715.314453125</y></points><points><x>33851.7734375</x><y>7720.314453125</y></points><points><x>33829.7734375</x><y>7718.314453125</y></points><points><x>33820.7734375</x><y>7721.314453125</y></points><points><x>33812.7734375</x><y>7722.314453125</y></points><points><x>33765.7734375</x><y>7730.314453125</y></points><points><x>33760.7734375</x><y>7734.314453125</y></points><points><x>33752.7734375</x><y>7734.314453125</y></points><points><x>33746.7734375</x><y>7742.314453125</y></points><points><x>33743.7734375</x><y>7730.314453125</y></points><points><x>33724.7734375</x><y>7728.314453125</y></points><points><x>33710.7734375</x><y>7725.314453125</y></points><points><x>33693.7734375</x><y>7724.314453125</y></points><points><x>33675.7734375</x><y>7726.314453125</y></points><points><x>33659.7734375</x><y>7735.314453125</y></points><points><x>33645.47265625</x><y>7738.88525390625</y></points><points><x>33634.6796875</x><y>7746.32958984375</y></points><points><x>33619.9765625</x><y>7748.19091796875</y></points><points><x>33612.90234375</x><y>7747.81884765625</y></points><points><x>33607.87890625</x><y>7746.7021484375</y></points><points><x>33599.875</x><y>7747.4462890625</y></points><points><x>33593.90234375</x><y>7745.6630859375</y></points><points><x>33587.7578125</x><y>7743.82080078125</y></points><points><x>33573.015625</x><y>7748.1201171875</y></points><points><x>33555.203125</x><y>7748.734375</y></points><points><x>33545.390625</x><y>7755.8232421875</y></points><points><x>33517.75</x><y>7752.1376953125</y></points></segmentation></object><object><name>NILM</name><difficult>0</difficult><truncated>0</truncated><info>[{"confidence": "0"}, {"action": "CREATE", "cat": "NILM", "time": "2020-07-23 14:39;16", "who": "admin", "typeOfanno": "PersonManul"}]</info><confidence>0</confidence><bndbox><xmin>31205.36328125</xmin><ymin>5556.0</ymin><xmax>31369.54296875</xmax><ymax>5747.7880859375</ymax></bndbox><segmentation><points><x>31236.0</x><y>5556.0</y></points><points><x>31233.0</x><y>5559.0</y></points><points><x>31229.0</x><y>5559.0</y></points><points><x>31226.0</x><y>5570.0</y></points><points><x>31225.0</x><y>5582.0</y></points><points><x>31223.0</x><y>5588.0</y></points><points><x>31217.279296875</x><y>5600.03173828125</y></points><points><x>31220.326171875</x><y>5605.01904296875</y></points><points><x>31226.146484375</x><y>5617.48828125</y></points><points><x>31215.6171875</x><y>5639.37841796875</y></points><points><x>31217.556640625</x><y>5655.44970703125</y></points><points><x>31205.36328125</x><y>5669.5810546875</y></points><points><x>31210.0</x><y>5686.0</y></points><points><x>31217.0</x><y>5686.0</y></points><points><x>31238.0</x><y>5687.0</y></points><points><x>31246.0</x><y>5707.0</y></points><points><x>31248.0</x><y>5716.0</y></points><points><x>31249.0</x><y>5721.0</y></points><points><x>31250.0</x><y>5726.0</y></points><points><x>31256.0</x><y>5737.0</y></points><points><x>31268.0</x><y>5737.0</y></points><points><x>31285.0</x><y>5739.0</y></points><points><x>31297.244140625</x><y>5747.7880859375</y></points><points><x>31308.41015625</x><y>5744.62451171875</y></points><points><x>31315.482421875</x><y>5742.76318359375</y></points><points><x>31319.017578125</x><y>5739.4130859375</y></points><points><x>31332.046875</x><y>5736.62158203125</y></points><points><x>31339.0</x><y>5723.0</y></points><points><x>31346.0</x><y>5722.0</y></points><points><x>31353.0</x><y>5721.0</y></points><points><x>31362.0</x><y>5714.0</y></points><points><x>31362.0</x><y>5710.0</y></points><points><x>31363.0</x><y>5695.0</y></points><points><x>31364.0</x><y>5678.0</y></points><points><x>31368.1171875</x><y>5665.7783203125</y></points><points><x>31369.54296875</x><y>5659.00634765625</y></points><points><x>31366.626953125</x><y>5649.40087890625</y></points><points><x>31364.39453125</x><y>5644.93408203125</y></points><points><x>31364.021484375</x><y>5637.67578125</y></points><points><x>31363.0</x><y>5625.0</y></points><points><x>31361.681640625</x><y>5614.8994140625</y></points><points><x>31359.076171875</x><y>5610.24658203125</y></points><points><x>31359.26171875</x><y>5607.0830078125</y></points><points><x>31355.0</x><y>5599.0</y></points><points><x>31355.6875</x><y>5588.16259765625</y></points><points><x>31352.720703125</x><y>5576.8623046875</y></points><points><x>31348.845703125</x><y>5573.9873046875</y></points><points><x>31345.720703125</x><y>5574.4873046875</y></points><points><x>31340.345703125</x><y>5574.3623046875</y></points><points><x>31334.845703125</x><y>5574.6123046875</y></points><points><x>31329.970703125</x><y>5575.3623046875</y></points><points><x>31323.095703125</x><y>5577.3623046875</y></points><points><x>31316.470703125</x><y>5576.3623046875</y></points><points><x>31311.845703125</x><y>5575.8623046875</y></points><points><x>31301.0</x><y>5577.0</y></points><points><x>31293.345703125</x><y>5571.7373046875</y></points><points><x>31283.470703125</x><y>5559.9873046875</y></points><points><x>31272.0</x><y>5560.0</y></points><points><x>31252.0</x><y>5569.0</y></points><points><x>31248.0</x><y>5565.0</y></points><points><x>31248.0</x><y>5556.0</y></points></segmentation></object><object><name>NILM</name><difficult>0</difficult><truncated>0</truncated><info>[{"confidence": "0"}, {"action": "CREATE", "cat": "NILM", "time": "2020-07-23 14:39;16", "who": "admin", "typeOfanno": "PersonManul"}]</info><confidence>0</confidence><bndbox><xmin>30780.69921875</xmin><ymin>7252.1279296875</ymin><xmax>31148.328125</xmax><ymax>7871.24609375</ymax></bndbox><segmentation><points><x>30852.029296875</x><y>7350.89404296875</y></points><points><x>30865.748046875</x><y>7403.0205078125</y></points><points><x>30915.130859375</x><y>7453.318359375</y></points><points><x>30947.138671875</x><y>7512.76123046875</y></points><points><x>30947.138671875</x><y>7512.76123046875</y></points><points><x>30989.205078125</x><y>7583.177734375</y></points><points><x>30995.607421875</x><y>7617.01416015625</y></points><points><x>31022.126953125</x><y>7611.52734375</y></points><points><x>31051.390625</x><y>7624.330078125</y></points><points><x>31051.390625</x><y>7624.330078125</y></points><points><x>31031.271484375</x><y>7681.94384765625</y></points><points><x>31076.08203125</x><y>7700.23388671875</y></points><points><x>31104.431640625</x><y>7741.38671875</y></points><points><x>31092.544921875</x><y>7771.56494140625</y></points><points><x>31092.544921875</x><y>7771.56494140625</y></points><points><x>31091.62890625</x><y>7774.30859375</y></points><points><x>31080.65625</x><y>7809.0595703125</y></points><points><x>31109.005859375</x><y>7835.580078125</y></points><points><x>31109.005859375</x><y>7835.580078125</y></points><points><x>31110.833984375</x><y>7836.49462890625</y></points><points><x>31114.4921875</x><y>7837.4091796875</y></points><points><x>31148.328125</x><y>7844.72509765625</y></points><points><x>31125.466796875</x><y>7867.587890625</y></points><points><x>31064.1953125</x><y>7871.24609375</y></points><points><x>31028.529296875</x><y>7862.10107421875</y></points><points><x>31028.529296875</x><y>7862.10107421875</y></points><points><x>31027.615234375</x><y>7860.27197265625</y></points><points><x>31013.896484375</x><y>7815.46142578125</y></points><points><x>31013.896484375</x><y>7815.46142578125</y></points><points><x>31014.810546875</x><y>7812.7177734375</y></points><points><x>31027.615234375</x><y>7772.4794921875</y></points><points><x>31027.615234375</x><y>7772.4794921875</y></points><points><x>31029.443359375</x><y>7771.56494140625</y></points><points><x>31030.357421875</x><y>7770.65087890625</y></points><points><x>31054.134765625</x><y>7756.0185546875</y></points><points><x>31015.7265625</x><y>7738.64306640625</y></points><points><x>30973.658203125</x><y>7721.267578125</y></points><points><x>30972.744140625</x><y>7721.267578125</y></points><points><x>30970.916015625</x><y>7721.267578125</y></points><points><x>30970.0</x><y>7721.267578125</y></points><points><x>30965.427734375</x><y>7721.267578125</y></points><points><x>30964.513671875</x><y>7722.18212890625</y></points><points><x>30933.419921875</x><y>7701.1484375</y></points><points><x>30899.583984375</x><y>7699.3193359375</y></points><points><x>30899.583984375</x><y>7699.3193359375</y></points><points><x>30896.83984375</x><y>7699.3193359375</y></points><points><x>30857.517578125</x><y>7672.798828125</y></points><points><x>30873.064453125</x><y>7627.98828125</y></points><points><x>30853.859375</x><y>7607.869140625</y></points><points><x>30853.859375</x><y>7607.869140625</y></points><points><x>30845.62890625</x><y>7566.716796875</y></points><points><x>30845.62890625</x><y>7566.716796875</y></points><points><x>30831.91015625</x><y>7512.76123046875</y></points><points><x>30814.53515625</x><y>7462.46337890625</y></points><points><x>30798.98828125</x><y>7410.3369140625</y></points><points><x>30780.69921875</x><y>7364.61181640625</y></points><points><x>30782.52734375</x><y>7326.20263671875</y></points><points><x>30794.416015625</x><y>7313.3994140625</y></points><points><x>30819.107421875</x><y>7303.33984375</y></points><points><x>30819.107421875</x><y>7303.33984375</y></points><points><x>30821.8515625</x><y>7302.42529296875</y></points><points><x>30844.71484375</x><y>7270.41796875</y></points><points><x>30844.71484375</x><y>7270.41796875</y></points><points><x>30846.54296875</x><y>7268.5888671875</y></points><points><x>30847.45703125</x><y>7268.5888671875</y></points><points><x>30849.287109375</x><y>7267.67431640625</y></points><points><x>30850.201171875</x><y>7267.67431640625</y></points><points><x>30889.525390625</x><y>7252.1279296875</y></points><points><x>30905.986328125</x><y>7277.73388671875</y></points><points><x>30905.986328125</x><y>7277.73388671875</y></points><points><x>30907.814453125</x><y>7278.6484375</y></points><points><x>30910.55859375</x><y>7279.56298828125</y></points><points><x>30928.84765625</x><y>7292.3662109375</y></points><points><x>30903.2421875</x><y>7320.71533203125</y></points><points><x>30903.2421875</x><y>7320.71533203125</y></points><points><x>30900.498046875</x><y>7320.71533203125</y></points><points><x>30898.669921875</x><y>7320.71533203125</y></points><points><x>30894.09765625</x><y>7322.54443359375</y></points><points><x>30892.267578125</x><y>7322.54443359375</y></points><points><x>30872.1484375</x><y>7334.43310546875</y></points><points><x>30872.1484375</x><y>7334.43310546875</y></points></segmentation></object><object><name>NILM</name><difficult>0</difficult><truncated>0</truncated><info>[{"confidence": "0"}, {"action": "CREATE", "cat": "NILM", "time": "2020-07-23 14:39;16", "who": "admin", "typeOfanno": "PersonManul"}]</info><confidence>0</confidence><bndbox><xmin>22593.900390625</xmin><ymin>11987.7900390625</ymin><xmax>22732.716796875</xmax><ymax>12137.662109375</ymax></bndbox><segmentation><points><x>22637.509765625</x><y>12028.943359375</y></points><points><x>22670.064453125</x><y>12010.5166015625</y></points><points><x>22670.064453125</x><y>12009.90234375</y></points><points><x>22687.263671875</x><y>11987.7900390625</y></points><points><x>22708.76171875</x><y>12012.359375</y></points><points><x>22708.76171875</x><y>12012.359375</y></points><points><x>22710.603515625</x><y>12013.587890625</y></points><points><x>22732.1015625</x><y>12040.6142578125</y></points><points><x>22732.716796875</x><y>12077.4677734375</y></points><points><x>22732.716796875</x><y>12077.4677734375</y></points><points><x>22732.1015625</x><y>12079.9248046875</y></points><points><x>22731.48828125</x><y>12080.5390625</y></points><points><x>22730.259765625</x><y>12081.767578125</y></points><points><x>22729.64453125</x><y>12084.224609375</y></points><points><x>22684.19140625</x><y>12117.392578125</y></points><points><x>22684.19140625</x><y>12117.392578125</y></points><points><x>22633.2109375</x><y>12137.662109375</y></points><points><x>22593.900390625</x><y>12124.1494140625</y></points><points><x>22593.900390625</x><y>12124.1494140625</y></points><points><x>22594.515625</x><y>12121.6923828125</y></points><points><x>22594.515625</x><y>12121.078125</y></points><points><x>22594.515625</x><y>12119.2353515625</y></points><points><x>22594.515625</x><y>12116.1640625</y></points><points><x>22600.65625</x><y>12073.16796875</y></points><points><x>22600.65625</x><y>12072.5537109375</y></points><points><x>22601.884765625</x><y>12071.3251953125</y></points><points><x>22602.5</x><y>12070.7109375</y></points><points><x>22603.11328125</x><y>12068.8681640625</y></points><points><x>22615.3984375</x><y>12043.685546875</y></points><points><x>22615.3984375</x><y>12043.685546875</y></points></segmentation></object><object><name>NILM</name><difficult>0</difficult><truncated>0</truncated><info>[{"confidence": "0"}, {"action": "CREATE", "cat": "NILM", "time": "2020-07-23 14:39;16", "who": "admin", "typeOfanno": "PersonManul"}]</info><confidence>0</confidence><bndbox><xmin>15021.5517578125</xmin><ymin>10244.4580078125</ymin><xmax>15292.4267578125</xmax><ymax>10548.2958984375</ymax></bndbox><segmentation><points><x>15065.1484375</x><y>10252.443359375</y></points><points><x>15086.0322265625</x><y>10244.4580078125</y></points><points><x>15110.6015625</x><y>10249.986328125</y></points><points><x>15119.814453125</x><y>10277.6259765625</y></points><points><x>15140.083984375</x><y>10300.3525390625</y></points><points><x>15140.083984375</x><y>10300.3525390625</y></points><points><x>15155.439453125</x><y>10312.6376953125</y></points><points><x>15181.2373046875</x><y>10331.6787109375</y></points><points><x>15181.2373046875</x><y>10331.6787109375</y></points><points><x>15196.5927734375</x><y>10385.1162109375</y></points><points><x>15196.5927734375</x><y>10385.1162109375</y></points><points><x>15196.5927734375</x><y>10387.5732421875</y></points><points><x>15196.5927734375</x><y>10389.416015625</y></points><points><x>15196.5927734375</x><y>10390.0302734375</y></points><points><x>15197.20703125</x><y>10391.873046875</y></points><points><x>15216.8623046875</x><y>10421.9697265625</y></points><points><x>15258.029296875</x><y>10443.876953125</y></points><points><x>15277.0703125</x><y>10476.4306640625</y></points><points><x>15292.4267578125</x><y>10503.45703125</y></points><points><x>15288.7412109375</x><y>10539.6962890625</y></points><points><x>15275.8427734375</x><y>10548.2958984375</y></points><points><x>15247.587890625</x><y>10539.08203125</y></points><points><x>15211.962890625</x><y>10520.041015625</y></points><points><x>15211.962890625</x><y>10519.4267578125</y></points><points><x>15169.5810546875</x><y>10497.314453125</y></points><points><x>15135.7978515625</x><y>10459.232421875</y></points><points><x>15135.7978515625</x><y>10459.232421875</y></points><points><x>15135.18359375</x><y>10456.1611328125</y></points><points><x>15133.955078125</x><y>10454.318359375</y></points><points><x>15107.5439453125</x><y>10406.4091796875</y></points><points><x>15067.0048828125</x><y>10373.8544921875</y></points><points><x>15067.0048828125</x><y>10373.8544921875</y></points><points><x>15063.3193359375</x><y>10373.8544921875</y></points><points><x>15021.5517578125</x><y>10354.19921875</y></points><points><x>15057.791015625</x><y>10337.615234375</y></points><points><x>15060.8623046875</x><y>10297.076171875</y></points><points><x>15060.8623046875</x><y>10297.076171875</y></points><points><x>15060.8623046875</x><y>10294.0048828125</y></points><points><x>15060.8623046875</x><y>10279.8779296875</y></points><points><x>15060.8623046875</x><y>10279.8779296875</y></points></segmentation></object><object><name>NONE</name><difficult>0</difficult><truncated>0</truncated><info>[{"confidence": "0"}, {"action": "CREATE", "cat": "NONE", "time": "2020-07-23 14:39;16", "who": "admin", "typeOfanno": "PersonManul"}]</info><confidence>0</confidence><bndbox><xmin>9757.0</xmin><ymin>10222.0</ymin><xmax>9827.37890625</xmax><ymax>10291.8095703125</ymax></bndbox><segmentation><points><x>9772.4775390625</x><y>10227.6025390625</y></points><points><x>9765.033203125</x><y>10236.1630859375</y></points><points><x>9763.5439453125</x><y>10240.6298828125</y></points><points><x>9759.0771484375</x><y>10247.330078125</y></points><points><x>9758.0</x><y>10254.0</y></points><points><x>9757.0</x><y>10275.0</y></points><points><x>9764.0</x><y>10286.0</y></points><points><x>9785.0</x><y>10291.0</y></points><points><x>9797.04296875</x><y>10291.8095703125</y></points><points><x>9812.3046875</x><y>10278.9677734375</y></points><points><x>9827.37890625</x><y>10255.705078125</y></points><points><x>9811.0</x><y>10224.0</y></points><points><x>9792.0</x><y>10222.0</y></points><points><x>9782.8994140625</x><y>10224.625</y></points></segmentation></object><object><name>NILM</name><difficult>0</difficult><truncated>0</truncated><info>[{"confidence": "0"}, {"action": "CREATE", "cat": "NILM", "time": "2020-07-23 14:39;16", "who": "admin", "typeOfanno": "PersonManul"}]</info><confidence>0</confidence><bndbox><xmin>9795.0</xmin><ymin>11501.0</ymin><xmax>9897.0</xmax><ymax>11608.0</ymax></bndbox><segmentation><points><x>9847.0</x><y>11501.0</y></points><points><x>9844.0</x><y>11504.0</y></points><points><x>9836.0</x><y>11520.0</y></points><points><x>9831.0</x><y>11524.0</y></points><points><x>9817.0</x><y>11530.0</y></points><points><x>9814.0</x><y>11548.0</y></points><points><x>9801.0</x><y>11554.0</y></points><points><x>9795.0</x><y>11557.0</y></points><points><x>9795.0</x><y>11596.0</y></points><points><x>9801.0</x><y>11596.0</y></points><points><x>9814.0</x><y>11598.0</y></points><points><x>9819.0</x><y>11600.0</y></points><points><x>9820.0</x><y>11606.0</y></points><points><x>9832.0</x><y>11606.0</y></points><points><x>9839.0</x><y>11602.0</y></points><points><x>9854.0</x><y>11608.0</y></points><points><x>9860.0</x><y>11600.0</y></points><points><x>9867.0</x><y>11599.0</y></points><points><x>9890.0</x><y>11594.0</y></points><points><x>9891.0</x><y>11577.0</y></points><points><x>9896.0</x><y>11571.0</y></points><points><x>9897.0</x><y>11547.0</y></points><points><x>9891.0</x><y>11538.0</y></points><points><x>9887.0</x><y>11538.0</y></points><points><x>9874.0</x><y>11537.0</y></points><points><x>9878.0</x><y>11514.0</y></points><points><x>9880.0</x><y>11501.0</y></points></segmentation></object><object><name>NILM</name><difficult>0</difficult><truncated>0</truncated><info>[{"confidence": "0"}, {"action": "CREATE", "cat": "NILM", "time": "2020-07-23 14:39;16", "who": "admin", "typeOfanno": "PersonManul"}]</info><confidence>0</confidence><bndbox><xmin>12831.857421875</xmin><ymin>15151.490234375</ymin><xmax>13031.2021484375</xmax><ymax>15253.15625</ymax></bndbox><segmentation><points><x>12980.369140625</x><y>15181.3916015625</y></points><points><x>12992.828125</x><y>15177.4052734375</y></points><points><x>12993.326171875</x><y>15177.4052734375</y></points><points><x>12995.818359375</x><y>15177.4052734375</y></points><points><x>13024.224609375</x><y>15188.8671875</y></points><points><x>13024.224609375</x><y>15188.8671875</y></points><points><x>13025.7197265625</x><y>15190.8603515625</y></points><points><x>13031.2021484375</x><y>15214.283203125</y></points><points><x>13031.2021484375</x><y>15214.283203125</y></points><points><x>13029.70703125</x><y>15216.27734375</y></points><points><x>13000.8017578125</x><y>15243.1884765625</y></points><points><x>13000.8017578125</x><y>15243.1884765625</y></points><points><x>12998.80859375</x><y>15243.6875</y></points><points><x>12997.8115234375</x><y>15244.185546875</y></points><points><x>12982.3623046875</x><y>15247.17578125</y></points><points><x>12982.3623046875</x><y>15247.17578125</y></points><points><x>12979.3720703125</x><y>15246.6767578125</y></points><points><x>12946.48046875</x><y>15222.2578125</y></points><points><x>12946.48046875</x><y>15222.2578125</y></points><points><x>12942.9912109375</x><y>15222.2578125</y></points><points><x>12891.162109375</x><y>15251.6611328125</y></points><points><x>12891.162109375</x><y>15251.6611328125</y></points><points><x>12889.1689453125</x><y>15253.15625</y></points><points><x>12842.8212890625</x><y>15231.7265625</y></points><points><x>12831.857421875</x><y>15216.27734375</y></points><points><x>12831.857421875</x><y>15216.27734375</y></points><points><x>12834.3486328125</x><y>15214.7822265625</y></points><points><x>12834.8466796875</x><y>15214.7822265625</y></points><points><x>12836.8408203125</x><y>15213.287109375</y></points><points><x>12856.775390625</x><y>15206.3095703125</y></points><points><x>12866.244140625</x><y>15191.857421875</y></points><points><x>12866.244140625</x><y>15191.857421875</y></points><points><x>12868.2373046875</x><y>15191.359375</y></points><points><x>12868.7353515625</x><y>15191.359375</y></points><points><x>12901.6279296875</x><y>15178.4013671875</y></points><points><x>12902.1259765625</x><y>15178.4013671875</y></points><points><x>12911.5947265625</x><y>15156.4736328125</y></points><points><x>12911.5947265625</x><y>15156.4736328125</y></points><points><x>12914.0869140625</x><y>15155.4765625</y></points><points><x>12915.0830078125</x><y>15154.978515625</y></points><points><x>12952.958984375</x><y>15151.490234375</y></points><points><x>12967.4111328125</x><y>15160.4609375</y></points><points><x>12967.4111328125</x><y>15160.4609375</y></points></segmentation></object><object><name>NILM</name><difficult>0</difficult><truncated>0</truncated><info>[{"confidence": "0"}, {"action": "CREATE", "cat": "NILM", "time": "2020-07-23 14:39;16", "who": "admin", "typeOfanno": "PersonManul"}]</info><confidence>0</confidence><bndbox><xmin>12821.2275390625</xmin><ymin>18234.828125</ymin><xmax>13000.6416015625</xmax><ymax>18380.099609375</ymax></bndbox><segmentation><points><x>12946.4150390625</x><y>18308.1328125</y></points><points><x>12946.4150390625</x><y>18308.1328125</y></points><points><x>12948.0888671875</x><y>18309.47265625</y></points><points><x>12986.5830078125</x><y>18320.18359375</y></points><points><x>12986.5830078125</x><y>18320.18359375</y></points><points><x>12988.5908203125</x><y>18321.857421875</y></points><points><x>12989.2607421875</x><y>18322.861328125</y></points><points><x>13000.6416015625</x><y>18347.966796875</y></points><points><x>13000.6416015625</x><y>18347.966796875</y></points><points><x>12999.63671875</x><y>18349.974609375</y></points><points><x>12999.302734375</x><y>18350.978515625</y></points><points><x>12982.2314453125</x><y>18379.095703125</y></points><points><x>12982.2314453125</x><y>18379.095703125</y></points><points><x>12980.22265625</x><y>18380.099609375</y></points><points><x>12947.0849609375</x><y>18372.400390625</y></points><points><x>12947.0849609375</x><y>18372.400390625</y></points><points><x>12944.7421875</x><y>18372.400390625</y></points><points><x>12944.072265625</x><y>18372.400390625</y></points><points><x>12911.26953125</x><y>18361.021484375</y></points><points><x>12910.9345703125</x><y>18361.021484375</y></points><points><x>12899.21875</x><y>18332.234375</y></points><points><x>12899.21875</x><y>18332.234375</y></points><points><x>12897.2109375</x><y>18332.234375</y></points><points><x>12879.8046875</x><y>18335.24609375</y></points><points><x>12879.8046875</x><y>18335.24609375</y></points><points><x>12878.4658203125</x><y>18332.904296875</y></points><points><x>12878.4658203125</x><y>18332.568359375</y></points><points><x>12877.796875</x><y>18330.89453125</y></points><points><x>12864.0732421875</x><y>18320.51953125</y></points><points><x>12864.0732421875</x><y>18320.51953125</y></points><points><x>12861.7294921875</x><y>18320.51953125</y></points><points><x>12860.7255859375</x><y>18321.1875</y></points><points><x>12859.0517578125</x><y>18321.5234375</y></points><points><x>12849.6796875</x><y>18317.171875</y></points><points><x>12849.6796875</x><y>18317.171875</y></points><points><x>12851.0185546875</x><y>18315.162109375</y></points><points><x>12851.0185546875</x><y>18303.447265625</y></points><points><x>12851.0185546875</x><y>18303.447265625</y></points><points><x>12849.009765625</x><y>18303.447265625</y></points><points><x>12847.6708984375</x><y>18303.447265625</y></points><points><x>12837.294921875</x><y>18293.740234375</y></points><points><x>12837.294921875</x><y>18293.740234375</y></points><points><x>12835.2861328125</x><y>18293.40625</y></points><points><x>12834.6171875</x><y>18293.40625</y></points><points><x>12831.26953125</x><y>18294.076171875</y></points><points><x>12829.26171875</x><y>18294.076171875</y></points><points><x>12822.232421875</x><y>18292.40234375</y></points><points><x>12822.232421875</x><y>18292.40234375</y></points><points><x>12827.2529296875</x><y>18277.673828125</y></points><points><x>12831.939453125</x><y>18268.30078125</y></points><points><x>12821.2275390625</x><y>18258.9296875</y></points><points><x>12841.98046875</x><y>18247.212890625</y></points><points><x>12857.3779296875</x><y>18234.828125</y></points><points><x>12879.1357421875</x><y>18235.1640625</y></points><points><x>12879.1357421875</x><y>18235.1640625</y></points><points><x>12880.474609375</x><y>18237.505859375</y></points><points><x>12896.2060546875</x><y>18255.24609375</y></points><points><x>12920.306640625</x><y>18265.623046875</y></points><points><x>12920.306640625</x><y>18265.623046875</y></points><points><x>12920.9765625</x><y>18267.6328125</y></points><points><x>12920.9765625</x><y>18267.966796875</y></points><points><x>12927.6708984375</x><y>18292.736328125</y></points><points><x>12927.6708984375</x><y>18292.736328125</y></points></segmentation></object><object><name>NILM</name><difficult>0</difficult><truncated>0</truncated><info>[{"confidence": "0"}, {"action": "CREATE", "cat": "NILM", "time": "2020-07-23 14:39;16", "who": "admin", "typeOfanno": "PersonManul"}]</info><confidence>0</confidence><bndbox><xmin>13271.666015625</xmin><ymin>16840.822265625</ymin><xmax>13334.791015625</xmax><ymax>16884.072265625</ymax></bndbox><segmentation><points><x>13329.791015625</x><y>16840.822265625</y></points><points><x>13300.041015625</x><y>16842.572265625</y></points><points><x>13271.666015625</x><y>16859.572265625</y></points><points><x>13273.291015625</x><y>16882.447265625</y></points><points><x>13303.041015625</x><y>16884.072265625</y></points><points><x>13334.791015625</x><y>16861.072265625</y></points></segmentation></object><object><name>NILM</name><difficult>0</difficult><truncated>0</truncated><info>[{"confidence": "0"}, {"action": "CREATE", "cat": "NILM", "time": "2020-07-23 14:39;16", "who": "admin", "typeOfanno": "PersonManul"}]</info><confidence>0</confidence><bndbox><xmin>16251.564453125</xmin><ymin>20763.791015625</ymin><xmax>16318.3427734375</xmax><ymax>20828.90625</ymax></bndbox><segmentation><points><x>16318.3427734375</x><y>20782.35546875</y></points><points><x>16317.7890625</x><y>20806.740234375</y></points><points><x>16317.7890625</x><y>20806.740234375</y></points><points><x>16316.4033203125</x><y>20808.6796875</y></points><points><x>16285.091796875</x><y>20828.076171875</y></points><points><x>16285.091796875</x><y>20828.076171875</y></points><points><x>16282.8759765625</x><y>20828.90625</y></points><points><x>16263.2021484375</x><y>20820.59375</y></points><points><x>16251.564453125</x><y>20788.451171875</y></points><points><x>16251.564453125</x><y>20788.173828125</y></points><points><x>16251.841796875</x><y>20785.95703125</y></points><points><x>16252.3955078125</x><y>20783.1875</y></points><points><x>16252.6728515625</x><y>20782.35546875</y></points><points><x>16263.7568359375</x><y>20764.068359375</y></points><points><x>16263.7568359375</x><y>20764.068359375</y></points><points><x>16266.52734375</x><y>20763.791015625</y></points><points><x>16285.646484375</x><y>20768.224609375</y></points><points><x>16301.4404296875</x><y>20771.548828125</y></points><points><x>16301.4404296875</x><y>20771.548828125</y></points></segmentation></object><object><name>NONE</name><difficult>0</difficult><truncated>0</truncated><info>[{"confidence": "0"}, {"action": "CREATE", "cat": "NONE", "time": "2020-07-23 14:39;16", "who": "admin", "typeOfanno": "PersonManul"}]</info><confidence>0</confidence><bndbox><xmin>19356.275390625</xmin><ymin>21870.0</ymin><xmax>19466.82421875</xmax><ymax>22005.0</ymax></bndbox><segmentation><points><x>19396.0</x><y>21870.0</y></points><points><x>19382.0</x><y>21871.0</y></points><points><x>19363.71875</x><y>21874.47265625</y></points><points><x>19356.275390625</x><y>21884.708984375</y></points><points><x>19366.0</x><y>21906.0</y></points><points><x>19371.0</x><y>21914.0</y></points><points><x>19371.0</x><y>21919.0</y></points><points><x>19375.708984375</x><y>21931.119140625</y></points><points><x>19386.0</x><y>21941.0</y></points><points><x>19389.0</x><y>21944.0</y></points><points><x>19392.0</x><y>21952.0</y></points><points><x>19400.0</x><y>21963.0</y></points><points><x>19413.115234375</x><y>21969.357421875</y></points><points><x>19421.4296875</x><y>21981.826171875</y></points><points><x>19424.75390625</x><y>21987.921875</y></points><points><x>19426.365234375</x><y>21988.322265625</y></points><points><x>19424.865234375</x><y>21991.197265625</y></points><points><x>19428.91015625</x><y>21996.234375</y></points><points><x>19431.681640625</x><y>21998.728515625</y></points><points><x>19435.005859375</x><y>22000.9453125</y></points><points><x>19442.765625</x><y>22003.716796875</y></points><points><x>19453.0</x><y>22005.0</y></points><points><x>19466.82421875</x><y>21986.32421875</y></points><points><x>19461.0546875</x><y>21933.841796875</y></points><points><x>19446.537109375</x><y>21907.2265625</y></points><points><x>19430.71875</x><y>21877.63671875</y></points></segmentation></object><object><name>NILM</name><difficult>0</difficult><truncated>0</truncated><info>[{"confidence": "0"}, {"action": "CREATE", "cat": "NILM", "time": "2020-07-23 14:39;16", "who": "admin", "typeOfanno": "PersonManul"}]</info><confidence>0</confidence><bndbox><xmin>24126.015625</xmin><ymin>27282.994140625</ymin><xmax>24208.56640625</xmax><ymax>27406.57421875</ymax></bndbox><segmentation><points><x>24126.015625</x><y>27297.10546875</y></points><points><x>24126.015625</x><y>27314.10546875</y></points><points><x>24127.015625</x><y>27331.10546875</y></points><points><x>24136.015625</x><y>27348.10546875</y></points><points><x>24136.015625</x><y>27358.10546875</y></points><points><x>24140.015625</x><y>27363.10546875</y></points><points><x>24152.77734375</x><y>27365.87109375</y></points><points><x>24166.27734375</x><y>27370.37109375</y></points><points><x>24174.40234375</x><y>27377.24609375</y></points><points><x>24176.205078125</x><y>27381.48828125</y></points><points><x>24179.5546875</x><y>27386.884765625</y></points><points><x>24184.021484375</x><y>27394.142578125</y></points><points><x>24186.015625</x><y>27400.10546875</y></points><points><x>24195.912109375</x><y>27406.57421875</y></points><points><x>24207.263671875</x><y>27401.736328125</y></points><points><x>24208.56640625</x><y>27380.333984375</y></points><points><x>24207.015625</x><y>27362.10546875</y></points><points><x>24200.75</x><y>27350.7421875</y></points><points><x>24194.015625</x><y>27326.10546875</y></points><points><x>24193.015625</x><y>27319.10546875</y></points><points><x>24189.015625</x><y>27315.10546875</y></points><points><x>24182.015625</x><y>27305.10546875</y></points><points><x>24175.8125</x><y>27282.994140625</y></points><points><x>24153.478515625</x><y>27299.5625</y></points><points><x>24130.40234375</x><y>27292.861328125</y></points></segmentation></object><object><name>NONE</name><difficult>0</difficult><truncated>0</truncated><info>[{"confidence": "0"}, {"action": "CREATE", "cat": "NONE", "time": "2020-07-23 14:39;16", "who": "admin", "typeOfanno": "PersonManul"}]</info><confidence>0</confidence><bndbox><xmin>5789.31103515625</xmin><ymin>15263.478515625</ymin><xmax>5843.81103515625</xmax><ymax>15312.0</ymax></bndbox><segmentation><points><x>5789.56103515625</x><y>15272.853515625</y></points><points><x>5789.31103515625</x><y>15289.228515625</y></points><points><x>5808.43603515625</x><y>15310.103515625</y></points><points><x>5837.0</x><y>15312.0</y></points><points><x>5843.81103515625</x><y>15291.228515625</y></points><points><x>5835.68603515625</x><y>15280.478515625</y></points><points><x>5828.56103515625</x><y>15273.728515625</y></points><points><x>5807.81103515625</x><y>15263.478515625</y></points></segmentation></object><object><name>NILM</name><difficult>0</difficult><truncated>0</truncated><info>[{"confidence": "0"}, {"action": "CREATE", "cat": "NILM", "time": "2020-07-23 14:39;16", "who": "admin", "typeOfanno": "PersonManul"}]</info><confidence>0</confidence><bndbox><xmin>6307.0</xmin><ymin>15565.724609375</ymin><xmax>6384.81640625</xmax><ymax>15619.224609375</ymax></bndbox><segmentation><points><x>6310.94140625</x><y>15571.224609375</y></points><points><x>6307.0</x><y>15595.0</y></points><points><x>6316.44140625</x><y>15609.474609375</y></points><points><x>6334.31640625</x><y>15619.099609375</y></points><points><x>6375.06640625</x><y>15619.224609375</y></points><points><x>6384.81640625</x><y>15601.224609375</y></points><points><x>6371.06640625</x><y>15577.849609375</y></points><points><x>6349.81640625</x><y>15568.099609375</y></points><points><x>6333.81640625</x><y>15565.724609375</y></points></segmentation></object><object><name>NONE</name><difficult>0</difficult><truncated>0</truncated><info>[{"confidence": "0"}, {"action": "CREATE", "cat": "NONE", "time": "2020-07-23 14:39;16", "who": "admin", "typeOfanno": "PersonManul"}]</info><confidence>0</confidence><bndbox><xmin>7912.5</xmin><ymin>32040.375</ymin><xmax>7972.5</xmax><ymax>32084.125</ymax></bndbox><segmentation><points><x>7948.5</x><y>32040.375</y></points><points><x>7917.125</x><y>32042.75</y></points><points><x>7912.5</x><y>32067.625</y></points><points><x>7938.0</x><y>32084.125</y></points><points><x>7968.875</x><y>32081.375</y></points><points><x>7972.5</x><y>32050.25</y></points></segmentation></object><object><name>NONE</name><difficult>0</difficult><truncated>0</truncated><info>[{"confidence": "0"}, {"action": "CREATE", "cat": "NONE", "time": "2020-07-23 14:39;16", "who": "admin", "typeOfanno": "PersonManul"}]</info><confidence>0</confidence><bndbox><xmin>14493.7099609375</xmin><ymin>26657.67578125</ymin><xmax>14585.4267578125</xmax><ymax>26730.0</ymax></bndbox><segmentation><points><x>14535.2734375</x><y>26657.67578125</y></points><points><x>14497.8662109375</x><y>26662.109375</y></points><points><x>14493.7099609375</x><y>26674.578125</y></points><points><x>14499.8056640625</x><y>26691.7578125</y></points><points><x>14496.0</x><y>26705.0</y></points><points><x>14507.564453125</x><y>26729.166015625</y></points><points><x>14530.0</x><y>26730.0</y></points><points><x>14555.5009765625</x><y>26717.8046875</y></points><points><x>14585.4267578125</x><y>26685.662109375</y></points><points><x>14562.982421875</x><y>26659.615234375</y></points></segmentation></object><object><name>NILM</name><difficult>0</difficult><truncated>0</truncated><info>[{"confidence": "0"}, {"action": "CREATE", "cat": "NILM", "time": "2020-07-23 14:39;16", "who": "admin", "typeOfanno": "PersonManul"}]</info><confidence>0</confidence><bndbox><xmin>15506.4931640625</xmin><ymin>24477.197265625</ymin><xmax>15617.9375</xmax><ymax>24643.53125</ymax></bndbox><segmentation><points><x>15521.7880859375</x><y>24484.677734375</y></points><points><x>15519.0</x><y>24498.0</y></points><points><x>15514.0</x><y>24506.0</y></points><points><x>15513.0</x><y>24520.0</y></points><points><x>15514.8125</x><y>24530.091796875</y></points><points><x>15506.4931640625</x><y>24544.3046875</y></points><points><x>15512.0</x><y>24552.0</y></points><points><x>15522.0</x><y>24552.0</y></points><points><x>15528.8681640625</x><y>24556.9296875</y></points><points><x>15529.3681640625</x><y>24566.4296875</y></points><points><x>15530.6943359375</x><y>24578.580078125</y></points><points><x>15537.7666015625</x><y>24586.955078125</y></points><points><x>15545.396484375</x><y>24594.771484375</y></points><points><x>15550.9794921875</x><y>24603.890625</y></points><points><x>15547.0712890625</x><y>24611.3359375</y></points><points><x>15542.791015625</x><y>24622.12890625</y></points><points><x>15544.0</x><y>24632.0</y></points><points><x>15550.7939453125</x><y>24636.83203125</y></points><points><x>15568.4736328125</x><y>24643.53125</y></points><points><x>15587.0</x><y>24634.0</y></points><points><x>15588.201171875</x><y>24621.5703125</y></points><points><x>15593.0400390625</x><y>24619.7109375</y></points><points><x>15608.859375</x><y>24608.357421875</y></points><points><x>15617.9375</x><y>24595.791015625</y></points><points><x>15609.34765625</x><y>24575.5625</y></points><points><x>15612.119140625</x><y>24557.552734375</y></points><points><x>15598.2646484375</x><y>24543.421875</y></points><points><x>15588.0</x><y>24534.0</y></points><points><x>15587.0</x><y>24524.0</y></points><points><x>15575.54296875</x><y>24509.33984375</y></points><points><x>15562.51953125</x><y>24496.869140625</y></points><points><x>15547.833984375</x><y>24487.44921875</y></points><points><x>15530.654296875</x><y>24477.197265625</y></points></segmentation></object><object><name>NONE</name><difficult>0</difficult><truncated>0</truncated><info>[{"confidence": "0"}, {"action": "CREATE", "cat": "NONE", "time": "2020-07-23 14:39;16", "who": "admin", "typeOfanno": "PersonManul"}]</info><confidence>0</confidence><bndbox><xmin>19171.0</xmin><ymin>13830.3564453125</ymin><xmax>19462.10546875</xmax><ymax>14335.068359375</ymax></bndbox><segmentation><points><x>19365.056640625</x><y>13830.3564453125</y></points><points><x>19274.765625</x><y>13877.6513671875</y></points><points><x>19231.09375</x><y>13953.0009765625</y></points><points><x>19221.0</x><y>14011.0</y></points><points><x>19217.0</x><y>14023.0</y></points><points><x>19211.0</x><y>14029.0</y></points><points><x>19207.0</x><y>14029.0</y></points><points><x>19199.0</x><y>14036.0</y></points><points><x>19196.0</x><y>14053.0</y></points><points><x>19195.0</x><y>14065.0</y></points><points><x>19187.0</x><y>14089.0</y></points><points><x>19173.0</x><y>14131.0</y></points><points><x>19171.0</x><y>14165.0</y></points><points><x>19171.8359375</x><y>14278.369140625</y></points><points><x>19211.16015625</x><y>14335.068359375</y></points><points><x>19372.11328125</x><y>14292.0869140625</y></points><points><x>19438.87109375</x><y>14133.8779296875</y></points><points><x>19462.10546875</x><y>13925.5615234375</y></points></segmentation></object><object><name>NILM</name><difficult>0</difficult><truncated>0</truncated><info>[{"confidence": "0"}, {"action": "CREATE", "cat": "NILM", "time": "2020-07-23 14:39;16", "who": "admin", "typeOfanno": "PersonManul"}]</info><confidence>0</confidence><bndbox><xmin>27549.537109375</xmin><ymin>21900.6640625</ymin><xmax>27665.01171875</xmax><ymax>22018.595703125</ymax></bndbox><segmentation><points><x>27623.244140625</x><y>21915.40625</y></points><points><x>27650.884765625</x><y>21926.462890625</y></points><points><x>27650.884765625</x><y>21926.462890625</y></points><points><x>27652.11328125</x><y>21929.533203125</y></points><points><x>27652.728515625</x><y>21930.146484375</y></points><points><x>27653.341796875</x><y>21931.375</y></points><points><x>27663.78515625</x><y>21968.84375</y></points><points><x>27663.78515625</x><y>21968.84375</y></points><points><x>27663.78515625</x><y>21971.30078125</y></points><points><x>27663.78515625</x><y>21971.9140625</y></points><points><x>27663.78515625</x><y>21973.7578125</y></points><points><x>27663.78515625</x><y>21974.37109375</y></points><points><x>27663.78515625</x><y>21976.21484375</y></points><points><x>27665.01171875</x><y>22011.224609375</y></points><points><x>27634.916015625</x><y>21994.02734375</y></points><points><x>27634.916015625</x><y>21994.02734375</y></points><points><x>27632.458984375</x><y>21993.412109375</y></points><points><x>27630.615234375</x><y>21992.798828125</y></points><points><x>27629.38671875</x><y>21992.18359375</y></points><points><x>27609.732421875</x><y>21989.7265625</y></points><points><x>27609.732421875</x><y>21989.7265625</y></points><points><x>27607.888671875</x><y>21990.955078125</y></points><points><x>27607.888671875</x><y>21991.5703125</y></points><points><x>27606.046875</x><y>21994.02734375</y></points><points><x>27605.431640625</x><y>21995.255859375</y></points><points><x>27604.818359375</x><y>21996.484375</y></points><points><x>27604.203125</x><y>21997.712890625</y></points><points><x>27586.390625</x><y>22017.982421875</y></points><points><x>27585.77734375</x><y>22017.982421875</y></points><points><x>27583.3203125</x><y>22018.595703125</y></points><points><x>27581.478515625</x><y>22018.595703125</y></points><points><x>27580.25</x><y>22018.595703125</y></points><points><x>27576.564453125</x><y>22018.595703125</y></points><points><x>27552.609375</x><y>22015.525390625</y></points><points><x>27552.609375</x><y>22015.525390625</y></points><points><x>27552.609375</x><y>22013.068359375</y></points><points><x>27549.537109375</x><y>21964.544921875</y></points><points><x>27549.537109375</x><y>21964.544921875</y></points><points><x>27550.765625</x><y>21962.701171875</y></points><points><x>27554.451171875</x><y>21931.375</y></points><points><x>27554.451171875</x><y>21931.375</y></points><points><x>27556.294921875</x><y>21930.146484375</y></points><points><x>27556.908203125</x><y>21929.533203125</y></points><points><x>27558.13671875</x><y>21928.3046875</y></points><points><x>27559.365234375</x><y>21927.69140625</y></points><points><x>27573.4921875</x><y>21912.333984375</y></points><points><x>27593.76171875</x><y>21900.6640625</y></points><points><x>27593.76171875</x><y>21900.6640625</y></points><points><x>27596.21875</x><y>21900.6640625</y></points><points><x>27610.9609375</x><y>21900.6640625</y></points><points><x>27610.9609375</x><y>21900.6640625</y></points></segmentation></object><object><name>NONE</name><difficult>0</difficult><truncated>0</truncated><info>[{"confidence": "0"}, {"action": "CREATE", "cat": "NONE", "time": "2020-07-23 14:39;16", "who": "admin", "typeOfanno": "PersonManul"}]</info><confidence>0</confidence><bndbox><xmin>26967.826171875</xmin><ymin>20967.0</ymin><xmax>27084.0</xmax><ymax>21046.970703125</ymax></bndbox><segmentation><points><x>27004.0</x><y>20967.0</y></points><points><x>26981.0</x><y>20970.0</y></points><points><x>26972.0</x><y>20975.0</y></points><points><x>26969.0</x><y>20978.0</y></points><points><x>26967.826171875</x><y>20991.552734375</y></points><points><x>26972.537109375</x><y>20999.587890625</y></points><points><x>26978.357421875</x><y>21015.3828125</y></points><points><x>26990.548828125</x><y>21046.970703125</y></points><points><x>27019.087890625</x><y>21042.814453125</y></points><points><x>27031.833984375</x><y>21034.501953125</y></points><points><x>27040.701171875</x><y>21009.5625</y></points><points><x>27058.0</x><y>21013.0</y></points><points><x>27084.0</x><y>21013.0</y></points><points><x>27084.0</x><y>21003.0</y></points><points><x>27069.0</x><y>20991.0</y></points><points><x>27062.0</x><y>20985.0</y></points><points><x>27038.76171875</x><y>20972.7109375</y></points><points><x>27029.0</x><y>20971.0</y></points><points><x>27024.0</x><y>20968.0</y></points><points><x>27018.0</x><y>20968.0</y></points></segmentation></object><object><name>NONE</name><difficult>0</difficult><truncated>0</truncated><info>[{"confidence": "0"}, {"action": "CREATE", "cat": "NONE", "time": "2020-07-23 14:39;16", "who": "admin", "typeOfanno": "PersonManul"}]</info><confidence>0</confidence><bndbox><xmin>30841.03125</xmin><ymin>13451.38671875</ymin><xmax>30897.0</xmax><ymax>13542.826171875</ymax></bndbox><segmentation><points><x>30852.947265625</x><y>13456.09765625</y></points><points><x>30847.681640625</x><y>13475.7705078125</y></points><points><x>30846.849609375</x><y>13494.61328125</y></points><points><x>30841.03125</x><y>13519.55078125</y></points><points><x>30847.0</x><y>13538.0</y></points><points><x>30872.06640625</x><y>13542.826171875</y></points><points><x>30888.0</x><y>13535.0</y></points><points><x>30893.677734375</x><y>13525.923828125</y></points><points><x>30894.509765625</x><y>13504.587890625</y></points><points><x>30897.0</x><y>13473.0</y></points><points><x>30895.0</x><y>13463.0</y></points><points><x>30876.775390625</x><y>13451.38671875</y></points></segmentation></object><object><name>NONE</name><difficult>0</difficult><truncated>0</truncated><info>[{"confidence": "0"}, {"action": "CREATE", "cat": "NONE", "time": "2020-07-23 14:39;16", "who": "admin", "typeOfanno": "PersonManul"}]</info><confidence>0</confidence><bndbox><xmin>38067.53125</xmin><ymin>20482.0</ymin><xmax>38123.28125</xmax><ymax>20528.337890625</ymax></bndbox><segmentation><points><x>38084.0</x><y>20482.0</y></points><points><x>38067.53125</x><y>20496.462890625</y></points><points><x>38071.65625</x><y>20524.337890625</y></points><points><x>38109.90625</x><y>20528.337890625</y></points><points><x>38123.28125</x><y>20504.212890625</y></points><points><x>38106.40625</x><y>20482.712890625</y></points></segmentation></object><object><name>NILM</name><difficult>0</difficult><truncated>0</truncated><info>[{"confidence": "0"}, {"action": "CREATE", "cat": "NILM", "time": "2020-07-23 14:39;16", "who": "admin", "typeOfanno": "PersonManul"}]</info><confidence>0</confidence><bndbox><xmin>17631.1796875</xmin><ymin>7271.87744140625</ymin><xmax>17678.63671875</xmax><ymax>7338.68994140625</ymax></bndbox><segmentation><points><x>17640.298828125</x><y>7277.46044921875</y></points><points><x>17633.2265625</x><y>7297.56005859375</y></points><points><x>17631.552734375</x><y>7307.79638671875</y></points><points><x>17631.1796875</x><y>7318.96240234375</y></points><points><x>17639.927734375</x><y>7332.9208984375</y></points><points><x>17657.048828125</x><y>7338.68994140625</y></points><points><x>17669.890625</x><y>7331.24560546875</y></points><points><x>17671.9375</x><y>7315.24072265625</y></points><points><x>17678.63671875</x><y>7290.30224609375</y></points><points><x>17670.076171875</x><y>7276.34375</y></points><points><x>17657.607421875</x><y>7271.87744140625</y></points></segmentation></object><object><name>NONE</name><difficult>0</difficult><truncated>0</truncated><info>[{"confidence": "0"}, {"action": "CREATE", "cat": "NONE", "time": "2020-07-23 14:39;16", "who": "admin", "typeOfanno": "PersonManul"}]</info><confidence>0</confidence><bndbox><xmin>25620.0</xmin><ymin>25378.0</ymin><xmax>25748.271484375</xmax><ymax>25478.73046875</ymax></bndbox><segmentation><points><x>25676.8046875</x><y>25386.607421875</y></points><points><x>25668.6171875</x><y>25385.490234375</y></points><points><x>25661.0</x><y>25391.0</y></points><points><x>25658.0</x><y>25395.0</y></points><points><x>25649.076171875</x><y>25396.09765625</y></points><points><x>25636.419921875</x><y>25398.33203125</y></points><points><x>25627.859375</x><y>25408.75390625</y></points><points><x>25620.0</x><y>25433.0</y></points><points><x>25634.0</x><y>25450.0</y></points><points><x>25645.912109375</x><y>25459.375</y></points><points><x>25659.0</x><y>25472.0</y></points><points><x>25668.431640625</x><y>25477.427734375</y></points><points><x>25680.52734375</x><y>25478.73046875</y></points><points><x>25688.0</x><y>25470.0</y></points><points><x>25700.068359375</x><y>25462.5390625</y></points><points><x>25713.654296875</x><y>25454.1640625</y></points><points><x>25723.146484375</x><y>25436.484375</y></points><points><x>25740.08203125</x><y>25416.5703125</y></points><points><x>25748.271484375</x><y>25387.3515625</y></points><points><x>25738.96484375</x><y>25378.41796875</y></points><points><x>25728.0</x><y>25378.0</y></points><points><x>25725.0078125</x><y>25387.166015625</y></points><points><x>25717.376953125</x><y>25394.794921875</y></points><points><x>25704.72265625</x><y>25394.794921875</y></points><points><x>25695.7890625</x><y>25392.5625</y></points><points><x>25686.85546875</x><y>25386.79296875</y></points></segmentation></object><object><name>NILM</name><difficult>0</difficult><truncated>0</truncated><info>[{"confidence": "0"}, {"action": "CREATE", "cat": "NILM", "time": "2020-07-23 14:39;16", "who": "admin", "typeOfanno": "PersonManul"}]</info><confidence>0</confidence><bndbox><xmin>25899.013671875</xmin><ymin>16235.2744140625</ymin><xmax>26104.78125</xmax><ymax>16604.42578125</ymax></bndbox><segmentation><points><x>25923.583984375</x><y>16293.01171875</y></points><points><x>25899.013671875</x><y>16427.52734375</y></points><points><x>25912.52734375</x><y>16571.2578125</y></points><points><x>25965.96484375</x><y>16604.42578125</y></points><points><x>26020.0</x><y>16587.0</y></points><points><x>26031.0</x><y>16580.0</y></points><points><x>26035.0</x><y>16580.0</y></points><points><x>26037.0</x><y>16573.0</y></points><points><x>26043.0</x><y>16569.0</y></points><points><x>26051.0</x><y>16561.0</y></points><points><x>26066.0</x><y>16534.0</y></points><points><x>26074.0</x><y>16529.0</y></points><points><x>26079.0</x><y>16522.0</y></points><points><x>26093.0</x><y>16520.0</y></points><points><x>26096.0</x><y>16517.0</y></points><points><x>26098.0</x><y>16504.0</y></points><points><x>26090.0</x><y>16495.0</y></points><points><x>26081.0</x><y>16494.0</y></points><points><x>26082.0</x><y>16478.0</y></points><points><x>26083.0</x><y>16459.0</y></points><points><x>26078.0</x><y>16452.0</y></points><points><x>26088.0</x><y>16444.0</y></points><points><x>26096.0</x><y>16421.0</y></points><points><x>26089.0</x><y>16411.0</y></points><points><x>26089.0</x><y>16406.0</y></points><points><x>26076.0</x><y>16406.0</y></points><points><x>26073.0</x><y>16409.0</y></points><points><x>26071.0</x><y>16397.0</y></points><points><x>26071.0</x><y>16386.0</y></points><points><x>26078.0</x><y>16374.0</y></points><points><x>26091.0</x><y>16371.0</y></points><points><x>26098.0</x><y>16365.0</y></points><points><x>26104.78125</x><y>16347.064453125</y></points><points><x>26094.953125</x><y>16337.8505859375</y></points><points><x>26072.0</x><y>16344.0</y></points><points><x>26069.0</x><y>16341.0</y></points><points><x>26064.0</x><y>16332.0</y></points><points><x>26065.0</x><y>16319.0</y></points><points><x>26055.0</x><y>16318.0</y></points><points><x>26049.0</x><y>16308.0</y></points><points><x>26041.0</x><y>16303.0</y></points><points><x>26033.0</x><y>16291.0</y></points><points><x>26032.0</x><y>16285.0</y></points><points><x>26029.0</x><y>16264.0</y></points><points><x>26008.9609375</x><y>16235.2744140625</y></points><points><x>25955.5234375</x><y>16237.7314453125</y></points></segmentation></object><object><name>NONE</name><difficult>0</difficult><truncated>0</truncated><info>[{"confidence": "0"}, {"action": "CREATE", "cat": "NONE", "time": "2020-07-23 14:39;16", "who": "admin", "typeOfanno": "PersonManul"}]</info><confidence>0</confidence><bndbox><xmin>12700.78125</xmin><ymin>35402.6953125</ymin><xmax>12743.78125</xmax><ymax>35449.9453125</ymax></bndbox><segmentation><points><x>12710.65625</x><y>35402.6953125</y></points><points><x>12700.78125</x><y>35418.5703125</y></points><points><x>12701.03125</x><y>35439.0703125</y></points><points><x>12725.78125</x><y>35449.9453125</y></points><points><x>12739.53125</x><y>35446.0703125</y></points><points><x>12743.78125</x><y>35423.8203125</y></points><points><x>12737.03125</x><y>35406.6953125</y></points></segmentation></object><object><name>NONE</name><difficult>0</difficult><truncated>0</truncated><info>[{"confidence": "0"}, {"action": "CREATE", "cat": "NONE", "time": "2020-07-23 14:39;16", "who": "admin", "typeOfanno": "PersonManul"}]</info><confidence>0</confidence><bndbox><xmin>11027.0</xmin><ymin>34113.0</ymin><xmax>11070.125</xmax><ymax>34161.0</ymax></bndbox><segmentation><points><x>11041.875</x><y>34113.0</y></points><points><x>11027.0</x><y>34131.375</y></points><points><x>11029.375</x><y>34158.5</y></points><points><x>11051.25</x><y>34161.0</y></points><points><x>11070.125</x><y>34149.0</y></points><points><x>11066.0</x><y>34121.0</y></points></segmentation></object><object><name>NONE</name><difficult>0</difficult><truncated>0</truncated><info>[{"confidence": "0"}, {"action": "CREATE", "cat": "NONE", "time": "2020-07-23 14:39;16", "who": "admin", "typeOfanno": "PersonManul"}]</info><confidence>0</confidence><bndbox><xmin>37999.5234375</xmin><ymin>22364.34765625</ymin><xmax>38045.4921875</xmax><ymax>22408.828125</ymax></bndbox><segmentation><points><x>38012.734375</x><y>22364.34765625</y></points><points><x>37999.5234375</x><y>22372.537109375</y></points><points><x>38001.0</x><y>22385.0</y></points><points><x>38014.59765625</x><y>22403.6171875</y></points><points><x>38034.13671875</x><y>22408.828125</y></points><points><x>38042.0</x><y>22402.0</y></points><points><x>38045.4921875</x><y>22379.423828125</y></points><points><x>38043.81640625</x><y>22365.091796875</y></points></segmentation></object><object><name>NILM</name><difficult>0</difficult><truncated>0</truncated><info>[{"confidence": "0"}, {"action": "CREATE", "cat": "NILM", "time": "2020-07-23 14:39;16", "who": "admin", "typeOfanno": "PersonManul"}]</info><confidence>0</confidence><bndbox><xmin>17697.91015625</xmin><ymin>22956.23046875</ymin><xmax>17774.28515625</xmax><ymax>23013.98046875</ymax></bndbox><segmentation><points><x>17750.28515625</x><y>22956.23046875</y></points><points><x>17735.0</x><y>22961.0</y></points><points><x>17722.91015625</x><y>22968.73046875</y></points><points><x>17714.28515625</x><y>22974.73046875</y></points><points><x>17709.78515625</x><y>22981.98046875</y></points><points><x>17707.16015625</x><y>22988.85546875</y></points><points><x>17703.16015625</x><y>22995.48046875</y></points><points><x>17697.91015625</x><y>23006.98046875</y></points><points><x>17702.16015625</x><y>23013.98046875</y></points><points><x>17716.53515625</x><y>23011.35546875</y></points><points><x>17730.03515625</x><y>23007.98046875</y></points><points><x>17735.16015625</x><y>23001.23046875</y></points><points><x>17742.78515625</x><y>22991.85546875</y></points><points><x>17763.78515625</x><y>22995.85546875</y></points><points><x>17774.28515625</x><y>22987.98046875</y></points><points><x>17770.0</x><y>22961.0</y></points></segmentation></object><object><name>NONE</name><difficult>0</difficult><truncated>0</truncated><info>[{"confidence": "0"}, {"action": "CREATE", "cat": "NONE", "time": "2020-07-23 14:39;16", "who": "admin", "typeOfanno": "PersonManul"}]</info><confidence>0</confidence><bndbox><xmin>37585.375</xmin><ymin>8511.375</ymin><xmax>37691.0</xmax><ymax>8569.375</ymax></bndbox><segmentation><points><x>37663.5</x><y>8515.5</y></points><points><x>37642.5</x><y>8516.125</y></points><points><x>37632.625</x><y>8519.0</y></points><points><x>37622.875</x><y>8524.75</y></points><points><x>37618.0</x><y>8526.0</y></points><points><x>37603.125</x><y>8526.625</y></points><points><x>37598.0</x><y>8536.0</y></points><points><x>37591.0</x><y>8543.5</y></points><points><x>37585.375</x><y>8554.25</y></points><points><x>37588.75</x><y>8561.25</y></points><points><x>37593.25</x><y>8562.875</y></points><points><x>37599.25</x><y>8565.0</y></points><points><x>37604.0</x><y>8567.0</y></points><points><x>37618.0</x><y>8567.875</y></points><points><x>37638.125</x><y>8567.125</y></points><points><x>37649.25</x><y>8569.375</y></points><points><x>37662.0</x><y>8566.0</y></points><points><x>37668.75</x><y>8561.875</y></points><points><x>37678.75</x><y>8560.125</y></points><points><x>37686.625</x><y>8550.5</y></points><points><x>37691.0</x><y>8536.0</y></points><points><x>37687.0</x><y>8532.0</y></points><points><x>37676.0</x><y>8530.75</y></points><points><x>37675.75</x><y>8511.375</y></points></segmentation></object><object><name>BOX_SCREEN</name><difficult>0</difficult><truncated>0</truncated><info>[{"confidence": "0"}, {"action": "CREATE", "cat": "BOX_SCREEN", "time": "2020-07-23 14:39;16", "who": "admin", "typeOfanno": "PersonManul"}]</info><confidence>0</confidence><bndbox><xmin>29829.709851253807</xmin><ymin>30228.644220398706</ymin><xmax>31877.709851253807</xmax><ymax>32276.644220398706</ymax></bndbox><segmentation><points><x>29829.709851253807</x><y>32276.644220398706</y></points><points><x>29829.709851253807</x><y>30228.644220398706</y></points><points><x>31877.709851253807</x><y>30228.644220398706</y></points><points><x>31877.709851253807</x><y>32276.644220398706</y></points></segmentation></object><object><name>HSIL</name><difficult>0</difficult><truncated>0</truncated><info>[{"confidence": 1}, {"action": "CREATE", "cat": "HSIL", "time": "2020-07-27 11:29;42", "who": "admin", "typeOfanno": "PersonManul"}]</info><confidence>1.0</confidence><bndbox><xmin>30617.27205345367</xmin><ymin>30972.736727130618</ymin><xmax>31156.71477791188</xmax><ymax>31523.949111031543</ymax></bndbox><segmentation><points><x>30617.27205345367</x><y>31523.949111031543</y></points><points><x>30617.27205345367</x><y>30972.736727130618</y></points><points><x>31156.71477791188</x><y>30972.736727130618</y></points><points><x>31156.71477791188</x><y>31523.949111031543</y></points></segmentation></object></annotation>
