# Supplementary material for: Artificial intelligence enables precision diagnosis of cervical cytology grades and cervical cancer
Source: Nat Commun. 2024 May 22;15:4369. doi: 10.1038/s41467-024-48705-3 (PMC11111770; doi:10.1038/s41467-024-48705-3)
Supplement: Supplementary file 4 — Source Data [file 41467_2024_48705_MOESM4_ESM.zip › Source Data/Table S1.Average precision in the patch-level detection and classification./ground_truth_126/V201803292_HSIL_xian.tif.xml]

<?xml version="1.0"?><annotation><folder>med</folder><filename>/datasets/Review/label-check/tif-tiff/V201803292_HSIL_xian.tif</filename><size><width>54000</width><height>51200</height></size><mpp>0.248447</mpp><object><name>NILM</name><difficult>0</difficult><truncated>0</truncated><info>[{"confidence": "0"}, {"action": "CREATE", "cat": "NILM", "time": "2020-07-23 14:52;42", "who": "admin", "typeOfanno": "PersonManul"}]</info><confidence>0</confidence><bndbox><xmin>17570.0</xmin><ymin>3024.0</ymin><xmax>17801.0</xmax><ymax>3284.0</ymax></bndbox><segmentation><points><x>17648.0</x><y>3024.0</y></points><points><x>17647.0</x><y>3025.0</y></points><points><x>17642.0</x><y>3025.0</y></points><points><x>17640.0</x><y>3027.0</y></points><points><x>17638.0</x><y>3027.0</y></points><points><x>17637.0</x><y>3028.0</y></points><points><x>17633.0</x><y>3028.0</y></points><points><x>17632.0</x><y>3029.0</y></points><points><x>17631.0</x><y>3029.0</y></points><points><x>17630.0</x><y>3030.0</y></points><points><x>17621.0</x><y>3030.0</y></points><points><x>17619.0</x><y>3032.0</y></points><points><x>17605.0</x><y>3032.0</y></points><points><x>17604.0</x><y>3031.0</y></points><points><x>17603.0</x><y>3031.0</y></points><points><x>17602.0</x><y>3030.0</y></points><points><x>17597.0</x><y>3030.0</y></points><points><x>17596.0</x><y>3029.0</y></points><points><x>17593.0</x><y>3029.0</y></points><points><x>17591.0</x><y>3027.0</y></points><points><x>17579.0</x><y>3027.0</y></points><points><x>17577.0</x><y>3029.0</y></points><points><x>17577.0</x><y>3031.0</y></points><points><x>17576.0</x><y>3032.0</y></points><points><x>17572.0</x><y>3032.0</y></points><points><x>17570.0</x><y>3034.0</y></points><points><x>17570.0</x><y>3049.0</y></points><points><x>17571.0</x><y>3050.0</y></points><points><x>17571.0</x><y>3052.0</y></points><points><x>17572.0</x><y>3053.0</y></points><points><x>17572.0</x><y>3056.0</y></points><points><x>17573.0</x><y>3057.0</y></points><points><x>17573.0</x><y>3060.0</y></points><points><x>17574.0</x><y>3061.0</y></points><points><x>17574.0</x><y>3063.0</y></points><points><x>17575.0</x><y>3064.0</y></points><points><x>17575.0</x><y>3067.0</y></points><points><x>17576.0</x><y>3068.0</y></points><points><x>17576.0</x><y>3071.0</y></points><points><x>17578.0</x><y>3073.0</y></points><points><x>17578.0</x><y>3075.0</y></points><points><x>17579.0</x><y>3076.0</y></points><points><x>17579.0</x><y>3077.0</y></points><points><x>17581.0</x><y>3079.0</y></points><points><x>17581.0</x><y>3082.0</y></points><points><x>17584.0</x><y>3085.0</y></points><points><x>17584.0</x><y>3087.0</y></points><points><x>17585.0</x><y>3088.0</y></points><points><x>17585.0</x><y>3094.0</y></points><points><x>17587.0</x><y>3096.0</y></points><points><x>17587.0</x><y>3098.0</y></points><points><x>17588.0</x><y>3099.0</y></points><points><x>17588.0</x><y>3100.0</y></points><points><x>17589.0</x><y>3101.0</y></points><points><x>17589.0</x><y>3107.0</y></points><points><x>17590.0</x><y>3108.0</y></points><points><x>17590.0</x><y>3110.0</y></points><points><x>17591.0</x><y>3111.0</y></points><points><x>17591.0</x><y>3114.0</y></points><points><x>17593.0</x><y>3116.0</y></points><points><x>17593.0</x><y>3118.0</y></points><points><x>17595.0</x><y>3120.0</y></points><points><x>17595.0</x><y>3124.0</y></points><points><x>17596.0</x><y>3125.0</y></points><points><x>17596.0</x><y>3127.0</y></points><points><x>17597.0</x><y>3128.0</y></points><points><x>17597.0</x><y>3129.0</y></points><points><x>17599.0</x><y>3131.0</y></points><points><x>17599.0</x><y>3133.0</y></points><points><x>17600.0</x><y>3134.0</y></points><points><x>17600.0</x><y>3135.0</y></points><points><x>17601.0</x><y>3136.0</y></points><points><x>17601.0</x><y>3139.0</y></points><points><x>17602.0</x><y>3140.0</y></points><points><x>17602.0</x><y>3141.0</y></points><points><x>17605.0</x><y>3144.0</y></points><points><x>17605.0</x><y>3149.0</y></points><points><x>17606.0</x><y>3150.0</y></points><points><x>17606.0</x><y>3152.0</y></points><points><x>17607.0</x><y>3153.0</y></points><points><x>17607.0</x><y>3154.0</y></points><points><x>17608.0</x><y>3155.0</y></points><points><x>17608.0</x><y>3163.0</y></points><points><x>17609.0</x><y>3164.0</y></points><points><x>17609.0</x><y>3165.0</y></points><points><x>17610.0</x><y>3166.0</y></points><points><x>17610.0</x><y>3167.0</y></points><points><x>17611.0</x><y>3168.0</y></points><points><x>17611.0</x><y>3169.0</y></points><points><x>17612.0</x><y>3170.0</y></points><points><x>17612.0</x><y>3171.0</y></points><points><x>17613.0</x><y>3172.0</y></points><points><x>17613.0</x><y>3174.0</y></points><points><x>17614.0</x><y>3175.0</y></points><points><x>17614.0</x><y>3176.0</y></points><points><x>17616.0</x><y>3178.0</y></points><points><x>17616.0</x><y>3182.0</y></points><points><x>17618.0</x><y>3184.0</y></points><points><x>17618.0</x><y>3186.0</y></points><points><x>17620.0</x><y>3188.0</y></points><points><x>17620.0</x><y>3189.0</y></points><points><x>17621.0</x><y>3190.0</y></points><points><x>17621.0</x><y>3193.0</y></points><points><x>17622.0</x><y>3194.0</y></points><points><x>17622.0</x><y>3195.0</y></points><points><x>17624.0</x><y>3197.0</y></points><points><x>17624.0</x><y>3198.0</y></points><points><x>17626.0</x><y>3200.0</y></points><points><x>17626.0</x><y>3201.0</y></points><points><x>17627.0</x><y>3202.0</y></points><points><x>17627.0</x><y>3204.0</y></points><points><x>17629.0</x><y>3206.0</y></points><points><x>17629.0</x><y>3211.0</y></points><points><x>17630.0</x><y>3212.0</y></points><points><x>17631.0</x><y>3212.0</y></points><points><x>17632.0</x><y>3213.0</y></points><points><x>17632.0</x><y>3217.0</y></points><points><x>17635.0</x><y>3220.0</y></points><points><x>17635.0</x><y>3221.0</y></points><points><x>17636.0</x><y>3222.0</y></points><points><x>17636.0</x><y>3223.0</y></points><points><x>17638.0</x><y>3225.0</y></points><points><x>17638.0</x><y>3226.0</y></points><points><x>17643.0</x><y>3231.0</y></points><points><x>17643.0</x><y>3232.0</y></points><points><x>17644.0</x><y>3233.0</y></points><points><x>17644.0</x><y>3234.0</y></points><points><x>17645.0</x><y>3235.0</y></points><points><x>17645.0</x><y>3239.0</y></points><points><x>17646.0</x><y>3240.0</y></points><points><x>17648.0</x><y>3240.0</y></points><points><x>17649.0</x><y>3241.0</y></points><points><x>17649.0</x><y>3247.0</y></points><points><x>17654.0</x><y>3252.0</y></points><points><x>17654.0</x><y>3254.0</y></points><points><x>17655.0</x><y>3255.0</y></points><points><x>17656.0</x><y>3255.0</y></points><points><x>17659.0</x><y>3258.0</y></points><points><x>17659.0</x><y>3259.0</y></points><points><x>17662.0</x><y>3262.0</y></points><points><x>17663.0</x><y>3262.0</y></points><points><x>17664.0</x><y>3263.0</y></points><points><x>17664.0</x><y>3264.0</y></points><points><x>17665.0</x><y>3265.0</y></points><points><x>17665.0</x><y>3266.0</y></points><points><x>17667.0</x><y>3268.0</y></points><points><x>17667.0</x><y>3269.0</y></points><points><x>17674.0</x><y>3276.0</y></points><points><x>17675.0</x><y>3276.0</y></points><points><x>17676.0</x><y>3277.0</y></points><points><x>17677.0</x><y>3277.0</y></points><points><x>17678.0</x><y>3278.0</y></points><points><x>17686.0</x><y>3278.0</y></points><points><x>17687.0</x><y>3279.0</y></points><points><x>17692.0</x><y>3279.0</y></points><points><x>17694.0</x><y>3281.0</y></points><points><x>17695.0</x><y>3281.0</y></points><points><x>17698.0</x><y>3284.0</y></points><points><x>17709.0</x><y>3284.0</y></points><points><x>17710.0</x><y>3283.0</y></points><points><x>17714.0</x><y>3283.0</y></points><points><x>17715.0</x><y>3282.0</y></points><points><x>17719.0</x><y>3282.0</y></points><points><x>17722.0</x><y>3279.0</y></points><points><x>17723.0</x><y>3279.0</y></points><points><x>17724.0</x><y>3278.0</y></points><points><x>17729.0</x><y>3278.0</y></points><points><x>17730.0</x><y>3277.0</y></points><points><x>17731.0</x><y>3278.0</y></points><points><x>17742.0</x><y>3278.0</y></points><points><x>17748.0</x><y>3272.0</y></points><points><x>17751.0</x><y>3272.0</y></points><points><x>17752.0</x><y>3271.0</y></points><points><x>17752.0</x><y>3270.0</y></points><points><x>17753.0</x><y>3269.0</y></points><points><x>17753.0</x><y>3265.0</y></points><points><x>17754.0</x><y>3264.0</y></points><points><x>17764.0</x><y>3264.0</y></points><points><x>17767.0</x><y>3261.0</y></points><points><x>17767.0</x><y>3257.0</y></points><points><x>17768.0</x><y>3256.0</y></points><points><x>17771.0</x><y>3256.0</y></points><points><x>17771.0</x><y>3255.0</y></points><points><x>17774.0</x><y>3252.0</y></points><points><x>17774.0</x><y>3249.0</y></points><points><x>17775.0</x><y>3248.0</y></points><points><x>17775.0</x><y>3247.0</y></points><points><x>17776.0</x><y>3246.0</y></points><points><x>17776.0</x><y>3245.0</y></points><points><x>17777.0</x><y>3244.0</y></points><points><x>17777.0</x><y>3242.0</y></points><points><x>17780.0</x><y>3239.0</y></points><points><x>17780.0</x><y>3231.0</y></points><points><x>17781.0</x><y>3230.0</y></points><points><x>17782.0</x><y>3230.0</y></points><points><x>17783.0</x><y>3229.0</y></points><points><x>17783.0</x><y>3228.0</y></points><points><x>17785.0</x><y>3226.0</y></points><points><x>17786.0</x><y>3226.0</y></points><points><x>17787.0</x><y>3225.0</y></points><points><x>17788.0</x><y>3225.0</y></points><points><x>17790.0</x><y>3223.0</y></points><points><x>17791.0</x><y>3223.0</y></points><points><x>17792.0</x><y>3222.0</y></points><points><x>17792.0</x><y>3221.0</y></points><points><x>17798.0</x><y>3215.0</y></points><points><x>17798.0</x><y>3214.0</y></points><points><x>17800.0</x><y>3212.0</y></points><points><x>17800.0</x><y>3210.0</y></points><points><x>17801.0</x><y>3209.0</y></points><points><x>17801.0</x><y>3192.0</y></points><points><x>17800.0</x><y>3191.0</y></points><points><x>17800.0</x><y>3183.0</y></points><points><x>17799.0</x><y>3182.0</y></points><points><x>17799.0</x><y>3177.0</y></points><points><x>17797.0</x><y>3175.0</y></points><points><x>17797.0</x><y>3169.0</y></points><points><x>17796.0</x><y>3168.0</y></points><points><x>17796.0</x><y>3165.0</y></points><points><x>17795.0</x><y>3164.0</y></points><points><x>17795.0</x><y>3162.0</y></points><points><x>17794.0</x><y>3161.0</y></points><points><x>17794.0</x><y>3159.0</y></points><points><x>17790.0</x><y>3155.0</y></points><points><x>17790.0</x><y>3154.0</y></points><points><x>17789.0</x><y>3154.0</y></points><points><x>17788.0</x><y>3153.0</y></points><points><x>17788.0</x><y>3152.0</y></points><points><x>17787.0</x><y>3151.0</y></points><points><x>17787.0</x><y>3145.0</y></points><points><x>17786.0</x><y>3144.0</y></points><points><x>17786.0</x><y>3142.0</y></points><points><x>17784.0</x><y>3140.0</y></points><points><x>17784.0</x><y>3137.0</y></points><points><x>17778.0</x><y>3131.0</y></points><points><x>17778.0</x><y>3127.0</y></points><points><x>17777.0</x><y>3126.0</y></points><points><x>17776.0</x><y>3126.0</y></points><points><x>17774.0</x><y>3124.0</y></points><points><x>17774.0</x><y>3122.0</y></points><points><x>17773.0</x><y>3121.0</y></points><points><x>17771.0</x><y>3121.0</y></points><points><x>17769.0</x><y>3119.0</y></points><points><x>17769.0</x><y>3117.0</y></points><points><x>17763.0</x><y>3111.0</y></points><points><x>17763.0</x><y>3110.0</y></points><points><x>17761.0</x><y>3108.0</y></points><points><x>17761.0</x><y>3106.0</y></points><points><x>17760.0</x><y>3105.0</y></points><points><x>17757.0</x><y>3105.0</y></points><points><x>17756.0</x><y>3104.0</y></points><points><x>17756.0</x><y>3103.0</y></points><points><x>17755.0</x><y>3102.0</y></points><points><x>17755.0</x><y>3101.0</y></points><points><x>17754.0</x><y>3101.0</y></points><points><x>17753.0</x><y>3100.0</y></points><points><x>17753.0</x><y>3099.0</y></points><points><x>17749.0</x><y>3095.0</y></points><points><x>17747.0</x><y>3095.0</y></points><points><x>17744.0</x><y>3092.0</y></points><points><x>17744.0</x><y>3090.0</y></points><points><x>17742.0</x><y>3088.0</y></points><points><x>17742.0</x><y>3087.0</y></points><points><x>17738.0</x><y>3083.0</y></points><points><x>17738.0</x><y>3081.0</y></points><points><x>17737.0</x><y>3080.0</y></points><points><x>17736.0</x><y>3080.0</y></points><points><x>17734.0</x><y>3078.0</y></points><points><x>17734.0</x><y>3077.0</y></points><points><x>17733.0</x><y>3076.0</y></points><points><x>17733.0</x><y>3075.0</y></points><points><x>17732.0</x><y>3074.0</y></points><points><x>17731.0</x><y>3074.0</y></points><points><x>17729.0</x><y>3072.0</y></points><points><x>17729.0</x><y>3070.0</y></points><points><x>17724.0</x><y>3065.0</y></points><points><x>17724.0</x><y>3064.0</y></points><points><x>17723.0</x><y>3064.0</y></points><points><x>17721.0</x><y>3062.0</y></points><points><x>17721.0</x><y>3061.0</y></points><points><x>17715.0</x><y>3055.0</y></points><points><x>17712.0</x><y>3055.0</y></points><points><x>17711.0</x><y>3054.0</y></points><points><x>17711.0</x><y>3050.0</y></points><points><x>17710.0</x><y>3049.0</y></points><points><x>17707.0</x><y>3049.0</y></points><points><x>17705.0</x><y>3047.0</y></points><points><x>17704.0</x><y>3047.0</y></points><points><x>17698.0</x><y>3041.0</y></points><points><x>17697.0</x><y>3041.0</y></points><points><x>17696.0</x><y>3040.0</y></points><points><x>17695.0</x><y>3040.0</y></points><points><x>17694.0</x><y>3039.0</y></points><points><x>17693.0</x><y>3039.0</y></points><points><x>17690.0</x><y>3036.0</y></points><points><x>17689.0</x><y>3036.0</y></points><points><x>17687.0</x><y>3034.0</y></points><points><x>17683.0</x><y>3034.0</y></points><points><x>17682.0</x><y>3033.0</y></points><points><x>17682.0</x><y>3032.0</y></points><points><x>17680.0</x><y>3032.0</y></points><points><x>17677.0</x><y>3029.0</y></points><points><x>17675.0</x><y>3029.0</y></points><points><x>17674.0</x><y>3028.0</y></points><points><x>17671.0</x><y>3028.0</y></points><points><x>17669.0</x><y>3026.0</y></points><points><x>17664.0</x><y>3026.0</y></points><points><x>17663.0</x><y>3025.0</y></points><points><x>17662.0</x><y>3025.0</y></points><points><x>17661.0</x><y>3024.0</y></points></segmentation></object><object><name>MET</name><difficult>0</difficult><truncated>0</truncated><info>[{"confidence": "0"}, {"action": "CREATE", "cat": "MET", "time": "2020-07-23 14:52;42", "who": "admin", "typeOfanno": "PersonManul"}]</info><confidence>0</confidence><bndbox><xmin>20728.765625</xmin><ymin>6197.60986328125</ymin><xmax>21022.49609375</xmax><ymax>6577.32470703125</ymax></bndbox><segmentation><points><x>20871.84765625</x><y>6197.60986328125</y></points><points><x>20914.49609375</x><y>6201.7373046875</y></points><points><x>20914.49609375</x><y>6201.7373046875</y></points><points><x>20916.560546875</x><y>6202.42529296875</y></points><points><x>20935.822265625</x><y>6205.1767578125</y></points><points><x>20956.45703125</x><y>6207.240234375</y></points><points><x>20957.146484375</x><y>6207.240234375</y></points><points><x>20958.521484375</x><y>6207.92822265625</y></points><points><x>20977.783203125</x><y>6223.06201171875</y></points><points><x>20977.783203125</x><y>6223.06201171875</y></points><points><x>20976.40625</x><y>6238.88330078125</y></points><points><x>20976.40625</x><y>6238.88330078125</y></points><points><x>20975.71875</x><y>6240.94677734375</y></points><points><x>20975.71875</x><y>6241.634765625</y></points><points><x>20965.400390625</x><y>6257.4560546875</y></points><points><x>20988.1015625</x><y>6270.5263671875</y></points><points><x>21004.609375</x><y>6297.35400390625</y></points><points><x>20999.107421875</x><y>6320.7421875</y></points><points><x>20998.419921875</x><y>6320.7421875</y></points><points><x>20997.73046875</x><y>6322.8056640625</y></points><points><x>21002.546875</x><y>6344.818359375</y></points><points><x>21002.546875</x><y>6344.818359375</y></points><points><x>21019.056640625</x><y>6365.455078125</y></points><points><x>21019.056640625</x><y>6366.142578125</y></points><points><x>21022.49609375</x><y>6399.849609375</y></points><points><x>21022.49609375</x><y>6399.849609375</y></points><points><x>21021.806640625</x><y>6401.9130859375</y></points><points><x>21010.11328125</x><y>6436.3076171875</y></points><points><x>21009.42578125</x><y>6436.3076171875</y></points><points><x>20998.419921875</x><y>6471.3896484375</y></points><points><x>20981.22265625</x><y>6492.0263671875</y></points><points><x>20993.603515625</x><y>6509.2236328125</y></points><points><x>20993.603515625</x><y>6509.91162109375</y></points><points><x>20993.603515625</x><y>6536.7392578125</y></points><points><x>20963.3359375</x><y>6544.30615234375</y></points><points><x>20941.32421875</x><y>6553.24853515625</y></points><points><x>20927.56640625</x><y>6575.26123046875</y></points><points><x>20893.859375</x><y>6565.630859375</y></points><points><x>20893.859375</x><y>6565.630859375</y></points><points><x>20891.109375</x><y>6565.630859375</y></points><points><x>20867.720703125</x><y>6577.32470703125</y></points><points><x>20867.720703125</x><y>6577.32470703125</y></points><points><x>20864.96875</x><y>6577.32470703125</y></points><points><x>20822.3203125</x><y>6569.0703125</y></points><points><x>20822.3203125</x><y>6569.0703125</y></points><points><x>20820.255859375</x><y>6567.6943359375</y></points><points><x>20781.734375</x><y>6550.4970703125</y></points><points><x>20774.85546875</x><y>6527.796875</y></points><points><x>20780.357421875</x><y>6507.84814453125</y></points><points><x>20780.357421875</x><y>6507.84814453125</y></points><points><x>20765.912109375</x><y>6477.5810546875</y></points><points><x>20765.912109375</x><y>6477.5810546875</y></points><points><x>20783.796875</x><y>6421.86181640625</y></points><points><x>20780.357421875</x><y>6392.970703125</y></points><points><x>20755.59375</x><y>6391.5947265625</y></points><points><x>20759.033203125</x><y>6349.63330078125</y></points><points><x>20739.7734375</x><y>6331.74853515625</y></points><points><x>20739.7734375</x><y>6331.060546875</y></points><points><x>20756.28125</x><y>6298.04150390625</y></points><points><x>20731.517578125</x><y>6269.83837890625</y></points><points><x>20728.765625</x><y>6229.94091796875</y></points><points><x>20752.841796875</x><y>6211.36767578125</y></points><points><x>20752.841796875</x><y>6211.36767578125</y></points><points><x>20793.427734375</x><y>6200.361328125</y></points><points><x>20793.427734375</x><y>6200.361328125</y></points></segmentation></object><object><name>NILM</name><difficult>0</difficult><truncated>0</truncated><info>[{"confidence": "0"}, {"action": "CREATE", "cat": "NILM", "time": "2020-07-23 14:52;42", "who": "admin", "typeOfanno": "PersonManul"}]</info><confidence>0</confidence><bndbox><xmin>22387.42578125</xmin><ymin>4845.12841796875</ymin><xmax>22524.275390625</xmax><ymax>4946.9130859375</ymax></bndbox><segmentation><points><x>22457.24609375</x><y>4876.78076171875</y></points><points><x>22478.0390625</x><y>4863.74755859375</y></points><points><x>22494.486328125</x><y>4853.8173828125</y></points><points><x>22506.27734375</x><y>4849.783203125</y></points><points><x>22515.587890625</x><y>4845.12841796875</y></points><points><x>22523.03515625</x><y>4846.990234375</y></points><points><x>22524.275390625</x><y>4852.265625</y></points><points><x>22518.0703125</x><y>4863.74755859375</y></points><points><x>22518.0703125</x><y>4863.74755859375</y></points><points><x>22502.86328125</x><y>4882.05615234375</y></points><points><x>22488.900390625</x><y>4898.8134765625</y></points><points><x>22478.349609375</x><y>4911.2265625</y></points><points><x>22478.0390625</x><y>4911.2265625</y></points><points><x>22476.486328125</x><y>4912.1572265625</y></points><points><x>22456.9375</x><y>4923.94921875</y></points><points><x>22456.9375</x><y>4923.94921875</y></points><points><x>22455.07421875</x><y>4924.88037109375</y></points><points><x>22427.767578125</x><y>4934.18994140625</y></points><points><x>22427.45703125</x><y>4934.18994140625</y></points><points><x>22410.078125</x><y>4944.74072265625</y></points><points><x>22410.078125</x><y>4944.74072265625</y></points><points><x>22394.251953125</x><y>4946.9130859375</y></points><points><x>22387.42578125</x><y>4940.0859375</y></points><points><x>22398.287109375</x><y>4925.19091796875</y></points><points><x>22411.94140625</x><y>4910.916015625</y></points><points><x>22433.97265625</x><y>4892.607421875</y></points><points><x>22433.97265625</x><y>4892.607421875</y></points></segmentation></object><object><name>HSIL</name><difficult>0</difficult><truncated>0</truncated><info>[{"confidence": "0"}, {"action": "CREATE", "cat": "HSIL", "time": "2020-07-23 14:52;42", "who": "admin", "typeOfanno": "PersonManul"}]</info><confidence>0</confidence><bndbox><xmin>16189.5380859375</xmin><ymin>9994.7998046875</ymin><xmax>16496.3359375</xmax><ymax>10329.8017578125</ymax></bndbox><segmentation><points><x>16305.791015625</x><y>10017.5</y></points><points><x>16342.9375</x><y>10008.5576171875</y></points><points><x>16366.3251953125</x><y>9998.927734375</y></points><points><x>16366.3251953125</x><y>9998.927734375</y></points><points><x>16368.3896484375</x><y>9998.2392578125</y></points><points><x>16394.529296875</x><y>9994.7998046875</y></points><points><x>16415.166015625</x><y>10003.0546875</y></points><points><x>16415.166015625</x><y>10003.0546875</y></points><points><x>16416.541015625</x><y>10005.806640625</y></points><points><x>16417.228515625</x><y>10007.181640625</y></points><points><x>16419.98046875</x><y>10034.009765625</y></points><points><x>16442.681640625</x><y>10061.525390625</y></points><points><x>16464.693359375</x><y>10069.091796875</y></points><points><x>16465.380859375</x><y>10069.091796875</y></points><points><x>16481.203125</x><y>10096.607421875</y></points><points><x>16481.203125</x><y>10096.607421875</y></points><points><x>16482.578125</x><y>10117.9326171875</y></points><points><x>16482.578125</x><y>10117.9326171875</y></points><points><x>16483.955078125</x><y>10119.99609375</y></points><points><x>16496.3359375</x><y>10142.0087890625</y></points><points><x>16496.3359375</x><y>10142.6962890625</y></points><points><x>16496.3359375</x><y>10144.072265625</y></points><points><x>16486.017578125</x><y>10169.5234375</y></points><points><x>16494.9609375</x><y>10201.1669921875</y></points><points><x>16481.203125</x><y>10233.498046875</y></points><points><x>16481.203125</x><y>10234.185546875</y></points><points><x>16453.0</x><y>10241.751953125</y></points><points><x>16428.236328125</x><y>10237.625</y></points><points><x>16425.484375</x><y>10259.6376953125</y></points><points><x>16425.484375</x><y>10259.6376953125</y></points><points><x>16425.484375</x><y>10261.701171875</y></points><points><x>16447.49609375</x><y>10280.2744140625</y></points><points><x>16448.873046875</x><y>10304.3505859375</y></points><points><x>16440.6171875</x><y>10323.611328125</y></points><points><x>16414.478515625</x><y>10327.73828125</y></points><points><x>16413.7890625</x><y>10327.73828125</y></points><points><x>16371.8291015625</x><y>10329.1142578125</y></points><points><x>16371.8291015625</x><y>10329.1142578125</y></points><points><x>16369.7646484375</x><y>10329.8017578125</y></points><points><x>16368.3896484375</x><y>10329.8017578125</y></points><points><x>16332.619140625</x><y>10324.298828125</y></points><points><x>16324.3642578125</x><y>10305.0380859375</y></points><points><x>16324.3642578125</x><y>10304.3505859375</y></points><points><x>16324.3642578125</x><y>10302.974609375</y></points><points><x>16327.8037109375</x><y>10269.267578125</y></points><points><x>16338.1220703125</x><y>10241.064453125</y></points><points><x>16338.1220703125</x><y>10241.064453125</y></points><points><x>16338.1220703125</x><y>10238.3125</y></points><points><x>16338.1220703125</x><y>10221.115234375</y></points><points><x>16338.1220703125</x><y>10220.427734375</y></points><points><x>16319.548828125</x><y>10219.0517578125</y></points><points><x>16319.548828125</x><y>10219.0517578125</y></points><points><x>16317.4853515625</x><y>10220.427734375</y></points><points><x>16300.9755859375</x><y>10241.064453125</y></points><points><x>16300.9755859375</x><y>10241.064453125</y></points><points><x>16276.2119140625</x><y>10254.134765625</y></points><points><x>16252.1357421875</x><y>10269.9560546875</y></points><points><x>16232.1875</x><y>10280.2744140625</y></points><points><x>16232.1875</x><y>10280.9619140625</y></points><points><x>16230.123046875</x><y>10280.9619140625</y></points><points><x>16203.9833984375</x><y>10272.01953125</y></points><points><x>16203.9833984375</x><y>10272.01953125</y></points><points><x>16202.607421875</x><y>10269.9560546875</y></points><points><x>16189.5380859375</x><y>10245.8798828125</y></points><points><x>16189.5380859375</x><y>10245.8798828125</y></points><points><x>16191.6015625</x><y>10243.81640625</y></points><points><x>16193.6650390625</x><y>10201.8544921875</y></points><points><x>16193.6650390625</x><y>10201.1669921875</y></points><points><x>16193.6650390625</x><y>10199.103515625</y></points><points><x>16193.6650390625</x><y>10171.587890625</y></points><points><x>16205.359375</x><y>10137.880859375</y></points><points><x>16205.359375</x><y>10137.880859375</y></points><points><x>16217.7412109375</x><y>10109.677734375</y></points><points><x>16217.7412109375</x><y>10108.9892578125</y></points><points><x>16217.7412109375</x><y>10107.6142578125</y></points><points><x>16213.6142578125</x><y>10082.849609375</y></points><points><x>16213.6142578125</x><y>10082.849609375</y></points><points><x>16213.6142578125</x><y>10080.7861328125</y></points><points><x>16213.6142578125</x><y>10080.0986328125</y></points><points><x>16203.9833984375</x><y>10056.7099609375</y></points><points><x>16219.1171875</x><y>10034.697265625</y></points><points><x>16219.1171875</x><y>10034.697265625</y></points><points><x>16250.759765625</x><y>10024.37890625</y></points><points><x>16276.2119140625</x><y>10027.818359375</y></points><points><x>16276.900390625</x><y>10027.818359375</y></points></segmentation></object><object><name>MET</name><difficult>0</difficult><truncated>0</truncated><info>[{"confidence": "0"}, {"action": "CREATE", "cat": "MET", "time": "2020-07-23 14:52;42", "who": "admin", "typeOfanno": "PersonManul"}]</info><confidence>0</confidence><bndbox><xmin>22679.0</xmin><ymin>7785.39306640625</ymin><xmax>22836.0</xmax><ymax>7964.0</ymax></bndbox><segmentation><points><x>22699.337890625</x><y>7785.39306640625</y></points><points><x>22691.0</x><y>7798.0</y></points><points><x>22690.0</x><y>7799.0</y></points><points><x>22690.0</x><y>7813.0</y></points><points><x>22691.0</x><y>7814.0</y></points><points><x>22691.0</x><y>7816.0</y></points><points><x>22693.0</x><y>7818.0</y></points><points><x>22693.0</x><y>7820.0</y></points><points><x>22694.0</x><y>7821.0</y></points><points><x>22695.0</x><y>7821.0</y></points><points><x>22696.0</x><y>7822.0</y></points><points><x>22697.0</x><y>7822.0</y></points><points><x>22703.0</x><y>7828.0</y></points><points><x>22703.0</x><y>7836.0</y></points><points><x>22704.0</x><y>7837.0</y></points><points><x>22704.0</x><y>7838.0</y></points><points><x>22705.0</x><y>7839.0</y></points><points><x>22705.0</x><y>7844.0</y></points><points><x>22706.0</x><y>7845.0</y></points><points><x>22706.0</x><y>7846.0</y></points><points><x>22707.0</x><y>7847.0</y></points><points><x>22706.0</x><y>7848.0</y></points><points><x>22706.0</x><y>7851.0</y></points><points><x>22705.0</x><y>7852.0</y></points><points><x>22705.0</x><y>7853.0</y></points><points><x>22704.0</x><y>7854.0</y></points><points><x>22704.0</x><y>7856.0</y></points><points><x>22703.0</x><y>7857.0</y></points><points><x>22703.0</x><y>7858.0</y></points><points><x>22702.0</x><y>7859.0</y></points><points><x>22702.0</x><y>7860.0</y></points><points><x>22701.0</x><y>7861.0</y></points><points><x>22701.0</x><y>7862.0</y></points><points><x>22700.0</x><y>7863.0</y></points><points><x>22700.0</x><y>7864.0</y></points><points><x>22699.0</x><y>7865.0</y></points><points><x>22699.0</x><y>7867.0</y></points><points><x>22698.0</x><y>7868.0</y></points><points><x>22698.0</x><y>7870.0</y></points><points><x>22696.0</x><y>7872.0</y></points><points><x>22691.0</x><y>7872.0</y></points><points><x>22690.0</x><y>7873.0</y></points><points><x>22689.0</x><y>7873.0</y></points><points><x>22688.0</x><y>7874.0</y></points><points><x>22686.0</x><y>7874.0</y></points><points><x>22679.0</x><y>7881.0</y></points><points><x>22679.0</x><y>7900.0</y></points><points><x>22682.0</x><y>7903.0</y></points><points><x>22682.0</x><y>7904.0</y></points><points><x>22683.0</x><y>7904.0</y></points><points><x>22685.0</x><y>7906.0</y></points><points><x>22684.0</x><y>7907.0</y></points><points><x>22684.0</x><y>7925.0</y></points><points><x>22685.0</x><y>7926.0</y></points><points><x>22685.0</x><y>7927.0</y></points><points><x>22687.0</x><y>7929.0</y></points><points><x>22687.0</x><y>7930.0</y></points><points><x>22691.0</x><y>7930.0</y></points><points><x>22694.0</x><y>7933.0</y></points><points><x>22693.0</x><y>7934.0</y></points><points><x>22693.0</x><y>7947.0</y></points><points><x>22694.0</x><y>7948.0</y></points><points><x>22694.0</x><y>7953.0</y></points><points><x>22697.0</x><y>7956.0</y></points><points><x>22697.0</x><y>7957.0</y></points><points><x>22699.0</x><y>7959.0</y></points><points><x>22699.0</x><y>7960.0</y></points><points><x>22700.0</x><y>7961.0</y></points><points><x>22701.0</x><y>7961.0</y></points><points><x>22702.0</x><y>7962.0</y></points><points><x>22703.0</x><y>7962.0</y></points><points><x>22704.0</x><y>7963.0</y></points><points><x>22705.0</x><y>7963.0</y></points><points><x>22706.0</x><y>7964.0</y></points><points><x>22736.0</x><y>7964.0</y></points><points><x>22737.0</x><y>7963.0</y></points><points><x>22737.0</x><y>7962.0</y></points><points><x>22738.0</x><y>7961.0</y></points><points><x>22738.0</x><y>7960.0</y></points><points><x>22741.0</x><y>7957.0</y></points><points><x>22741.0</x><y>7954.0</y></points><points><x>22745.0</x><y>7950.0</y></points><points><x>22751.0</x><y>7950.0</y></points><points><x>22752.0</x><y>7949.0</y></points><points><x>22752.0</x><y>7947.0</y></points><points><x>22754.0</x><y>7945.0</y></points><points><x>22754.0</x><y>7944.0</y></points><points><x>22756.0</x><y>7942.0</y></points><points><x>22757.0</x><y>7942.0</y></points><points><x>22759.0</x><y>7940.0</y></points><points><x>22761.0</x><y>7940.0</y></points><points><x>22762.0</x><y>7939.0</y></points><points><x>22765.0</x><y>7939.0</y></points><points><x>22766.0</x><y>7938.0</y></points><points><x>22767.0</x><y>7938.0</y></points><points><x>22768.0</x><y>7937.0</y></points><points><x>22770.0</x><y>7937.0</y></points><points><x>22774.0</x><y>7933.0</y></points><points><x>22774.0</x><y>7928.0</y></points><points><x>22775.0</x><y>7927.0</y></points><points><x>22775.0</x><y>7921.0</y></points><points><x>22776.0</x><y>7920.0</y></points><points><x>22781.0</x><y>7920.0</y></points><points><x>22782.0</x><y>7921.0</y></points><points><x>22803.0</x><y>7921.0</y></points><points><x>22804.0</x><y>7920.0</y></points><points><x>22807.0</x><y>7920.0</y></points><points><x>22808.0</x><y>7919.0</y></points><points><x>22812.0</x><y>7919.0</y></points><points><x>22813.0</x><y>7918.0</y></points><points><x>22819.0</x><y>7918.0</y></points><points><x>22820.0</x><y>7917.0</y></points><points><x>22823.0</x><y>7917.0</y></points><points><x>22825.0</x><y>7915.0</y></points><points><x>22827.0</x><y>7915.0</y></points><points><x>22830.0</x><y>7912.0</y></points><points><x>22831.0</x><y>7912.0</y></points><points><x>22833.0</x><y>7910.0</y></points><points><x>22833.0</x><y>7908.0</y></points><points><x>22835.0</x><y>7906.0</y></points><points><x>22835.0</x><y>7888.0</y></points><points><x>22833.0</x><y>7886.0</y></points><points><x>22833.0</x><y>7885.0</y></points><points><x>22834.0</x><y>7884.0</y></points><points><x>22834.0</x><y>7883.0</y></points><points><x>22835.0</x><y>7882.0</y></points><points><x>22835.0</x><y>7878.0</y></points><points><x>22836.0</x><y>7877.0</y></points><points><x>22836.0</x><y>7864.0</y></points><points><x>22833.0</x><y>7861.0</y></points><points><x>22833.0</x><y>7859.0</y></points><points><x>22829.0</x><y>7855.0</y></points><points><x>22828.0</x><y>7855.0</y></points><points><x>22822.0</x><y>7849.0</y></points><points><x>22819.0</x><y>7849.0</y></points><points><x>22818.0</x><y>7848.0</y></points><points><x>22817.0</x><y>7848.0</y></points><points><x>22816.0</x><y>7847.0</y></points><points><x>22809.0</x><y>7847.0</y></points><points><x>22806.0</x><y>7844.0</y></points><points><x>22806.0</x><y>7843.0</y></points><points><x>22805.0</x><y>7842.0</y></points><points><x>22805.0</x><y>7841.0</y></points><points><x>22804.0</x><y>7840.0</y></points><points><x>22804.0</x><y>7839.0</y></points><points><x>22802.0</x><y>7837.0</y></points><points><x>22802.0</x><y>7836.0</y></points><points><x>22800.0</x><y>7834.0</y></points><points><x>22800.0</x><y>7832.0</y></points><points><x>22797.0</x><y>7829.0</y></points><points><x>22796.0</x><y>7829.0</y></points><points><x>22791.0</x><y>7824.0</y></points><points><x>22789.0</x><y>7824.0</y></points><points><x>22788.0</x><y>7823.0</y></points><points><x>22783.0</x><y>7823.0</y></points><points><x>22782.0</x><y>7822.0</y></points><points><x>22768.0</x><y>7822.0</y></points><points><x>22767.0</x><y>7823.0</y></points><points><x>22762.0</x><y>7823.0</y></points><points><x>22761.0</x><y>7822.0</y></points><points><x>22752.0</x><y>7822.0</y></points><points><x>22751.0</x><y>7821.0</y></points><points><x>22751.0</x><y>7820.0</y></points><points><x>22750.0</x><y>7819.0</y></points><points><x>22750.0</x><y>7818.0</y></points><points><x>22749.0</x><y>7817.0</y></points><points><x>22749.0</x><y>7816.0</y></points><points><x>22746.0</x><y>7813.0</y></points><points><x>22746.0</x><y>7812.0</y></points><points><x>22736.0</x><y>7802.0</y></points><points><x>22735.0</x><y>7802.0</y></points><points><x>22732.0</x><y>7799.0</y></points><points><x>22731.0</x><y>7799.0</y></points><points><x>22728.0</x><y>7796.0</y></points></segmentation></object><object><name>NILM</name><difficult>0</difficult><truncated>0</truncated><info>[{"confidence": "0"}, {"action": "CREATE", "cat": "NILM", "time": "2020-07-23 14:52;42", "who": "admin", "typeOfanno": "PersonManul"}]</info><confidence>0</confidence><bndbox><xmin>10858.0</xmin><ymin>10432.0</ymin><xmax>11016.0</xmax><ymax>10572.0</ymax></bndbox><segmentation><points><x>10956.0</x><y>10432.0</y></points><points><x>10955.0</x><y>10433.0</y></points><points><x>10953.0</x><y>10433.0</y></points><points><x>10953.0</x><y>10437.0</y></points><points><x>10952.0</x><y>10438.0</y></points><points><x>10952.0</x><y>10439.0</y></points><points><x>10951.0</x><y>10440.0</y></points><points><x>10951.0</x><y>10445.0</y></points><points><x>10950.0</x><y>10446.0</y></points><points><x>10948.0</x><y>10446.0</y></points><points><x>10947.0</x><y>10447.0</y></points><points><x>10946.0</x><y>10447.0</y></points><points><x>10944.0</x><y>10449.0</y></points><points><x>10942.0</x><y>10449.0</y></points><points><x>10940.0</x><y>10451.0</y></points><points><x>10939.0</x><y>10451.0</y></points><points><x>10937.0</x><y>10453.0</y></points><points><x>10936.0</x><y>10453.0</y></points><points><x>10935.0</x><y>10454.0</y></points><points><x>10934.0</x><y>10454.0</y></points><points><x>10931.0</x><y>10457.0</y></points><points><x>10931.0</x><y>10458.0</y></points><points><x>10929.0</x><y>10460.0</y></points><points><x>10928.0</x><y>10460.0</y></points><points><x>10925.0</x><y>10463.0</y></points><points><x>10924.0</x><y>10463.0</y></points><points><x>10923.0</x><y>10464.0</y></points><points><x>10922.0</x><y>10464.0</y></points><points><x>10921.0</x><y>10465.0</y></points><points><x>10916.0</x><y>10465.0</y></points><points><x>10913.0</x><y>10468.0</y></points><points><x>10912.0</x><y>10468.0</y></points><points><x>10910.0</x><y>10470.0</y></points><points><x>10910.0</x><y>10471.0</y></points><points><x>10907.0</x><y>10474.0</y></points><points><x>10906.0</x><y>10474.0</y></points><points><x>10903.0</x><y>10477.0</y></points><points><x>10903.0</x><y>10478.0</y></points><points><x>10900.0</x><y>10481.0</y></points><points><x>10900.0</x><y>10482.0</y></points><points><x>10899.0</x><y>10483.0</y></points><points><x>10899.0</x><y>10484.0</y></points><points><x>10896.0</x><y>10487.0</y></points><points><x>10896.0</x><y>10488.0</y></points><points><x>10893.0</x><y>10491.0</y></points><points><x>10893.0</x><y>10508.0</y></points><points><x>10888.0</x><y>10513.0</y></points><points><x>10888.0</x><y>10514.0</y></points><points><x>10887.0</x><y>10515.0</y></points><points><x>10887.0</x><y>10517.0</y></points><points><x>10886.0</x><y>10518.0</y></points><points><x>10886.0</x><y>10519.0</y></points><points><x>10884.0</x><y>10521.0</y></points><points><x>10884.0</x><y>10522.0</y></points><points><x>10880.0</x><y>10526.0</y></points><points><x>10880.0</x><y>10529.0</y></points><points><x>10878.0</x><y>10531.0</y></points><points><x>10877.0</x><y>10531.0</y></points><points><x>10876.0</x><y>10532.0</y></points><points><x>10876.0</x><y>10533.0</y></points><points><x>10868.0</x><y>10541.0</y></points><points><x>10868.0</x><y>10542.0</y></points><points><x>10867.0</x><y>10543.0</y></points><points><x>10867.0</x><y>10544.0</y></points><points><x>10864.0</x><y>10547.0</y></points><points><x>10863.0</x><y>10547.0</y></points><points><x>10861.0</x><y>10549.0</y></points><points><x>10861.0</x><y>10551.0</y></points><points><x>10858.0</x><y>10554.0</y></points><points><x>10858.0</x><y>10571.0</y></points><points><x>10859.0</x><y>10572.0</y></points><points><x>10870.0</x><y>10572.0</y></points><points><x>10876.0</x><y>10566.0</y></points><points><x>10877.0</x><y>10566.0</y></points><points><x>10878.0</x><y>10565.0</y></points><points><x>10879.0</x><y>10565.0</y></points><points><x>10881.0</x><y>10563.0</y></points><points><x>10891.0</x><y>10563.0</y></points><points><x>10892.0</x><y>10562.0</y></points><points><x>10893.0</x><y>10562.0</y></points><points><x>10897.0</x><y>10558.0</y></points><points><x>10898.0</x><y>10558.0</y></points><points><x>10900.0</x><y>10556.0</y></points><points><x>10903.0</x><y>10556.0</y></points><points><x>10904.0</x><y>10555.0</y></points><points><x>10905.0</x><y>10555.0</y></points><points><x>10906.0</x><y>10554.0</y></points><points><x>10907.0</x><y>10554.0</y></points><points><x>10908.0</x><y>10553.0</y></points><points><x>10909.0</x><y>10553.0</y></points><points><x>10910.0</x><y>10552.0</y></points><points><x>10913.0</x><y>10552.0</y></points><points><x>10915.0</x><y>10550.0</y></points><points><x>10916.0</x><y>10550.0</y></points><points><x>10917.0</x><y>10549.0</y></points><points><x>10918.0</x><y>10549.0</y></points><points><x>10926.0</x><y>10541.0</y></points><points><x>10927.0</x><y>10541.0</y></points><points><x>10930.0</x><y>10538.0</y></points><points><x>10931.0</x><y>10538.0</y></points><points><x>10934.0</x><y>10535.0</y></points><points><x>10934.0</x><y>10533.0</y></points><points><x>10935.0</x><y>10532.0</y></points><points><x>10936.0</x><y>10532.0</y></points><points><x>10939.0</x><y>10529.0</y></points><points><x>10939.0</x><y>10527.0</y></points><points><x>10942.0</x><y>10524.0</y></points><points><x>10942.0</x><y>10519.0</y></points><points><x>10943.0</x><y>10518.0</y></points><points><x>10944.0</x><y>10518.0</y></points><points><x>10949.0</x><y>10513.0</y></points><points><x>10951.0</x><y>10513.0</y></points><points><x>10952.0</x><y>10512.0</y></points><points><x>10952.0</x><y>10510.0</y></points><points><x>10954.0</x><y>10508.0</y></points><points><x>10954.0</x><y>10506.0</y></points><points><x>10955.0</x><y>10505.0</y></points><points><x>10960.0</x><y>10505.0</y></points><points><x>10961.0</x><y>10504.0</y></points><points><x>10962.0</x><y>10504.0</y></points><points><x>10966.0</x><y>10500.0</y></points><points><x>10968.0</x><y>10500.0</y></points><points><x>10969.0</x><y>10499.0</y></points><points><x>10970.0</x><y>10499.0</y></points><points><x>10971.0</x><y>10498.0</y></points><points><x>10972.0</x><y>10498.0</y></points><points><x>10974.0</x><y>10496.0</y></points><points><x>10975.0</x><y>10496.0</y></points><points><x>10976.0</x><y>10495.0</y></points><points><x>10976.0</x><y>10494.0</y></points><points><x>10978.0</x><y>10492.0</y></points><points><x>10978.0</x><y>10491.0</y></points><points><x>10979.0</x><y>10490.0</y></points><points><x>10979.0</x><y>10489.0</y></points><points><x>10981.0</x><y>10487.0</y></points><points><x>10981.0</x><y>10486.0</y></points><points><x>10982.0</x><y>10485.0</y></points><points><x>10982.0</x><y>10483.0</y></points><points><x>10984.0</x><y>10481.0</y></points><points><x>10985.0</x><y>10481.0</y></points><points><x>10992.0</x><y>10474.0</y></points><points><x>10992.0</x><y>10473.0</y></points><points><x>10995.0</x><y>10470.0</y></points><points><x>10997.0</x><y>10470.0</y></points><points><x>10999.0</x><y>10468.0</y></points><points><x>11000.0</x><y>10468.0</y></points><points><x>11001.0</x><y>10467.0</y></points><points><x>11003.0</x><y>10467.0</y></points><points><x>11004.0</x><y>10466.0</y></points><points><x>11005.0</x><y>10466.0</y></points><points><x>11008.0</x><y>10463.0</y></points><points><x>11008.0</x><y>10459.0</y></points><points><x>11009.0</x><y>10458.0</y></points><points><x>11015.0</x><y>10458.0</y></points><points><x>11016.0</x><y>10457.0</y></points><points><x>11016.0</x><y>10445.0</y></points><points><x>11014.0</x><y>10443.0</y></points><points><x>11009.0</x><y>10443.0</y></points><points><x>11008.0</x><y>10442.0</y></points><points><x>10995.0</x><y>10442.0</y></points><points><x>10994.0</x><y>10441.0</y></points><points><x>10994.0</x><y>10434.0</y></points><points><x>10993.0</x><y>10433.0</y></points><points><x>10992.0</x><y>10433.0</y></points><points><x>10991.0</x><y>10432.0</y></points></segmentation></object><object><name>HSIL</name><difficult>0</difficult><truncated>0</truncated><info>[{"confidence": "0"}, {"action": "CREATE", "cat": "HSIL", "time": "2020-07-23 14:52;42", "who": "admin", "typeOfanno": "PersonManul"}]</info><confidence>0</confidence><bndbox><xmin>11087.1533203125</xmin><ymin>12629.23828125</ymin><xmax>11471.21875</xmax><ymax>12952.876953125</ymax></bndbox><segmentation><points><x>11260.23828125</x><y>12630.2626953125</y></points><points><x>11313.49609375</x><y>12629.23828125</y></points><points><x>11313.49609375</x><y>12629.23828125</y></points><points><x>11315.5439453125</x><y>12629.23828125</y></points><points><x>11380.0673828125</x><y>12643.5771484375</y></points><points><x>11380.0673828125</x><y>12643.5771484375</y></points><points><x>11382.115234375</x><y>12643.5771484375</y></points><points><x>11413.8642578125</x><y>12658.939453125</y></points><points><x>11413.8642578125</x><y>12658.939453125</y></points><points><x>11433.32421875</x><y>12698.8818359375</y></points><points><x>11463.025390625</x><y>12705.02734375</y></points><points><x>11471.21875</x><y>12738.8251953125</y></points><points><x>11471.21875</x><y>12739.849609375</y></points><points><x>11471.21875</x><y>12740.873046875</y></points><points><x>11471.21875</x><y>12741.8974609375</y></points><points><x>11470.1943359375</x><y>12743.9462890625</y></points><points><x>11464.048828125</x><y>12778.767578125</y></points><points><x>11464.048828125</x><y>12778.767578125</y></points><points><x>11464.048828125</x><y>12781.8408203125</y></points><points><x>11464.048828125</x><y>12826.904296875</y></points><points><x>11471.21875</x><y>12865.822265625</y></points><points><x>11452.783203125</x><y>12894.4990234375</y></points><points><x>11452.783203125</x><y>12894.4990234375</y></points><points><x>11428.203125</x><y>12940.5869140625</y></points><points><x>11428.203125</x><y>12940.5869140625</y></points><points><x>11373.921875</x><y>12952.876953125</y></points><points><x>11328.8583984375</x><y>12940.5869140625</y></points><points><x>11328.8583984375</x><y>12940.5869140625</y></points><points><x>11300.181640625</x><y>12934.4423828125</y></points><points><x>11300.181640625</x><y>12934.4423828125</y></points><points><x>11298.1328125</x><y>12931.3701171875</y></points><points><x>11254.09375</x><y>12891.4267578125</y></points><points><x>11254.09375</x><y>12891.4267578125</y></points><points><x>11252.044921875</x><y>12890.40234375</y></points><points><x>11252.044921875</x><y>12889.37890625</y></points><points><x>11248.97265625</x><y>12888.3544921875</y></points><points><x>11194.69140625</x><y>12865.822265625</y></points><points><x>11159.869140625</x><y>12816.662109375</y></points><points><x>11159.869140625</x><y>12816.662109375</y></points><points><x>11159.869140625</x><y>12814.6142578125</y></points><points><x>11159.869140625</x><y>12813.58984375</y></points><points><x>11159.869140625</x><y>12811.541015625</y></points><points><x>11158.845703125</x><y>12809.4931640625</y></points><points><x>11157.8212890625</x><y>12808.46875</y></points><points><x>11125.0478515625</x><y>12781.8408203125</y></points><points><x>11087.1533203125</x><y>12764.4296875</y></points><points><x>11087.1533203125</x><y>12764.4296875</y></points><points><x>11087.1533203125</x><y>12742.921875</y></points><points><x>11087.1533203125</x><y>12741.8974609375</y></points><points><x>11087.1533203125</x><y>12740.873046875</y></points><points><x>11088.177734375</x><y>12739.849609375</y></points><points><x>11151.67578125</x><y>12713.220703125</y></points><points><x>11152.7001953125</x><y>12713.220703125</y></points><points><x>11153.724609375</x><y>12712.1962890625</y></points><points><x>11169.0869140625</x><y>12669.181640625</y></points><points><x>11169.0869140625</x><y>12668.1572265625</y></points><points><x>11170.111328125</x><y>12667.1328125</y></points><points><x>11172.16015625</x><y>12667.1328125</y></points><points><x>11172.16015625</x><y>12666.1083984375</y></points><points><x>11173.18359375</x><y>12665.0849609375</y></points><points><x>11174.2080078125</x><y>12663.0361328125</y></points><points><x>11175.232421875</x><y>12660.98828125</y></points><points><x>11176.2568359375</x><y>12660.98828125</y></points><points><x>11177.2802734375</x><y>12658.939453125</y></points><points><x>11177.2802734375</x><y>12656.8916015625</y></points><points><x>11189.5703125</x><y>12637.431640625</y></points><points><x>11189.5703125</x><y>12637.431640625</y></points></segmentation></object><object><name>NONE</name><difficult>0</difficult><truncated>0</truncated><info>[{"confidence": "0"}, {"action": "CREATE", "cat": "NONE", "time": "2020-07-23 14:52;42", "who": "admin", "typeOfanno": "PersonManul"}]</info><confidence>0</confidence><bndbox><xmin>9765.0</xmin><ymin>13896.0</ymin><xmax>10274.0</xmax><ymax>14418.0</ymax></bndbox><segmentation><points><x>9776.0</x><y>13896.0</y></points><points><x>9775.0</x><y>13897.0</y></points><points><x>9774.0</x><y>13897.0</y></points><points><x>9773.0</x><y>13898.0</y></points><points><x>9772.0</x><y>13898.0</y></points><points><x>9772.0</x><y>13899.0</y></points><points><x>9771.0</x><y>13900.0</y></points><points><x>9771.0</x><y>13914.0</y></points><points><x>9768.0</x><y>13917.0</y></points><points><x>9768.0</x><y>13921.0</y></points><points><x>9766.0</x><y>13923.0</y></points><points><x>9766.0</x><y>13924.0</y></points><points><x>9765.0</x><y>13925.0</y></points><points><x>9765.0</x><y>13937.0</y></points><points><x>9766.0</x><y>13938.0</y></points><points><x>9766.0</x><y>13939.0</y></points><points><x>9769.0</x><y>13942.0</y></points><points><x>9769.0</x><y>13943.0</y></points><points><x>9770.0</x><y>13944.0</y></points><points><x>9770.0</x><y>13946.0</y></points><points><x>9771.0</x><y>13947.0</y></points><points><x>9772.0</x><y>13947.0</y></points><points><x>9778.0</x><y>13953.0</y></points><points><x>9780.0</x><y>13953.0</y></points><points><x>9782.0</x><y>13955.0</y></points><points><x>9782.0</x><y>13957.0</y></points><points><x>9783.0</x><y>13958.0</y></points><points><x>9788.0</x><y>13958.0</y></points><points><x>9789.0</x><y>13959.0</y></points><points><x>9789.0</x><y>13978.0</y></points><points><x>9791.0</x><y>13980.0</y></points><points><x>9791.0</x><y>13981.0</y></points><points><x>9797.0</x><y>13987.0</y></points><points><x>9797.0</x><y>13989.0</y></points><points><x>9800.0</x><y>13992.0</y></points><points><x>9800.0</x><y>13993.0</y></points><points><x>9805.0</x><y>13998.0</y></points><points><x>9806.0</x><y>13998.0</y></points><points><x>9807.0</x><y>13999.0</y></points><points><x>9807.0</x><y>14007.0</y></points><points><x>9805.0</x><y>14009.0</y></points><points><x>9805.0</x><y>14012.0</y></points><points><x>9804.0</x><y>14013.0</y></points><points><x>9804.0</x><y>14025.0</y></points><points><x>9805.0</x><y>14026.0</y></points><points><x>9805.0</x><y>14027.0</y></points><points><x>9807.0</x><y>14029.0</y></points><points><x>9807.0</x><y>14030.0</y></points><points><x>9809.0</x><y>14032.0</y></points><points><x>9810.0</x><y>14032.0</y></points><points><x>9811.0</x><y>14033.0</y></points><points><x>9813.0</x><y>14033.0</y></points><points><x>9814.0</x><y>14034.0</y></points><points><x>9815.0</x><y>14034.0</y></points><points><x>9816.0</x><y>14035.0</y></points><points><x>9817.0</x><y>14035.0</y></points><points><x>9818.0</x><y>14036.0</y></points><points><x>9819.0</x><y>14036.0</y></points><points><x>9821.0</x><y>14038.0</y></points><points><x>9823.0</x><y>14038.0</y></points><points><x>9824.0</x><y>14039.0</y></points><points><x>9825.0</x><y>14039.0</y></points><points><x>9826.0</x><y>14040.0</y></points><points><x>9828.0</x><y>14040.0</y></points><points><x>9829.0</x><y>14041.0</y></points><points><x>9830.0</x><y>14041.0</y></points><points><x>9831.0</x><y>14042.0</y></points><points><x>9832.0</x><y>14042.0</y></points><points><x>9835.0</x><y>14045.0</y></points><points><x>9835.0</x><y>14046.0</y></points><points><x>9838.0</x><y>14049.0</y></points><points><x>9838.0</x><y>14050.0</y></points><points><x>9835.0</x><y>14053.0</y></points><points><x>9832.0</x><y>14053.0</y></points><points><x>9832.0</x><y>14055.0</y></points><points><x>9831.0</x><y>14056.0</y></points><points><x>9824.0</x><y>14056.0</y></points><points><x>9822.0</x><y>14058.0</y></points><points><x>9820.0</x><y>14058.0</y></points><points><x>9817.0</x><y>14061.0</y></points><points><x>9817.0</x><y>14062.0</y></points><points><x>9814.0</x><y>14065.0</y></points><points><x>9814.0</x><y>14076.0</y></points><points><x>9815.0</x><y>14077.0</y></points><points><x>9815.0</x><y>14078.0</y></points><points><x>9816.0</x><y>14079.0</y></points><points><x>9816.0</x><y>14080.0</y></points><points><x>9817.0</x><y>14081.0</y></points><points><x>9817.0</x><y>14082.0</y></points><points><x>9818.0</x><y>14083.0</y></points><points><x>9818.0</x><y>14084.0</y></points><points><x>9819.0</x><y>14085.0</y></points><points><x>9820.0</x><y>14085.0</y></points><points><x>9821.0</x><y>14086.0</y></points><points><x>9821.0</x><y>14087.0</y></points><points><x>9819.0</x><y>14089.0</y></points><points><x>9816.0</x><y>14089.0</y></points><points><x>9816.0</x><y>14105.0</y></points><points><x>9818.0</x><y>14107.0</y></points><points><x>9818.0</x><y>14108.0</y></points><points><x>9819.0</x><y>14109.0</y></points><points><x>9819.0</x><y>14112.0</y></points><points><x>9821.0</x><y>14114.0</y></points><points><x>9821.0</x><y>14115.0</y></points><points><x>9822.0</x><y>14116.0</y></points><points><x>9822.0</x><y>14117.0</y></points><points><x>9823.0</x><y>14117.0</y></points><points><x>9825.0</x><y>14119.0</y></points><points><x>9826.0</x><y>14119.0</y></points><points><x>9827.0</x><y>14120.0</y></points><points><x>9828.0</x><y>14120.0</y></points><points><x>9829.0</x><y>14121.0</y></points><points><x>9830.0</x><y>14121.0</y></points><points><x>9831.0</x><y>14122.0</y></points><points><x>9834.0</x><y>14122.0</y></points><points><x>9836.0</x><y>14124.0</y></points><points><x>9841.0</x><y>14124.0</y></points><points><x>9842.0</x><y>14125.0</y></points><points><x>9841.0</x><y>14126.0</y></points><points><x>9837.0</x><y>14126.0</y></points><points><x>9837.0</x><y>14130.0</y></points><points><x>9836.0</x><y>14131.0</y></points><points><x>9836.0</x><y>14147.0</y></points><points><x>9837.0</x><y>14148.0</y></points><points><x>9837.0</x><y>14150.0</y></points><points><x>9839.0</x><y>14152.0</y></points><points><x>9839.0</x><y>14153.0</y></points><points><x>9843.0</x><y>14157.0</y></points><points><x>9844.0</x><y>14157.0</y></points><points><x>9846.0</x><y>14159.0</y></points><points><x>9847.0</x><y>14159.0</y></points><points><x>9856.0</x><y>14168.0</y></points><points><x>9856.0</x><y>14169.0</y></points><points><x>9857.0</x><y>14170.0</y></points><points><x>9857.0</x><y>14171.0</y></points><points><x>9858.0</x><y>14172.0</y></points><points><x>9858.0</x><y>14175.0</y></points><points><x>9861.0</x><y>14178.0</y></points><points><x>9861.0</x><y>14179.0</y></points><points><x>9862.0</x><y>14180.0</y></points><points><x>9862.0</x><y>14181.0</y></points><points><x>9863.0</x><y>14182.0</y></points><points><x>9863.0</x><y>14184.0</y></points><points><x>9864.0</x><y>14185.0</y></points><points><x>9864.0</x><y>14186.0</y></points><points><x>9865.0</x><y>14186.0</y></points><points><x>9866.0</x><y>14187.0</y></points><points><x>9867.0</x><y>14187.0</y></points><points><x>9870.0</x><y>14190.0</y></points><points><x>9870.0</x><y>14191.0</y></points><points><x>9871.0</x><y>14192.0</y></points><points><x>9871.0</x><y>14193.0</y></points><points><x>9872.0</x><y>14194.0</y></points><points><x>9874.0</x><y>14194.0</y></points><points><x>9875.0</x><y>14195.0</y></points><points><x>9883.0</x><y>14195.0</y></points><points><x>9885.0</x><y>14197.0</y></points><points><x>9885.0</x><y>14198.0</y></points><points><x>9888.0</x><y>14201.0</y></points><points><x>9888.0</x><y>14211.0</y></points><points><x>9887.0</x><y>14212.0</y></points><points><x>9881.0</x><y>14212.0</y></points><points><x>9881.0</x><y>14215.0</y></points><points><x>9880.0</x><y>14216.0</y></points><points><x>9880.0</x><y>14217.0</y></points><points><x>9878.0</x><y>14219.0</y></points><points><x>9876.0</x><y>14219.0</y></points><points><x>9875.0</x><y>14220.0</y></points><points><x>9874.0</x><y>14220.0</y></points><points><x>9870.0</x><y>14224.0</y></points><points><x>9869.0</x><y>14224.0</y></points><points><x>9869.0</x><y>14229.0</y></points><points><x>9868.0</x><y>14230.0</y></points><points><x>9868.0</x><y>14239.0</y></points><points><x>9865.0</x><y>14242.0</y></points><points><x>9865.0</x><y>14253.0</y></points><points><x>9866.0</x><y>14254.0</y></points><points><x>9866.0</x><y>14255.0</y></points><points><x>9867.0</x><y>14255.0</y></points><points><x>9868.0</x><y>14256.0</y></points><points><x>9888.0</x><y>14256.0</y></points><points><x>9889.0</x><y>14257.0</y></points><points><x>9892.0</x><y>14257.0</y></points><points><x>9893.0</x><y>14258.0</y></points><points><x>9891.0</x><y>14260.0</y></points><points><x>9891.0</x><y>14261.0</y></points><points><x>9890.0</x><y>14262.0</y></points><points><x>9890.0</x><y>14263.0</y></points><points><x>9889.0</x><y>14264.0</y></points><points><x>9886.0</x><y>14264.0</y></points><points><x>9882.0</x><y>14268.0</y></points><points><x>9881.0</x><y>14267.0</y></points><points><x>9881.0</x><y>14261.0</y></points><points><x>9869.0</x><y>14261.0</y></points><points><x>9869.0</x><y>14273.0</y></points><points><x>9872.0</x><y>14273.0</y></points><points><x>9873.0</x><y>14274.0</y></points><points><x>9873.0</x><y>14275.0</y></points><points><x>9872.0</x><y>14276.0</y></points><points><x>9864.0</x><y>14276.0</y></points><points><x>9862.0</x><y>14278.0</y></points><points><x>9859.0</x><y>14278.0</y></points><points><x>9857.0</x><y>14280.0</y></points><points><x>9856.0</x><y>14280.0</y></points><points><x>9855.0</x><y>14281.0</y></points><points><x>9853.0</x><y>14281.0</y></points><points><x>9852.0</x><y>14282.0</y></points><points><x>9851.0</x><y>14282.0</y></points><points><x>9850.0</x><y>14283.0</y></points><points><x>9849.0</x><y>14283.0</y></points><points><x>9848.0</x><y>14284.0</y></points><points><x>9846.0</x><y>14284.0</y></points><points><x>9843.0</x><y>14287.0</y></points><points><x>9841.0</x><y>14287.0</y></points><points><x>9840.0</x><y>14288.0</y></points><points><x>9839.0</x><y>14288.0</y></points><points><x>9837.0</x><y>14290.0</y></points><points><x>9837.0</x><y>14293.0</y></points><points><x>9836.0</x><y>14294.0</y></points><points><x>9836.0</x><y>14307.0</y></points><points><x>9838.0</x><y>14309.0</y></points><points><x>9838.0</x><y>14310.0</y></points><points><x>9839.0</x><y>14311.0</y></points><points><x>9839.0</x><y>14313.0</y></points><points><x>9841.0</x><y>14315.0</y></points><points><x>9842.0</x><y>14315.0</y></points><points><x>9843.0</x><y>14316.0</y></points><points><x>9843.0</x><y>14322.0</y></points><points><x>9845.0</x><y>14324.0</y></points><points><x>9857.0</x><y>14324.0</y></points><points><x>9858.0</x><y>14323.0</y></points><points><x>9859.0</x><y>14323.0</y></points><points><x>9860.0</x><y>14322.0</y></points><points><x>9861.0</x><y>14322.0</y></points><points><x>9862.0</x><y>14323.0</y></points><points><x>9861.0</x><y>14324.0</y></points><points><x>9861.0</x><y>14336.0</y></points><points><x>9860.0</x><y>14337.0</y></points><points><x>9856.0</x><y>14333.0</y></points><points><x>9855.0</x><y>14333.0</y></points><points><x>9852.0</x><y>14330.0</y></points><points><x>9840.0</x><y>14330.0</y></points><points><x>9840.0</x><y>14331.0</y></points><points><x>9839.0</x><y>14332.0</y></points><points><x>9839.0</x><y>14334.0</y></points><points><x>9838.0</x><y>14335.0</y></points><points><x>9838.0</x><y>14336.0</y></points><points><x>9836.0</x><y>14338.0</y></points><points><x>9835.0</x><y>14338.0</y></points><points><x>9834.0</x><y>14339.0</y></points><points><x>9832.0</x><y>14339.0</y></points><points><x>9830.0</x><y>14341.0</y></points><points><x>9830.0</x><y>14342.0</y></points><points><x>9829.0</x><y>14343.0</y></points><points><x>9829.0</x><y>14359.0</y></points><points><x>9828.0</x><y>14360.0</y></points><points><x>9828.0</x><y>14372.0</y></points><points><x>9843.0</x><y>14372.0</y></points><points><x>9844.0</x><y>14371.0</y></points><points><x>9851.0</x><y>14371.0</y></points><points><x>9852.0</x><y>14370.0</y></points><points><x>9854.0</x><y>14370.0</y></points><points><x>9855.0</x><y>14369.0</y></points><points><x>9856.0</x><y>14369.0</y></points><points><x>9857.0</x><y>14368.0</y></points><points><x>9857.0</x><y>14366.0</y></points><points><x>9858.0</x><y>14365.0</y></points><points><x>9858.0</x><y>14364.0</y></points><points><x>9859.0</x><y>14363.0</y></points><points><x>9859.0</x><y>14361.0</y></points><points><x>9860.0</x><y>14360.0</y></points><points><x>9860.0</x><y>14338.0</y></points><points><x>9861.0</x><y>14337.0</y></points><points><x>9862.0</x><y>14338.0</y></points><points><x>9862.0</x><y>14341.0</y></points><points><x>9863.0</x><y>14342.0</y></points><points><x>9863.0</x><y>14343.0</y></points><points><x>9865.0</x><y>14345.0</y></points><points><x>9865.0</x><y>14346.0</y></points><points><x>9866.0</x><y>14347.0</y></points><points><x>9868.0</x><y>14347.0</y></points><points><x>9869.0</x><y>14348.0</y></points><points><x>9869.0</x><y>14361.0</y></points><points><x>9870.0</x><y>14362.0</y></points><points><x>9870.0</x><y>14365.0</y></points><points><x>9871.0</x><y>14366.0</y></points><points><x>9871.0</x><y>14368.0</y></points><points><x>9872.0</x><y>14369.0</y></points><points><x>9872.0</x><y>14370.0</y></points><points><x>9873.0</x><y>14371.0</y></points><points><x>9873.0</x><y>14372.0</y></points><points><x>9875.0</x><y>14374.0</y></points><points><x>9876.0</x><y>14374.0</y></points><points><x>9877.0</x><y>14375.0</y></points><points><x>9883.0</x><y>14375.0</y></points><points><x>9885.0</x><y>14377.0</y></points><points><x>9887.0</x><y>14377.0</y></points><points><x>9889.0</x><y>14379.0</y></points><points><x>9889.0</x><y>14380.0</y></points><points><x>9890.0</x><y>14381.0</y></points><points><x>9895.0</x><y>14381.0</y></points><points><x>9896.0</x><y>14382.0</y></points><points><x>9910.0</x><y>14382.0</y></points><points><x>9912.0</x><y>14384.0</y></points><points><x>9912.0</x><y>14385.0</y></points><points><x>9913.0</x><y>14386.0</y></points><points><x>9913.0</x><y>14390.0</y></points><points><x>9916.0</x><y>14393.0</y></points><points><x>9917.0</x><y>14393.0</y></points><points><x>9918.0</x><y>14394.0</y></points><points><x>9931.0</x><y>14394.0</y></points><points><x>9933.0</x><y>14396.0</y></points><points><x>9934.0</x><y>14396.0</y></points><points><x>9935.0</x><y>14397.0</y></points><points><x>9936.0</x><y>14397.0</y></points><points><x>9938.0</x><y>14399.0</y></points><points><x>9940.0</x><y>14399.0</y></points><points><x>9941.0</x><y>14400.0</y></points><points><x>9956.0</x><y>14400.0</y></points><points><x>9957.0</x><y>14401.0</y></points><points><x>9958.0</x><y>14401.0</y></points><points><x>9959.0</x><y>14402.0</y></points><points><x>9960.0</x><y>14402.0</y></points><points><x>9961.0</x><y>14403.0</y></points><points><x>9960.0</x><y>14404.0</y></points><points><x>9960.0</x><y>14415.0</y></points><points><x>9962.0</x><y>14417.0</y></points><points><x>9962.0</x><y>14418.0</y></points><points><x>10069.0</x><y>14418.0</y></points><points><x>10072.0</x><y>14415.0</y></points><points><x>10072.0</x><y>14414.0</y></points><points><x>10074.0</x><y>14412.0</y></points><points><x>10074.0</x><y>14411.0</y></points><points><x>10075.0</x><y>14410.0</y></points><points><x>10075.0</x><y>14409.0</y></points><points><x>10082.0</x><y>14402.0</y></points><points><x>10082.0</x><y>14396.0</y></points><points><x>10083.0</x><y>14395.0</y></points><points><x>10093.0</x><y>14395.0</y></points><points><x>10094.0</x><y>14394.0</y></points><points><x>10095.0</x><y>14394.0</y></points><points><x>10097.0</x><y>14392.0</y></points><points><x>10099.0</x><y>14392.0</y></points><points><x>10103.0</x><y>14388.0</y></points><points><x>10104.0</x><y>14388.0</y></points><points><x>10106.0</x><y>14386.0</y></points><points><x>10107.0</x><y>14386.0</y></points><points><x>10110.0</x><y>14383.0</y></points><points><x>10110.0</x><y>14382.0</y></points><points><x>10112.0</x><y>14380.0</y></points><points><x>10112.0</x><y>14379.0</y></points><points><x>10116.0</x><y>14375.0</y></points><points><x>10116.0</x><y>14374.0</y></points><points><x>10117.0</x><y>14373.0</y></points><points><x>10117.0</x><y>14372.0</y></points><points><x>10118.0</x><y>14371.0</y></points><points><x>10118.0</x><y>14370.0</y></points><points><x>10122.0</x><y>14366.0</y></points><points><x>10124.0</x><y>14366.0</y></points><points><x>10125.0</x><y>14367.0</y></points><points><x>10126.0</x><y>14367.0</y></points><points><x>10127.0</x><y>14368.0</y></points><points><x>10130.0</x><y>14368.0</y></points><points><x>10131.0</x><y>14369.0</y></points><points><x>10144.0</x><y>14369.0</y></points><points><x>10145.0</x><y>14368.0</y></points><points><x>10146.0</x><y>14368.0</y></points><points><x>10147.0</x><y>14367.0</y></points><points><x>10148.0</x><y>14367.0</y></points><points><x>10149.0</x><y>14368.0</y></points><points><x>10168.0</x><y>14368.0</y></points><points><x>10169.0</x><y>14367.0</y></points><points><x>10173.0</x><y>14367.0</y></points><points><x>10174.0</x><y>14366.0</y></points><points><x>10176.0</x><y>14366.0</y></points><points><x>10177.0</x><y>14367.0</y></points><points><x>10177.0</x><y>14379.0</y></points><points><x>10179.0</x><y>14381.0</y></points><points><x>10193.0</x><y>14381.0</y></points><points><x>10193.0</x><y>14368.0</y></points><points><x>10192.0</x><y>14367.0</y></points><points><x>10191.0</x><y>14367.0</y></points><points><x>10190.0</x><y>14366.0</y></points><points><x>10180.0</x><y>14366.0</y></points><points><x>10179.0</x><y>14365.0</y></points><points><x>10180.0</x><y>14364.0</y></points><points><x>10184.0</x><y>14364.0</y></points><points><x>10185.0</x><y>14363.0</y></points><points><x>10186.0</x><y>14363.0</y></points><points><x>10187.0</x><y>14362.0</y></points><points><x>10189.0</x><y>14362.0</y></points><points><x>10190.0</x><y>14363.0</y></points><points><x>10191.0</x><y>14363.0</y></points><points><x>10192.0</x><y>14364.0</y></points><points><x>10194.0</x><y>14364.0</y></points><points><x>10196.0</x><y>14366.0</y></points><points><x>10196.0</x><y>14367.0</y></points><points><x>10197.0</x><y>14368.0</y></points><points><x>10198.0</x><y>14368.0</y></points><points><x>10199.0</x><y>14369.0</y></points><points><x>10203.0</x><y>14369.0</y></points><points><x>10204.0</x><y>14370.0</y></points><points><x>10217.0</x><y>14370.0</y></points><points><x>10218.0</x><y>14369.0</y></points><points><x>10219.0</x><y>14369.0</y></points><points><x>10220.0</x><y>14368.0</y></points><points><x>10220.0</x><y>14367.0</y></points><points><x>10222.0</x><y>14365.0</y></points><points><x>10223.0</x><y>14365.0</y></points><points><x>10225.0</x><y>14363.0</y></points><points><x>10225.0</x><y>14361.0</y></points><points><x>10228.0</x><y>14358.0</y></points><points><x>10228.0</x><y>14338.0</y></points><points><x>10227.0</x><y>14337.0</y></points><points><x>10227.0</x><y>14335.0</y></points><points><x>10224.0</x><y>14332.0</y></points><points><x>10224.0</x><y>14331.0</y></points><points><x>10223.0</x><y>14330.0</y></points><points><x>10221.0</x><y>14330.0</y></points><points><x>10220.0</x><y>14329.0</y></points><points><x>10222.0</x><y>14327.0</y></points><points><x>10223.0</x><y>14327.0</y></points><points><x>10224.0</x><y>14326.0</y></points><points><x>10226.0</x><y>14326.0</y></points><points><x>10230.0</x><y>14322.0</y></points><points><x>10231.0</x><y>14322.0</y></points><points><x>10232.0</x><y>14321.0</y></points><points><x>10232.0</x><y>14320.0</y></points><points><x>10233.0</x><y>14319.0</y></points><points><x>10234.0</x><y>14319.0</y></points><points><x>10235.0</x><y>14318.0</y></points><points><x>10235.0</x><y>14317.0</y></points><points><x>10238.0</x><y>14314.0</y></points><points><x>10238.0</x><y>14301.0</y></points><points><x>10237.0</x><y>14300.0</y></points><points><x>10236.0</x><y>14300.0</y></points><points><x>10235.0</x><y>14299.0</y></points><points><x>10235.0</x><y>14296.0</y></points><points><x>10238.0</x><y>14293.0</y></points><points><x>10238.0</x><y>14280.0</y></points><points><x>10237.0</x><y>14279.0</y></points><points><x>10237.0</x><y>14276.0</y></points><points><x>10238.0</x><y>14275.0</y></points><points><x>10238.0</x><y>14258.0</y></points><points><x>10237.0</x><y>14257.0</y></points><points><x>10242.0</x><y>14252.0</y></points><points><x>10244.0</x><y>14252.0</y></points><points><x>10250.0</x><y>14246.0</y></points><points><x>10250.0</x><y>14245.0</y></points><points><x>10252.0</x><y>14243.0</y></points><points><x>10253.0</x><y>14243.0</y></points><points><x>10255.0</x><y>14241.0</y></points><points><x>10257.0</x><y>14241.0</y></points><points><x>10258.0</x><y>14240.0</y></points><points><x>10259.0</x><y>14240.0</y></points><points><x>10261.0</x><y>14238.0</y></points><points><x>10261.0</x><y>14237.0</y></points><points><x>10262.0</x><y>14236.0</y></points><points><x>10262.0</x><y>14219.0</y></points><points><x>10261.0</x><y>14218.0</y></points><points><x>10261.0</x><y>14217.0</y></points><points><x>10255.0</x><y>14211.0</y></points><points><x>10253.0</x><y>14211.0</y></points><points><x>10252.0</x><y>14210.0</y></points><points><x>10250.0</x><y>14210.0</y></points><points><x>10247.0</x><y>14207.0</y></points><points><x>10247.0</x><y>14200.0</y></points><points><x>10246.0</x><y>14199.0</y></points><points><x>10246.0</x><y>14197.0</y></points><points><x>10245.0</x><y>14196.0</y></points><points><x>10245.0</x><y>14194.0</y></points><points><x>10246.0</x><y>14193.0</y></points><points><x>10246.0</x><y>14192.0</y></points><points><x>10248.0</x><y>14190.0</y></points><points><x>10248.0</x><y>14189.0</y></points><points><x>10250.0</x><y>14187.0</y></points><points><x>10250.0</x><y>14184.0</y></points><points><x>10251.0</x><y>14183.0</y></points><points><x>10251.0</x><y>14169.0</y></points><points><x>10252.0</x><y>14168.0</y></points><points><x>10252.0</x><y>14167.0</y></points><points><x>10253.0</x><y>14166.0</y></points><points><x>10254.0</x><y>14167.0</y></points><points><x>10254.0</x><y>14170.0</y></points><points><x>10256.0</x><y>14172.0</y></points><points><x>10257.0</x><y>14172.0</y></points><points><x>10259.0</x><y>14174.0</y></points><points><x>10259.0</x><y>14177.0</y></points><points><x>10261.0</x><y>14179.0</y></points><points><x>10261.0</x><y>14180.0</y></points><points><x>10262.0</x><y>14181.0</y></points><points><x>10262.0</x><y>14183.0</y></points><points><x>10263.0</x><y>14184.0</y></points><points><x>10263.0</x><y>14189.0</y></points><points><x>10264.0</x><y>14190.0</y></points><points><x>10274.0</x><y>14190.0</y></points><points><x>10274.0</x><y>14155.0</y></points><points><x>10271.0</x><y>14152.0</y></points><points><x>10271.0</x><y>14147.0</y></points><points><x>10269.0</x><y>14145.0</y></points><points><x>10269.0</x><y>14142.0</y></points><points><x>10268.0</x><y>14142.0</y></points><points><x>10263.0</x><y>14137.0</y></points><points><x>10263.0</x><y>14136.0</y></points><points><x>10264.0</x><y>14135.0</y></points><points><x>10270.0</x><y>14135.0</y></points><points><x>10270.0</x><y>14124.0</y></points><points><x>10268.0</x><y>14122.0</y></points><points><x>10266.0</x><y>14122.0</y></points><points><x>10265.0</x><y>14121.0</y></points><points><x>10264.0</x><y>14121.0</y></points><points><x>10263.0</x><y>14120.0</y></points><points><x>10262.0</x><y>14120.0</y></points><points><x>10261.0</x><y>14119.0</y></points><points><x>10261.0</x><y>14118.0</y></points><points><x>10262.0</x><y>14117.0</y></points><points><x>10262.0</x><y>14106.0</y></points><points><x>10261.0</x><y>14106.0</y></points><points><x>10259.0</x><y>14104.0</y></points><points><x>10258.0</x><y>14104.0</y></points><points><x>10255.0</x><y>14101.0</y></points><points><x>10255.0</x><y>14100.0</y></points><points><x>10254.0</x><y>14099.0</y></points><points><x>10254.0</x><y>14097.0</y></points><points><x>10253.0</x><y>14096.0</y></points><points><x>10253.0</x><y>14095.0</y></points><points><x>10252.0</x><y>14094.0</y></points><points><x>10252.0</x><y>14093.0</y></points><points><x>10245.0</x><y>14086.0</y></points><points><x>10245.0</x><y>14085.0</y></points><points><x>10243.0</x><y>14083.0</y></points><points><x>10243.0</x><y>14080.0</y></points><points><x>10240.0</x><y>14080.0</y></points><points><x>10234.0</x><y>14074.0</y></points><points><x>10234.0</x><y>14071.0</y></points><points><x>10233.0</x><y>14070.0</y></points><points><x>10233.0</x><y>14068.0</y></points><points><x>10231.0</x><y>14066.0</y></points><points><x>10231.0</x><y>14065.0</y></points><points><x>10226.0</x><y>14060.0</y></points><points><x>10225.0</x><y>14060.0</y></points><points><x>10223.0</x><y>14058.0</y></points><points><x>10222.0</x><y>14058.0</y></points><points><x>10221.0</x><y>14057.0</y></points><points><x>10219.0</x><y>14057.0</y></points><points><x>10218.0</x><y>14056.0</y></points><points><x>10206.0</x><y>14056.0</y></points><points><x>10205.0</x><y>14055.0</y></points><points><x>10205.0</x><y>14050.0</y></points><points><x>10204.0</x><y>14049.0</y></points><points><x>10196.0</x><y>14049.0</y></points><points><x>10194.0</x><y>14047.0</y></points><points><x>10194.0</x><y>14045.0</y></points><points><x>10190.0</x><y>14041.0</y></points><points><x>10188.0</x><y>14041.0</y></points><points><x>10187.0</x><y>14040.0</y></points><points><x>10185.0</x><y>14040.0</y></points><points><x>10184.0</x><y>14039.0</y></points><points><x>10183.0</x><y>14039.0</y></points><points><x>10182.0</x><y>14038.0</y></points><points><x>10180.0</x><y>14038.0</y></points><points><x>10179.0</x><y>14037.0</y></points><points><x>10178.0</x><y>14037.0</y></points><points><x>10176.0</x><y>14035.0</y></points><points><x>10175.0</x><y>14035.0</y></points><points><x>10171.0</x><y>14031.0</y></points><points><x>10171.0</x><y>14030.0</y></points><points><x>10169.0</x><y>14028.0</y></points><points><x>10169.0</x><y>14027.0</y></points><points><x>10168.0</x><y>14026.0</y></points><points><x>10168.0</x><y>14025.0</y></points><points><x>10172.0</x><y>14021.0</y></points><points><x>10172.0</x><y>14020.0</y></points><points><x>10173.0</x><y>14019.0</y></points><points><x>10173.0</x><y>14018.0</y></points><points><x>10174.0</x><y>14017.0</y></points><points><x>10174.0</x><y>14003.0</y></points><points><x>10173.0</x><y>14002.0</y></points><points><x>10173.0</x><y>14001.0</y></points><points><x>10171.0</x><y>13999.0</y></points><points><x>10153.0</x><y>13999.0</y></points><points><x>10152.0</x><y>14000.0</y></points><points><x>10144.0</x><y>14000.0</y></points><points><x>10143.0</x><y>14001.0</y></points><points><x>10142.0</x><y>14001.0</y></points><points><x>10139.0</x><y>14004.0</y></points><points><x>10139.0</x><y>14018.0</y></points><points><x>10138.0</x><y>14019.0</y></points><points><x>10132.0</x><y>14019.0</y></points><points><x>10131.0</x><y>14018.0</y></points><points><x>10131.0</x><y>14017.0</y></points><points><x>10130.0</x><y>14016.0</y></points><points><x>10130.0</x><y>14015.0</y></points><points><x>10127.0</x><y>14012.0</y></points><points><x>10126.0</x><y>14012.0</y></points><points><x>10125.0</x><y>14011.0</y></points><points><x>10124.0</x><y>14011.0</y></points><points><x>10121.0</x><y>14008.0</y></points><points><x>10102.0</x><y>14008.0</y></points><points><x>10101.0</x><y>14009.0</y></points><points><x>10100.0</x><y>14009.0</y></points><points><x>10099.0</x><y>14010.0</y></points><points><x>10097.0</x><y>14010.0</y></points><points><x>10096.0</x><y>14011.0</y></points><points><x>10095.0</x><y>14011.0</y></points><points><x>10094.0</x><y>14012.0</y></points><points><x>10093.0</x><y>14012.0</y></points><points><x>10092.0</x><y>14013.0</y></points><points><x>10091.0</x><y>14013.0</y></points><points><x>10090.0</x><y>14014.0</y></points><points><x>10090.0</x><y>14016.0</y></points><points><x>10089.0</x><y>14017.0</y></points><points><x>10088.0</x><y>14016.0</y></points><points><x>10088.0</x><y>14011.0</y></points><points><x>10087.0</x><y>14010.0</y></points><points><x>10087.0</x><y>14009.0</y></points><points><x>10086.0</x><y>14008.0</y></points><points><x>10086.0</x><y>14007.0</y></points><points><x>10085.0</x><y>14006.0</y></points><points><x>10085.0</x><y>14005.0</y></points><points><x>10084.0</x><y>14004.0</y></points><points><x>10084.0</x><y>14003.0</y></points><points><x>10083.0</x><y>14002.0</y></points><points><x>10069.0</x><y>14002.0</y></points><points><x>10068.0</x><y>14003.0</y></points><points><x>10066.0</x><y>14003.0</y></points><points><x>10065.0</x><y>14004.0</y></points><points><x>10064.0</x><y>14004.0</y></points><points><x>10062.0</x><y>14006.0</y></points><points><x>10061.0</x><y>14006.0</y></points><points><x>10060.0</x><y>14007.0</y></points><points><x>10059.0</x><y>14007.0</y></points><points><x>10055.0</x><y>14011.0</y></points><points><x>10054.0</x><y>14011.0</y></points><points><x>10053.0</x><y>14012.0</y></points><points><x>10051.0</x><y>14012.0</y></points><points><x>10050.0</x><y>14013.0</y></points><points><x>10050.0</x><y>14014.0</y></points><points><x>10049.0</x><y>14015.0</y></points><points><x>10049.0</x><y>14016.0</y></points><points><x>10048.0</x><y>14017.0</y></points><points><x>10048.0</x><y>14021.0</y></points><points><x>10046.0</x><y>14023.0</y></points><points><x>10046.0</x><y>14026.0</y></points><points><x>10045.0</x><y>14027.0</y></points><points><x>10045.0</x><y>14030.0</y></points><points><x>10044.0</x><y>14031.0</y></points><points><x>10043.0</x><y>14031.0</y></points><points><x>10040.0</x><y>14028.0</y></points><points><x>10038.0</x><y>14028.0</y></points><points><x>10037.0</x><y>14027.0</y></points><points><x>10035.0</x><y>14027.0</y></points><points><x>10032.0</x><y>14024.0</y></points><points><x>10032.0</x><y>14020.0</y></points><points><x>10031.0</x><y>14019.0</y></points><points><x>10032.0</x><y>14018.0</y></points><points><x>10032.0</x><y>14005.0</y></points><points><x>10031.0</x><y>14004.0</y></points><points><x>10030.0</x><y>14004.0</y></points><points><x>10029.0</x><y>14003.0</y></points><points><x>10023.0</x><y>14003.0</y></points><points><x>10022.0</x><y>14002.0</y></points><points><x>10022.0</x><y>13998.0</y></points><points><x>10020.0</x><y>13996.0</y></points><points><x>10020.0</x><y>13991.0</y></points><points><x>10019.0</x><y>13990.0</y></points><points><x>10019.0</x><y>13989.0</y></points><points><x>10018.0</x><y>13988.0</y></points><points><x>10004.0</x><y>13988.0</y></points><points><x>10002.0</x><y>13990.0</y></points><points><x>9991.0</x><y>13990.0</y></points><points><x>9990.0</x><y>13991.0</y></points><points><x>9989.0</x><y>13991.0</y></points><points><x>9989.0</x><y>13992.0</y></points><points><x>9986.0</x><y>13995.0</y></points><points><x>9985.0</x><y>13994.0</y></points><points><x>9985.0</x><y>13977.0</y></points><points><x>9986.0</x><y>13976.0</y></points><points><x>9986.0</x><y>13975.0</y></points><points><x>9987.0</x><y>13974.0</y></points><points><x>9990.0</x><y>13974.0</y></points><points><x>9994.0</x><y>13970.0</y></points><points><x>9994.0</x><y>13969.0</y></points><points><x>9995.0</x><y>13968.0</y></points><points><x>9995.0</x><y>13965.0</y></points><points><x>9997.0</x><y>13963.0</y></points><points><x>9997.0</x><y>13946.0</y></points><points><x>9996.0</x><y>13945.0</y></points><points><x>9996.0</x><y>13941.0</y></points><points><x>9995.0</x><y>13940.0</y></points><points><x>9995.0</x><y>13939.0</y></points><points><x>9994.0</x><y>13938.0</y></points><points><x>9994.0</x><y>13936.0</y></points><points><x>9990.0</x><y>13932.0</y></points><points><x>9989.0</x><y>13932.0</y></points><points><x>9988.0</x><y>13931.0</y></points><points><x>9985.0</x><y>13931.0</y></points><points><x>9984.0</x><y>13930.0</y></points><points><x>9981.0</x><y>13930.0</y></points><points><x>9980.0</x><y>13929.0</y></points><points><x>9980.0</x><y>13928.0</y></points><points><x>9979.0</x><y>13927.0</y></points><points><x>9978.0</x><y>13927.0</y></points><points><x>9976.0</x><y>13925.0</y></points><points><x>9976.0</x><y>13924.0</y></points><points><x>9968.0</x><y>13916.0</y></points><points><x>9968.0</x><y>13914.0</y></points><points><x>9967.0</x><y>13913.0</y></points><points><x>9966.0</x><y>13913.0</y></points><points><x>9964.0</x><y>13911.0</y></points><points><x>9964.0</x><y>13910.0</y></points><points><x>9963.0</x><y>13909.0</y></points><points><x>9961.0</x><y>13909.0</y></points><points><x>9959.0</x><y>13907.0</y></points><points><x>9959.0</x><y>13904.0</y></points><points><x>9958.0</x><y>13903.0</y></points><points><x>9957.0</x><y>13903.0</y></points><points><x>9955.0</x><y>13901.0</y></points><points><x>9939.0</x><y>13901.0</y></points><points><x>9938.0</x><y>13902.0</y></points><points><x>9937.0</x><y>13902.0</y></points><points><x>9933.0</x><y>13906.0</y></points><points><x>9931.0</x><y>13906.0</y></points><points><x>9927.0</x><y>13910.0</y></points><points><x>9927.0</x><y>13911.0</y></points><points><x>9925.0</x><y>13913.0</y></points><points><x>9925.0</x><y>13914.0</y></points><points><x>9924.0</x><y>13915.0</y></points><points><x>9924.0</x><y>13918.0</y></points><points><x>9923.0</x><y>13919.0</y></points><points><x>9923.0</x><y>13921.0</y></points><points><x>9921.0</x><y>13923.0</y></points><points><x>9920.0</x><y>13923.0</y></points><points><x>9919.0</x><y>13924.0</y></points><points><x>9918.0</x><y>13924.0</y></points><points><x>9917.0</x><y>13925.0</y></points><points><x>9913.0</x><y>13925.0</y></points><points><x>9912.0</x><y>13924.0</y></points><points><x>9912.0</x><y>13921.0</y></points><points><x>9910.0</x><y>13919.0</y></points><points><x>9910.0</x><y>13918.0</y></points><points><x>9909.0</x><y>13917.0</y></points><points><x>9909.0</x><y>13916.0</y></points><points><x>9908.0</x><y>13915.0</y></points><points><x>9908.0</x><y>13913.0</y></points><points><x>9907.0</x><y>13912.0</y></points><points><x>9906.0</x><y>13912.0</y></points><points><x>9904.0</x><y>13910.0</y></points><points><x>9903.0</x><y>13910.0</y></points><points><x>9901.0</x><y>13908.0</y></points><points><x>9899.0</x><y>13908.0</y></points><points><x>9898.0</x><y>13907.0</y></points><points><x>9882.0</x><y>13907.0</y></points><points><x>9881.0</x><y>13908.0</y></points><points><x>9876.0</x><y>13908.0</y></points><points><x>9874.0</x><y>13910.0</y></points><points><x>9872.0</x><y>13910.0</y></points><points><x>9871.0</x><y>13911.0</y></points><points><x>9866.0</x><y>13911.0</y></points><points><x>9863.0</x><y>13914.0</y></points><points><x>9863.0</x><y>13915.0</y></points><points><x>9860.0</x><y>13918.0</y></points><points><x>9860.0</x><y>13923.0</y></points><points><x>9859.0</x><y>13924.0</y></points><points><x>9857.0</x><y>13924.0</y></points><points><x>9856.0</x><y>13925.0</y></points><points><x>9856.0</x><y>13926.0</y></points><points><x>9854.0</x><y>13928.0</y></points><points><x>9851.0</x><y>13928.0</y></points><points><x>9850.0</x><y>13927.0</y></points><points><x>9850.0</x><y>13911.0</y></points><points><x>9849.0</x><y>13910.0</y></points><points><x>9849.0</x><y>13908.0</y></points><points><x>9848.0</x><y>13907.0</y></points><points><x>9848.0</x><y>13905.0</y></points><points><x>9846.0</x><y>13903.0</y></points><points><x>9846.0</x><y>13901.0</y></points><points><x>9845.0</x><y>13900.0</y></points><points><x>9844.0</x><y>13900.0</y></points><points><x>9843.0</x><y>13899.0</y></points><points><x>9842.0</x><y>13899.0</y></points><points><x>9841.0</x><y>13898.0</y></points><points><x>9829.0</x><y>13898.0</y></points><points><x>9826.0</x><y>13901.0</y></points><points><x>9823.0</x><y>13901.0</y></points><points><x>9822.0</x><y>13902.0</y></points><points><x>9821.0</x><y>13902.0</y></points><points><x>9818.0</x><y>13905.0</y></points><points><x>9818.0</x><y>13906.0</y></points><points><x>9817.0</x><y>13907.0</y></points><points><x>9817.0</x><y>13908.0</y></points><points><x>9815.0</x><y>13910.0</y></points><points><x>9815.0</x><y>13912.0</y></points><points><x>9813.0</x><y>13914.0</y></points><points><x>9807.0</x><y>13914.0</y></points><points><x>9806.0</x><y>13915.0</y></points><points><x>9804.0</x><y>13915.0</y></points><points><x>9802.0</x><y>13913.0</y></points><points><x>9802.0</x><y>13911.0</y></points><points><x>9801.0</x><y>13910.0</y></points><points><x>9801.0</x><y>13904.0</y></points><points><x>9800.0</x><y>13903.0</y></points><points><x>9800.0</x><y>13902.0</y></points><points><x>9799.0</x><y>13901.0</y></points><points><x>9798.0</x><y>13901.0</y></points><points><x>9795.0</x><y>13898.0</y></points><points><x>9795.0</x><y>13896.0</y></points></segmentation></object><object><name>HSIL</name><difficult>0</difficult><truncated>0</truncated><info>[{"confidence": "0"}, {"action": "CREATE", "cat": "HSIL", "time": "2020-07-23 14:52;42", "who": "admin", "typeOfanno": "PersonManul"}]</info><confidence>0</confidence><bndbox><xmin>9990.0</xmin><ymin>20738.0</ymin><xmax>10188.0</xmax><ymax>20982.298828125</ymax></bndbox><segmentation><points><x>10035.0</x><y>20738.0</y></points><points><x>10033.0</x><y>20740.0</y></points><points><x>10032.0</x><y>20740.0</y></points><points><x>10031.0</x><y>20741.0</y></points><points><x>10030.0</x><y>20741.0</y></points><points><x>10029.0</x><y>20742.0</y></points><points><x>10028.0</x><y>20742.0</y></points><points><x>10027.0</x><y>20743.0</y></points><points><x>10022.0</x><y>20743.0</y></points><points><x>10022.0</x><y>20746.0</y></points><points><x>10020.0</x><y>20748.0</y></points><points><x>10020.0</x><y>20749.0</y></points><points><x>10019.0</x><y>20750.0</y></points><points><x>10017.0</x><y>20750.0</y></points><points><x>10016.0</x><y>20751.0</y></points><points><x>10016.0</x><y>20752.0</y></points><points><x>10014.0</x><y>20754.0</y></points><points><x>10009.0</x><y>20754.0</y></points><points><x>10008.0</x><y>20755.0</y></points><points><x>10007.0</x><y>20755.0</y></points><points><x>10006.0</x><y>20756.0</y></points><points><x>10004.0</x><y>20756.0</y></points><points><x>9999.0</x><y>20761.0</y></points><points><x>9998.0</x><y>20761.0</y></points><points><x>9998.0</x><y>20768.0</y></points><points><x>9997.0</x><y>20769.0</y></points><points><x>9997.0</x><y>20783.0</y></points><points><x>10000.0</x><y>20786.0</y></points><points><x>10000.0</x><y>20791.0</y></points><points><x>10001.0</x><y>20792.0</y></points><points><x>10001.0</x><y>20803.0</y></points><points><x>10002.0</x><y>20804.0</y></points><points><x>9999.0</x><y>20807.0</y></points><points><x>9999.0</x><y>20808.0</y></points><points><x>9998.0</x><y>20809.0</y></points><points><x>9998.0</x><y>20810.0</y></points><points><x>9997.0</x><y>20811.0</y></points><points><x>9997.0</x><y>20816.0</y></points><points><x>9996.0</x><y>20817.0</y></points><points><x>9996.0</x><y>20820.0</y></points><points><x>9992.0</x><y>20824.0</y></points><points><x>9992.0</x><y>20825.0</y></points><points><x>9991.0</x><y>20826.0</y></points><points><x>9991.0</x><y>20828.0</y></points><points><x>9990.0</x><y>20829.0</y></points><points><x>9990.0</x><y>20842.0</y></points><points><x>9993.0</x><y>20845.0</y></points><points><x>9993.0</x><y>20846.0</y></points><points><x>9994.0</x><y>20847.0</y></points><points><x>9994.0</x><y>20864.0</y></points><points><x>9995.0</x><y>20865.0</y></points><points><x>9995.0</x><y>20870.0</y></points><points><x>9996.0</x><y>20871.0</y></points><points><x>9996.0</x><y>20874.0</y></points><points><x>9997.0</x><y>20875.0</y></points><points><x>9997.0</x><y>20876.0</y></points><points><x>9998.0</x><y>20877.0</y></points><points><x>9998.0</x><y>20878.0</y></points><points><x>9999.0</x><y>20879.0</y></points><points><x>9999.0</x><y>20893.0</y></points><points><x>9998.0</x><y>20894.0</y></points><points><x>9992.0</x><y>20894.0</y></points><points><x>9991.0</x><y>20895.0</y></points><points><x>9991.0</x><y>20906.0</y></points><points><x>9993.0</x><y>20908.0</y></points><points><x>9993.0</x><y>20909.0</y></points><points><x>9994.0</x><y>20910.0</y></points><points><x>9994.0</x><y>20911.0</y></points><points><x>9997.0</x><y>20914.0</y></points><points><x>9998.0</x><y>20914.0</y></points><points><x>9999.0</x><y>20915.0</y></points><points><x>10001.0</x><y>20915.0</y></points><points><x>10003.0</x><y>20917.0</y></points><points><x>10004.0</x><y>20917.0</y></points><points><x>10006.0</x><y>20919.0</y></points><points><x>10006.0</x><y>20920.0</y></points><points><x>10008.0</x><y>20922.0</y></points><points><x>10019.0</x><y>20922.0</y></points><points><x>10020.0</x><y>20923.0</y></points><points><x>10020.0</x><y>20929.0</y></points><points><x>10021.0</x><y>20930.0</y></points><points><x>10021.0</x><y>20932.0</y></points><points><x>10022.0</x><y>20933.0</y></points><points><x>10022.0</x><y>20934.0</y></points><points><x>10023.0</x><y>20935.0</y></points><points><x>10023.0</x><y>20936.0</y></points><points><x>10028.0</x><y>20941.0</y></points><points><x>10028.0</x><y>20942.0</y></points><points><x>10029.0</x><y>20943.0</y></points><points><x>10030.0</x><y>20943.0</y></points><points><x>10032.0</x><y>20945.0</y></points><points><x>10035.0</x><y>20945.0</y></points><points><x>10039.0</x><y>20949.0</y></points><points><x>10040.0</x><y>20949.0</y></points><points><x>10044.0</x><y>20953.0</y></points><points><x>10045.0</x><y>20953.0</y></points><points><x>10047.0</x><y>20955.0</y></points><points><x>10048.0</x><y>20955.0</y></points><points><x>10049.0</x><y>20956.0</y></points><points><x>10051.0</x><y>20956.0</y></points><points><x>10053.0</x><y>20958.0</y></points><points><x>10066.0</x><y>20958.0</y></points><points><x>10067.0</x><y>20959.0</y></points><points><x>10077.0</x><y>20959.0</y></points><points><x>10082.0</x><y>20964.0</y></points><points><x>10082.0</x><y>20965.0</y></points><points><x>10083.0</x><y>20966.0</y></points><points><x>10083.0</x><y>20968.0</y></points><points><x>10142.576171875</x><y>20982.298828125</y></points><points><x>10153.0</x><y>20959.0</y></points><points><x>10154.0</x><y>20958.0</y></points><points><x>10162.0</x><y>20958.0</y></points><points><x>10163.0</x><y>20957.0</y></points><points><x>10164.0</x><y>20957.0</y></points><points><x>10165.0</x><y>20956.0</y></points><points><x>10166.0</x><y>20956.0</y></points><points><x>10167.0</x><y>20955.0</y></points><points><x>10168.0</x><y>20955.0</y></points><points><x>10170.0</x><y>20953.0</y></points><points><x>10170.0</x><y>20950.0</y></points><points><x>10171.0</x><y>20949.0</y></points><points><x>10171.0</x><y>20935.0</y></points><points><x>10169.0</x><y>20933.0</y></points><points><x>10155.0</x><y>20933.0</y></points><points><x>10154.0</x><y>20934.0</y></points><points><x>10153.0</x><y>20933.0</y></points><points><x>10153.0</x><y>20932.0</y></points><points><x>10159.0</x><y>20926.0</y></points><points><x>10159.0</x><y>20925.0</y></points><points><x>10162.0</x><y>20922.0</y></points><points><x>10163.0</x><y>20922.0</y></points><points><x>10166.0</x><y>20919.0</y></points><points><x>10166.0</x><y>20913.0</y></points><points><x>10167.0</x><y>20912.0</y></points><points><x>10170.0</x><y>20915.0</y></points><points><x>10171.0</x><y>20915.0</y></points><points><x>10176.0</x><y>20920.0</y></points><points><x>10179.0</x><y>20920.0</y></points><points><x>10180.0</x><y>20921.0</y></points><points><x>10188.0</x><y>20921.0</y></points><points><x>10188.0</x><y>20886.0</y></points><points><x>10182.0</x><y>20886.0</y></points><points><x>10181.0</x><y>20887.0</y></points><points><x>10179.0</x><y>20887.0</y></points><points><x>10178.0</x><y>20886.0</y></points><points><x>10178.0</x><y>20885.0</y></points><points><x>10179.0</x><y>20884.0</y></points><points><x>10179.0</x><y>20880.0</y></points><points><x>10180.0</x><y>20879.0</y></points><points><x>10180.0</x><y>20878.0</y></points><points><x>10181.0</x><y>20877.0</y></points><points><x>10181.0</x><y>20876.0</y></points><points><x>10182.0</x><y>20875.0</y></points><points><x>10182.0</x><y>20866.0</y></points><points><x>10183.0</x><y>20865.0</y></points><points><x>10183.0</x><y>20851.0</y></points><points><x>10181.0</x><y>20849.0</y></points><points><x>10182.0</x><y>20848.0</y></points><points><x>10182.0</x><y>20836.0</y></points><points><x>10181.0</x><y>20835.0</y></points><points><x>10181.0</x><y>20834.0</y></points><points><x>10180.0</x><y>20833.0</y></points><points><x>10180.0</x><y>20832.0</y></points><points><x>10179.0</x><y>20831.0</y></points><points><x>10177.0</x><y>20831.0</y></points><points><x>10176.0</x><y>20830.0</y></points><points><x>10176.0</x><y>20827.0</y></points><points><x>10169.0</x><y>20827.0</y></points><points><x>10168.0</x><y>20826.0</y></points><points><x>10167.0</x><y>20826.0</y></points><points><x>10162.0</x><y>20821.0</y></points><points><x>10161.0</x><y>20821.0</y></points><points><x>10160.0</x><y>20820.0</y></points><points><x>10158.0</x><y>20820.0</y></points><points><x>10156.0</x><y>20818.0</y></points><points><x>10152.0</x><y>20818.0</y></points><points><x>10150.0</x><y>20816.0</y></points><points><x>10150.0</x><y>20810.0</y></points><points><x>10149.0</x><y>20809.0</y></points><points><x>10149.0</x><y>20805.0</y></points><points><x>10148.0</x><y>20804.0</y></points><points><x>10148.0</x><y>20802.0</y></points><points><x>10146.0</x><y>20800.0</y></points><points><x>10146.0</x><y>20799.0</y></points><points><x>10142.0</x><y>20795.0</y></points><points><x>10141.0</x><y>20795.0</y></points><points><x>10139.0</x><y>20793.0</y></points><points><x>10124.0</x><y>20793.0</y></points><points><x>10120.0</x><y>20789.0</y></points><points><x>10120.0</x><y>20785.0</y></points><points><x>10114.0</x><y>20785.0</y></points><points><x>10113.0</x><y>20784.0</y></points><points><x>10113.0</x><y>20776.0</y></points><points><x>10110.0</x><y>20773.0</y></points><points><x>10103.0</x><y>20773.0</y></points><points><x>10101.0</x><y>20771.0</y></points><points><x>10101.0</x><y>20770.0</y></points><points><x>10100.0</x><y>20769.0</y></points><points><x>10100.0</x><y>20757.0</y></points><points><x>10099.0</x><y>20756.0</y></points><points><x>10099.0</x><y>20754.0</y></points><points><x>10096.0</x><y>20751.0</y></points><points><x>10095.0</x><y>20751.0</y></points><points><x>10093.0</x><y>20749.0</y></points><points><x>10092.0</x><y>20749.0</y></points><points><x>10090.0</x><y>20747.0</y></points><points><x>10077.0</x><y>20747.0</y></points><points><x>10076.0</x><y>20748.0</y></points><points><x>10074.0</x><y>20748.0</y></points><points><x>10070.0</x><y>20752.0</y></points><points><x>10069.0</x><y>20751.0</y></points><points><x>10069.0</x><y>20749.0</y></points><points><x>10068.0</x><y>20748.0</y></points><points><x>10068.0</x><y>20747.0</y></points><points><x>10065.0</x><y>20744.0</y></points><points><x>10065.0</x><y>20743.0</y></points><points><x>10063.0</x><y>20741.0</y></points><points><x>10063.0</x><y>20740.0</y></points><points><x>10061.0</x><y>20738.0</y></points></segmentation></object><object><name>NILM</name><difficult>0</difficult><truncated>0</truncated><info>[{"confidence": "0"}, {"action": "CREATE", "cat": "NILM", "time": "2020-07-23 14:52;42", "who": "admin", "typeOfanno": "PersonManul"}]</info><confidence>0</confidence><bndbox><xmin>8943.1513671875</xmin><ymin>22623.57421875</ymin><xmax>9548.5185546875</xmax><ymax>23128.30078125</ymax></bndbox><segmentation><points><x>9335.0390625</x><y>22756.236328125</y></points><points><x>9347.23828125</x><y>22795.8828125</y></points><points><x>9342.6630859375</x><y>22841.62890625</y></points><points><x>9362.486328125</x><y>22844.677734375</y></points><points><x>9380.78515625</x><y>22870.6015625</y></points><points><x>9403.6572265625</x><y>22919.396484375</y></points><points><x>9426.5302734375</x><y>22948.369140625</y></points><points><x>9455.5029296875</x><y>22939.21875</y></points><points><x>9457.02734375</x><y>22939.21875</y></points><points><x>9458.552734375</x><y>22939.21875</y></points><points><x>9499.7236328125</x><y>22920.921875</y></points><points><x>9525.646484375</x><y>22923.970703125</y></points><points><x>9525.646484375</x><y>22923.970703125</y></points><points><x>9528.6953125</x><y>22925.49609375</y></points><points><x>9548.5185546875</x><y>22946.84375</y></points><points><x>9548.5185546875</x><y>22984.96484375</y></points><points><x>9546.994140625</x><y>23032.236328125</y></points><points><x>9546.994140625</x><y>23032.236328125</y></points><points><x>9543.9443359375</x><y>23033.759765625</y></points><points><x>9508.873046875</x><y>23087.130859375</y></points><points><x>9508.873046875</x><y>23087.130859375</y></points><points><x>9508.873046875</x><y>23090.1796875</y></points><points><x>9507.34765625</x><y>23094.75390625</y></points><points><x>9453.9775390625</x><y>23128.30078125</y></points><points><x>9382.3095703125</x><y>23128.30078125</y></points><points><x>9382.3095703125</x><y>23128.30078125</y></points><points><x>9379.259765625</x><y>23128.30078125</y></points><points><x>9321.3154296875</x><y>23117.626953125</y></points><points><x>9257.271484375</x><y>23099.330078125</y></points><points><x>9232.8740234375</x><y>23064.2578125</y></points><points><x>9231.3486328125</x><y>23064.2578125</y></points><points><x>9229.82421875</x><y>23064.2578125</y></points><points><x>9228.2998046875</x><y>23064.2578125</y></points><points><x>9222.2001953125</x><y>23062.732421875</y></points><points><x>9190.177734375</x><y>23056.6328125</y></points><points><x>9190.177734375</x><y>23056.6328125</y></points><points><x>9188.6533203125</x><y>23055.109375</y></points><points><x>9147.482421875</x><y>23032.236328125</y></points><points><x>9147.482421875</x><y>23032.236328125</y></points><points><x>9144.4326171875</x><y>23032.236328125</y></points><points><x>9138.3330078125</x><y>23029.185546875</y></points><points><x>9071.2392578125</x><y>23003.263671875</y></points><points><x>9071.2392578125</x><y>23003.263671875</y></points><points><x>9033.1181640625</x><y>22971.2421875</y></points><points><x>9033.1181640625</x><y>22969.716796875</y></points><points><x>8993.4716796875</x><y>22917.87109375</y></points><points><x>8962.974609375</x><y>22873.650390625</y></points><points><x>8962.974609375</x><y>22873.650390625</y></points><points><x>8943.1513671875</x><y>22794.357421875</y></points><points><x>8970.5986328125</x><y>22760.8125</y></points><points><x>8987.3720703125</x><y>22721.166015625</y></points><points><x>8987.3720703125</x><y>22721.166015625</y></points><points><x>8988.8974609375</x><y>22719.640625</y></points><points><x>9007.1953125</x><y>22675.419921875</y></points><points><x>9033.1181640625</x><y>22651.021484375</y></points><points><x>9033.1181640625</x><y>22651.021484375</y></points><points><x>9034.642578125</x><y>22649.498046875</y></points><points><x>9055.9912109375</x><y>22623.57421875</y></points><points><x>9120.03515625</x><y>22635.7734375</y></points><points><x>9120.03515625</x><y>22635.7734375</y></points><points><x>9123.083984375</x><y>22635.7734375</y></points><points><x>9190.177734375</x><y>22638.822265625</y></points><points><x>9190.177734375</x><y>22638.822265625</y></points><points><x>9234.3984375</x><y>22638.822265625</y></points><points><x>9272.5205078125</x><y>22634.248046875</y></points><points><x>9309.1162109375</x><y>22670.845703125</y></points><points><x>9309.1162109375</x><y>22672.369140625</y></points></segmentation></object><object><name>HSIL</name><difficult>0</difficult><truncated>0</truncated><info>[{"confidence": "0"}, {"action": "CREATE", "cat": "HSIL", "time": "2020-07-23 14:52;42", "who": "admin", "typeOfanno": "PersonManul"}]</info><confidence>0</confidence><bndbox><xmin>10526.2265625</xmin><ymin>28695.220703125</ymin><xmax>10989.1533203125</xmax><ymax>29122.30078125</ymax></bndbox><segmentation><points><x>10765.8837890625</x><y>28797.63671875</y></points><points><x>10765.8837890625</x><y>28797.63671875</y></points><points><x>10767.931640625</x><y>28797.63671875</y></points><points><x>10825.28515625</x><y>28780.2265625</y></points><points><x>10846.79296875</x><y>28768.9609375</y></points><points><x>10872.3974609375</x><y>28758.71875</y></points><points><x>10892.880859375</x><y>28759.7421875</y></points><points><x>10892.880859375</x><y>28759.7421875</y></points><points><x>10910.2919921875</x><y>28792.515625</y></points><points><x>10928.7265625</x><y>28829.38671875</y></points><points><x>10962.5244140625</x><y>28892.884765625</y></points><points><x>10989.1533203125</x><y>28908.248046875</y></points><points><x>10989.1533203125</x><y>28908.248046875</y></points><points><x>10959.4521484375</x><y>28935.900390625</y></points><points><x>10959.4521484375</x><y>28935.900390625</y></points><points><x>10895.953125</x><y>28969.69921875</y></points><points><x>10895.953125</x><y>28969.69921875</y></points><points><x>10893.9052734375</x><y>28971.74609375</y></points><points><x>10856.0107421875</x><y>29004.521484375</y></points><points><x>10817.091796875</x><y>29050.607421875</y></points><points><x>10817.091796875</x><y>29051.6328125</y></points><points><x>10779.197265625</x><y>29081.333984375</y></points><points><x>10739.2548828125</x><y>29122.30078125</y></points><points><x>10739.2548828125</x><y>29122.30078125</y></points><points><x>10736.1826171875</x><y>29122.30078125</y></points><points><x>10669.611328125</x><y>29115.130859375</y></points><points><x>10668.5869140625</x><y>29115.130859375</y></points><points><x>10667.5625</x><y>29114.107421875</y></points><points><x>10562.0732421875</x><y>29074.1640625</y></points><points><x>10537.4931640625</x><y>29044.462890625</y></points><points><x>10537.4931640625</x><y>29044.462890625</y></points><points><x>10527.2509765625</x><y>28973.794921875</y></points><points><x>10527.2509765625</x><y>28973.794921875</y></points><points><x>10526.2265625</x><y>28914.392578125</y></points><points><x>10526.2265625</x><y>28913.369140625</y></points><points><x>10526.2265625</x><y>28912.345703125</y></points><points><x>10539.541015625</x><y>28868.3046875</y></points><points><x>10539.541015625</x><y>28868.3046875</y></points><points><x>10547.734375</x><y>28822.216796875</y></points><points><x>10589.7255859375</x><y>28804.806640625</y></points><points><x>10577.435546875</x><y>28758.71875</y></points><points><x>10577.435546875</x><y>28758.71875</y></points><points><x>10570.2666015625</x><y>28726.96875</y></points><points><x>10570.2666015625</x><y>28725.9453125</y></points><points><x>10593.822265625</x><y>28706.486328125</y></points><points><x>10593.822265625</x><y>28706.486328125</y></points><points><x>10631.716796875</x><y>28695.220703125</y></points><points><x>10656.296875</x><y>28729.017578125</y></points><points><x>10656.296875</x><y>28729.017578125</y></points><points><x>10698.2880859375</x><y>28769.984375</y></points><points><x>10698.2880859375</x><y>28769.984375</y></points><points><x>10700.3359375</x><y>28772.033203125</y></points><points><x>10749.4970703125</x><y>28805.830078125</y></points><points><x>10749.4970703125</x><y>28805.830078125</y></points></segmentation></object><object><name>NONE</name><difficult>0</difficult><truncated>0</truncated><info>[{"confidence": "0"}, {"action": "CREATE", "cat": "NONE", "time": "2020-07-23 14:52;42", "who": "admin", "typeOfanno": "PersonManul"}]</info><confidence>0</confidence><bndbox><xmin>10137.1142578125</xmin><ymin>29362.0703125</ymin><xmax>10537.56640625</xmax><ymax>29698.0</ymax></bndbox><segmentation><points><x>10250.7978515625</x><y>29385.626953125</y></points><points><x>10290.740234375</x><y>29362.0703125</y></points><points><x>10291.7646484375</x><y>29362.0703125</y></points><points><x>10292.7890625</x><y>29362.0703125</y></points><points><x>10354.2392578125</x><y>29377.43359375</y></points><points><x>10420.810546875</x><y>29425.568359375</y></points><points><x>10491.478515625</x><y>29470.6328125</y></points><points><x>10534.494140625</x><y>29520.818359375</y></points><points><x>10534.494140625</x><y>29520.818359375</y></points><points><x>10537.56640625</x><y>29564.857421875</y></points><points><x>10537.56640625</x><y>29564.857421875</y></points><points><x>10512.986328125</x><y>29590.4609375</y></points><points><x>10457.6806640625</x><y>29605.82421875</y></points><points><x>10457.6806640625</x><y>29605.82421875</y></points><points><x>10417.73828125</x><y>29630.404296875</y></points><points><x>10388.037109375</x><y>29669.322265625</y></points><points><x>10375.7470703125</x><y>29698.0</y></points><points><x>10351.1669921875</x><y>29688.78125</y></points><points><x>10351.1669921875</x><y>29688.78125</y></points><points><x>10349.1181640625</x><y>29688.78125</y></points><points><x>10311.2236328125</x><y>29684.685546875</y></points><points><x>10311.2236328125</x><y>29683.66015625</y></points><points><x>10274.353515625</x><y>29658.056640625</y></points><points><x>10248.7490234375</x><y>29640.646484375</y></points><points><x>10212.9033203125</x><y>29657.033203125</y></points><points><x>10183.2021484375</x><y>29651.912109375</y></points><points><x>10149.404296875</x><y>29651.912109375</y></points><points><x>10159.646484375</x><y>29608.896484375</y></points><points><x>10143.259765625</x><y>29589.4375</y></points><points><x>10143.259765625</x><y>29589.4375</y></points><points><x>10143.259765625</x><y>29586.365234375</y></points><points><x>10143.259765625</x><y>29585.33984375</y></points><points><x>10152.4775390625</x><y>29556.6640625</y></points><points><x>10152.4775390625</x><y>29556.6640625</y></points><points><x>10170.912109375</x><y>29546.421875</y></points><points><x>10157.59765625</x><y>29527.986328125</y></points><points><x>10137.1142578125</x><y>29501.357421875</y></points><points><x>10153.5009765625</x><y>29475.75390625</y></points><points><x>10153.5009765625</x><y>29475.75390625</y></points><points><x>10176.033203125</x><y>29438.8828125</y></points><points><x>10176.033203125</x><y>29437.859375</y></points><points><x>10177.0576171875</x><y>29436.8359375</y></points><points><x>10180.1298828125</x><y>29436.8359375</y></points><points><x>10182.177734375</x><y>29436.8359375</y></points><points><x>10220.072265625</x><y>29403.037109375</y></points><points><x>10231.3388671875</x><y>29394.84375</y></points><points><x>10231.3388671875</x><y>29394.84375</y></points></segmentation></object><object><name>ASC_H</name><difficult>0</difficult><truncated>0</truncated><info>[{"confidence": "0"}, {"action": "CREATE", "cat": "ASC_H", "time": "2020-07-23 14:52;42", "who": "admin", "typeOfanno": "PersonManul"}]</info><confidence>0</confidence><bndbox><xmin>13314.0</xmin><ymin>31208.0</ymin><xmax>13544.7763671875</xmax><ymax>31373.859375</ymax></bndbox><segmentation><points><x>13315.0</x><y>31208.0</y></points><points><x>13315.0</x><y>31209.0</y></points><points><x>13314.0</x><y>31210.0</y></points><points><x>13314.0</x><y>31237.0</y></points><points><x>13315.0</x><y>31238.0</y></points><points><x>13315.0</x><y>31245.0</y></points><points><x>13316.0</x><y>31246.0</y></points><points><x>13316.0</x><y>31251.0</y></points><points><x>13317.0</x><y>31252.0</y></points><points><x>13317.0</x><y>31254.0</y></points><points><x>13318.0</x><y>31255.0</y></points><points><x>13318.0</x><y>31258.0</y></points><points><x>13319.0</x><y>31259.0</y></points><points><x>13319.0</x><y>31261.0</y></points><points><x>13320.0</x><y>31262.0</y></points><points><x>13320.0</x><y>31265.0</y></points><points><x>13321.0</x><y>31266.0</y></points><points><x>13321.0</x><y>31267.0</y></points><points><x>13323.0</x><y>31269.0</y></points><points><x>13323.0</x><y>31270.0</y></points><points><x>13324.0</x><y>31271.0</y></points><points><x>13324.0</x><y>31272.0</y></points><points><x>13326.0</x><y>31274.0</y></points><points><x>13326.0</x><y>31275.0</y></points><points><x>13327.0</x><y>31276.0</y></points><points><x>13327.0</x><y>31277.0</y></points><points><x>13328.0</x><y>31278.0</y></points><points><x>13328.0</x><y>31280.0</y></points><points><x>13330.0</x><y>31282.0</y></points><points><x>13330.0</x><y>31283.0</y></points><points><x>13333.0</x><y>31286.0</y></points><points><x>13333.0</x><y>31287.0</y></points><points><x>13335.0</x><y>31289.0</y></points><points><x>13335.0</x><y>31290.0</y></points><points><x>13339.0</x><y>31294.0</y></points><points><x>13339.0</x><y>31295.0</y></points><points><x>13347.0</x><y>31303.0</y></points><points><x>13347.0</x><y>31304.0</y></points><points><x>13350.0</x><y>31307.0</y></points><points><x>13351.0</x><y>31307.0</y></points><points><x>13354.0</x><y>31310.0</y></points><points><x>13355.0</x><y>31310.0</y></points><points><x>13360.0</x><y>31315.0</y></points><points><x>13361.0</x><y>31315.0</y></points><points><x>13366.0</x><y>31320.0</y></points><points><x>13367.0</x><y>31320.0</y></points><points><x>13370.0</x><y>31323.0</y></points><points><x>13371.0</x><y>31323.0</y></points><points><x>13374.0</x><y>31326.0</y></points><points><x>13375.0</x><y>31326.0</y></points><points><x>13377.0</x><y>31328.0</y></points><points><x>13378.0</x><y>31328.0</y></points><points><x>13381.0</x><y>31331.0</y></points><points><x>13382.0</x><y>31331.0</y></points><points><x>13384.0</x><y>31333.0</y></points><points><x>13385.0</x><y>31333.0</y></points><points><x>13389.0</x><y>31337.0</y></points><points><x>13390.0</x><y>31337.0</y></points><points><x>13393.0</x><y>31340.0</y></points><points><x>13392.0</x><y>31341.0</y></points><points><x>13395.6884765625</x><y>31341.84765625</y></points><points><x>13391.3115234375</x><y>31341.22265625</y></points><points><x>13393.1875</x><y>31342.47265625</y></points><points><x>13399.4404296875</x><y>31341.013671875</y></points><points><x>13416.53125</x><y>31349.560546875</y></points><points><x>13433.935546875</x><y>31353.068359375</y></points><points><x>13442.0</x><y>31358.0</y></points><points><x>13443.0</x><y>31357.0</y></points><points><x>13445.0</x><y>31359.0</y></points><points><x>13462.5810546875</x><y>31362.30859375</y></points><points><x>13469.9736328125</x><y>31366.466796875</y></points><points><x>13499.54296875</x><y>31373.859375</y></points><points><x>13544.7763671875</x><y>31361.931640625</y></points><points><x>13536.5830078125</x><y>31329.158203125</y></points><points><x>13497.0</x><y>31305.0</y></points><points><x>13493.0</x><y>31305.0</y></points><points><x>13492.0</x><y>31304.0</y></points><points><x>13490.0</x><y>31304.0</y></points><points><x>13488.0</x><y>31302.0</y></points><points><x>13488.0</x><y>31291.0</y></points><points><x>13487.0</x><y>31290.0</y></points><points><x>13487.0</x><y>31289.0</y></points><points><x>13481.0</x><y>31283.0</y></points><points><x>13481.0</x><y>31282.0</y></points><points><x>13479.0</x><y>31280.0</y></points><points><x>13479.0</x><y>31279.0</y></points><points><x>13474.0</x><y>31274.0</y></points><points><x>13474.0</x><y>31273.0</y></points><points><x>13471.0</x><y>31270.0</y></points><points><x>13471.0</x><y>31269.0</y></points><points><x>13467.0</x><y>31265.0</y></points><points><x>13467.0</x><y>31264.0</y></points><points><x>13464.0</x><y>31261.0</y></points><points><x>13463.0</x><y>31261.0</y></points><points><x>13455.0</x><y>31253.0</y></points><points><x>13454.0</x><y>31253.0</y></points><points><x>13452.0</x><y>31251.0</y></points><points><x>13451.0</x><y>31251.0</y></points><points><x>13448.0</x><y>31248.0</y></points><points><x>13445.0</x><y>31248.0</y></points><points><x>13443.0</x><y>31246.0</y></points><points><x>13440.0</x><y>31246.0</y></points><points><x>13439.0</x><y>31245.0</y></points><points><x>13437.0</x><y>31245.0</y></points><points><x>13433.0</x><y>31241.0</y></points><points><x>13432.0</x><y>31241.0</y></points><points><x>13430.0</x><y>31239.0</y></points><points><x>13429.0</x><y>31239.0</y></points><points><x>13428.0</x><y>31238.0</y></points><points><x>13427.0</x><y>31238.0</y></points><points><x>13426.0</x><y>31237.0</y></points><points><x>13425.0</x><y>31237.0</y></points><points><x>13423.0</x><y>31235.0</y></points><points><x>13421.0</x><y>31235.0</y></points><points><x>13420.0</x><y>31234.0</y></points><points><x>13419.0</x><y>31234.0</y></points><points><x>13418.0</x><y>31233.0</y></points><points><x>13417.0</x><y>31233.0</y></points><points><x>13416.0</x><y>31232.0</y></points><points><x>13415.0</x><y>31232.0</y></points><points><x>13413.0</x><y>31230.0</y></points><points><x>13411.0</x><y>31230.0</y></points><points><x>13409.0</x><y>31228.0</y></points><points><x>13407.0</x><y>31228.0</y></points><points><x>13405.0</x><y>31226.0</y></points><points><x>13402.0</x><y>31226.0</y></points><points><x>13401.0</x><y>31225.0</y></points><points><x>13400.0</x><y>31225.0</y></points><points><x>13399.0</x><y>31224.0</y></points><points><x>13397.0</x><y>31224.0</y></points><points><x>13395.0</x><y>31222.0</y></points><points><x>13393.0</x><y>31222.0</y></points><points><x>13392.0</x><y>31221.0</y></points><points><x>13391.0</x><y>31221.0</y></points><points><x>13390.0</x><y>31220.0</y></points><points><x>13388.0</x><y>31220.0</y></points><points><x>13387.0</x><y>31219.0</y></points><points><x>13386.0</x><y>31219.0</y></points><points><x>13385.0</x><y>31218.0</y></points><points><x>13382.0</x><y>31218.0</y></points><points><x>13381.0</x><y>31217.0</y></points><points><x>13379.0</x><y>31217.0</y></points><points><x>13378.0</x><y>31216.0</y></points><points><x>13377.0</x><y>31216.0</y></points><points><x>13376.0</x><y>31215.0</y></points><points><x>13368.0</x><y>31215.0</y></points><points><x>13367.0</x><y>31214.0</y></points><points><x>13363.0</x><y>31214.0</y></points><points><x>13361.0</x><y>31212.0</y></points><points><x>13357.0</x><y>31212.0</y></points><points><x>13356.0</x><y>31211.0</y></points><points><x>13352.0</x><y>31211.0</y></points><points><x>13350.0</x><y>31209.0</y></points><points><x>13349.0</x><y>31209.0</y></points><points><x>13348.0</x><y>31208.0</y></points></segmentation></object><object><name>HSIL</name><difficult>0</difficult><truncated>0</truncated><info>[{"confidence": "0"}, {"action": "CREATE", "cat": "HSIL", "time": "2020-07-23 14:52;42", "who": "admin", "typeOfanno": "PersonManul"}]</info><confidence>0</confidence><bndbox><xmin>11322.443359375</xmin><ymin>33205.15625</ymin><xmax>11939.6474609375</xmax><ymax>33512.0</ymax></bndbox><segmentation><points><x>11584.529296875</x><y>33205.15625</y></points><points><x>11558.0</x><y>33237.0</y></points><points><x>11559.0</x><y>33238.0</y></points><points><x>11559.0</x><y>33239.0</y></points><points><x>11561.0</x><y>33239.0</y></points><points><x>11562.0</x><y>33240.0</y></points><points><x>11561.0</x><y>33241.0</y></points><points><x>11555.0</x><y>33241.0</y></points><points><x>11554.0</x><y>33242.0</y></points><points><x>11553.0</x><y>33242.0</y></points><points><x>11553.0</x><y>33247.0</y></points><points><x>11552.0</x><y>33248.0</y></points><points><x>11552.0</x><y>33249.0</y></points><points><x>11551.0</x><y>33250.0</y></points><points><x>11538.0</x><y>33250.0</y></points><points><x>11537.0</x><y>33251.0</y></points><points><x>11534.0</x><y>33251.0</y></points><points><x>11532.0</x><y>33253.0</y></points><points><x>11531.0</x><y>33253.0</y></points><points><x>11528.0</x><y>33256.0</y></points><points><x>11527.0</x><y>33256.0</y></points><points><x>11526.0</x><y>33257.0</y></points><points><x>11520.0</x><y>33257.0</y></points><points><x>11520.0</x><y>33259.0</y></points><points><x>11519.0</x><y>33260.0</y></points><points><x>11513.0</x><y>33260.0</y></points><points><x>11512.0</x><y>33261.0</y></points><points><x>11511.0</x><y>33261.0</y></points><points><x>11510.0</x><y>33262.0</y></points><points><x>11506.0</x><y>33262.0</y></points><points><x>11505.0</x><y>33263.0</y></points><points><x>11505.0</x><y>33264.0</y></points><points><x>11503.0</x><y>33266.0</y></points><points><x>11503.0</x><y>33267.0</y></points><points><x>11501.0</x><y>33269.0</y></points><points><x>11501.0</x><y>33270.0</y></points><points><x>11500.0</x><y>33271.0</y></points><points><x>11500.0</x><y>33272.0</y></points><points><x>11499.0</x><y>33273.0</y></points><points><x>11499.0</x><y>33274.0</y></points><points><x>11498.0</x><y>33275.0</y></points><points><x>11498.0</x><y>33276.0</y></points><points><x>11497.0</x><y>33277.0</y></points><points><x>11497.0</x><y>33287.0</y></points><points><x>11496.0</x><y>33288.0</y></points><points><x>11493.0</x><y>33285.0</y></points><points><x>11492.0</x><y>33285.0</y></points><points><x>11491.0</x><y>33284.0</y></points><points><x>11488.0</x><y>33284.0</y></points><points><x>11487.0</x><y>33283.0</y></points><points><x>11475.0</x><y>33283.0</y></points><points><x>11470.0</x><y>33288.0</y></points><points><x>11469.0</x><y>33288.0</y></points><points><x>11468.0</x><y>33289.0</y></points><points><x>11459.0</x><y>33289.0</y></points><points><x>11457.0</x><y>33291.0</y></points><points><x>11455.0</x><y>33291.0</y></points><points><x>11451.0</x><y>33295.0</y></points><points><x>11451.0</x><y>33296.0</y></points><points><x>11449.0</x><y>33298.0</y></points><points><x>11449.0</x><y>33302.0</y></points><points><x>11448.0</x><y>33303.0</y></points><points><x>11448.0</x><y>33309.0</y></points><points><x>11447.0</x><y>33310.0</y></points><points><x>11442.0</x><y>33310.0</y></points><points><x>11441.0</x><y>33311.0</y></points><points><x>11436.0</x><y>33311.0</y></points><points><x>11435.0</x><y>33312.0</y></points><points><x>11435.0</x><y>33315.0</y></points><points><x>11434.0</x><y>33316.0</y></points><points><x>11431.0</x><y>33316.0</y></points><points><x>11431.0</x><y>33322.0</y></points><points><x>11430.0</x><y>33323.0</y></points><points><x>11428.0</x><y>33323.0</y></points><points><x>11427.0</x><y>33324.0</y></points><points><x>11427.0</x><y>33330.0</y></points><points><x>11426.0</x><y>33331.0</y></points><points><x>11424.0</x><y>33329.0</y></points><points><x>11423.0</x><y>33329.0</y></points><points><x>11422.0</x><y>33328.0</y></points><points><x>11387.79296875</x><y>33333.79296875</y></points><points><x>11376.0986328125</x><y>33368.1875</y></points><points><x>11344.455078125</x><y>33371.625</y></points><points><x>11322.443359375</x><y>33407.39453125</y></points><points><x>11374.03515625</x><y>33438.3515625</y></points><points><x>11412.0</x><y>33461.0</y></points><points><x>11413.0</x><y>33462.0</y></points><points><x>11413.0</x><y>33468.0</y></points><points><x>11412.0</x><y>33469.0</y></points><points><x>11412.0</x><y>33482.0</y></points><points><x>11413.0</x><y>33483.0</y></points><points><x>11425.0</x><y>33483.0</y></points><points><x>11427.0</x><y>33481.0</y></points><points><x>11428.0</x><y>33481.0</y></points><points><x>11429.0</x><y>33480.0</y></points><points><x>11429.0</x><y>33478.0</y></points><points><x>11430.0</x><y>33477.0</y></points><points><x>11442.0</x><y>33477.0</y></points><points><x>11443.0</x><y>33476.0</y></points><points><x>11445.0</x><y>33476.0</y></points><points><x>11447.0</x><y>33474.0</y></points><points><x>11449.0</x><y>33474.0</y></points><points><x>11451.0</x><y>33472.0</y></points><points><x>11452.0</x><y>33472.0</y></points><points><x>11454.0</x><y>33470.0</y></points><points><x>11455.0</x><y>33470.0</y></points><points><x>11458.0</x><y>33467.0</y></points><points><x>11458.0</x><y>33466.0</y></points><points><x>11459.0</x><y>33465.0</y></points><points><x>11460.0</x><y>33465.0</y></points><points><x>11461.0</x><y>33466.0</y></points><points><x>11461.0</x><y>33467.0</y></points><points><x>11464.0</x><y>33470.0</y></points><points><x>11469.0</x><y>33470.0</y></points><points><x>11470.0</x><y>33471.0</y></points><points><x>11470.0</x><y>33476.0</y></points><points><x>11472.0</x><y>33478.0</y></points><points><x>11472.0</x><y>33487.0</y></points><points><x>11471.0</x><y>33488.0</y></points><points><x>11470.0</x><y>33488.0</y></points><points><x>11469.0</x><y>33489.0</y></points><points><x>11469.0</x><y>33490.0</y></points><points><x>11468.0</x><y>33491.0</y></points><points><x>11465.0</x><y>33491.0</y></points><points><x>11464.0</x><y>33490.0</y></points><points><x>11464.0</x><y>33488.0</y></points><points><x>11462.0</x><y>33486.0</y></points><points><x>11451.0</x><y>33486.0</y></points><points><x>11450.0</x><y>33487.0</y></points><points><x>11450.0</x><y>33500.0</y></points><points><x>11451.0</x><y>33501.0</y></points><points><x>11454.0</x><y>33501.0</y></points><points><x>11455.0</x><y>33502.0</y></points><points><x>11455.0</x><y>33503.0</y></points><points><x>11465.0</x><y>33503.0</y></points><points><x>11466.0</x><y>33504.0</y></points><points><x>11466.0</x><y>33506.0</y></points><points><x>11467.0</x><y>33507.0</y></points><points><x>11467.0</x><y>33508.0</y></points><points><x>11468.0</x><y>33509.0</y></points><points><x>11469.0</x><y>33509.0</y></points><points><x>11471.0</x><y>33511.0</y></points><points><x>11482.0</x><y>33511.0</y></points><points><x>11483.0</x><y>33510.0</y></points><points><x>11483.0</x><y>33508.0</y></points><points><x>11484.0</x><y>33507.0</y></points><points><x>11485.0</x><y>33507.0</y></points><points><x>11487.0</x><y>33509.0</y></points><points><x>11487.0</x><y>33510.0</y></points><points><x>11488.0</x><y>33511.0</y></points><points><x>11489.0</x><y>33511.0</y></points><points><x>11490.0</x><y>33512.0</y></points><points><x>11544.0</x><y>33512.0</y></points><points><x>11545.0</x><y>33511.0</y></points><points><x>11551.0</x><y>33511.0</y></points><points><x>11552.0</x><y>33512.0</y></points><points><x>11588.0</x><y>33512.0</y></points><points><x>11589.0</x><y>33511.0</y></points><points><x>11590.0</x><y>33511.0</y></points><points><x>11591.0</x><y>33510.0</y></points><points><x>11592.0</x><y>33510.0</y></points><points><x>11595.0</x><y>33507.0</y></points><points><x>11596.0</x><y>33507.0</y></points><points><x>11598.0</x><y>33505.0</y></points><points><x>11598.0</x><y>33504.0</y></points><points><x>11601.0</x><y>33501.0</y></points><points><x>11601.0</x><y>33483.0</y></points><points><x>11600.0</x><y>33482.0</y></points><points><x>11600.0</x><y>33481.0</y></points><points><x>11601.0</x><y>33480.0</y></points><points><x>11604.0</x><y>33480.0</y></points><points><x>11605.0</x><y>33481.0</y></points><points><x>11609.0</x><y>33481.0</y></points><points><x>11610.0</x><y>33482.0</y></points><points><x>11611.0</x><y>33482.0</y></points><points><x>11613.0</x><y>33484.0</y></points><points><x>11628.0</x><y>33484.0</y></points><points><x>11629.0</x><y>33485.0</y></points><points><x>11631.0</x><y>33485.0</y></points><points><x>11633.0</x><y>33487.0</y></points><points><x>11633.0</x><y>33499.0</y></points><points><x>11634.0</x><y>33500.0</y></points><points><x>11634.0</x><y>33502.0</y></points><points><x>11635.0</x><y>33503.0</y></points><points><x>11635.0</x><y>33504.0</y></points><points><x>11636.0</x><y>33505.0</y></points><points><x>11636.0</x><y>33507.0</y></points><points><x>11637.0</x><y>33508.0</y></points><points><x>11638.0</x><y>33508.0</y></points><points><x>11639.0</x><y>33509.0</y></points><points><x>11640.0</x><y>33509.0</y></points><points><x>11641.0</x><y>33510.0</y></points><points><x>11656.0693359375</x><y>33502.32421875</y></points><points><x>11697.3427734375</x><y>33500.94921875</y></points><points><x>11806.0</x><y>33512.0</y></points><points><x>11806.0</x><y>33511.0</y></points><points><x>11807.0</x><y>33510.0</y></points><points><x>11809.0</x><y>33510.0</y></points><points><x>11810.0</x><y>33511.0</y></points><points><x>11810.0</x><y>33512.0</y></points><points><x>11858.0</x><y>33512.0</y></points><points><x>11858.0</x><y>33508.0</y></points><points><x>11859.0</x><y>33507.0</y></points><points><x>11859.0</x><y>33489.0</y></points><points><x>11860.0</x><y>33488.0</y></points><points><x>11860.0</x><y>33484.0</y></points><points><x>11862.0</x><y>33482.0</y></points><points><x>11873.0</x><y>33482.0</y></points><points><x>11874.0</x><y>33481.0</y></points><points><x>11876.0</x><y>33481.0</y></points><points><x>11877.0</x><y>33482.0</y></points><points><x>11877.0</x><y>33485.0</y></points><points><x>11878.0</x><y>33486.0</y></points><points><x>11878.0</x><y>33499.0</y></points><points><x>11879.0</x><y>33500.0</y></points><points><x>11879.0</x><y>33501.0</y></points><points><x>11886.0</x><y>33508.0</y></points><points><x>11887.0</x><y>33508.0</y></points><points><x>11888.0</x><y>33509.0</y></points><points><x>11890.0</x><y>33509.0</y></points><points><x>11891.0</x><y>33510.0</y></points><points><x>11903.0</x><y>33510.0</y></points><points><x>11904.0</x><y>33509.0</y></points><points><x>11909.0</x><y>33509.0</y></points><points><x>11910.0</x><y>33508.0</y></points><points><x>11911.0</x><y>33509.0</y></points><points><x>11911.0</x><y>33512.0</y></points><points><x>11920.0</x><y>33512.0</y></points><points><x>11920.0</x><y>33485.0</y></points><points><x>11919.0</x><y>33484.0</y></points><points><x>11919.0</x><y>33478.0</y></points><points><x>11913.0</x><y>33472.0</y></points><points><x>11912.0</x><y>33472.0</y></points><points><x>11911.0</x><y>33471.0</y></points><points><x>11912.0</x><y>33470.0</y></points><points><x>11916.0</x><y>33470.0</y></points><points><x>11917.0</x><y>33469.0</y></points><points><x>11917.0</x><y>33468.0</y></points><points><x>11918.0</x><y>33467.0</y></points><points><x>11919.0</x><y>33467.0</y></points><points><x>11920.0</x><y>33466.0</y></points><points><x>11920.0</x><y>33434.0</y></points><points><x>11919.0</x><y>33433.0</y></points><points><x>11915.0</x><y>33433.0</y></points><points><x>11914.0</x><y>33432.0</y></points><points><x>11914.0</x><y>33430.0</y></points><points><x>11913.0</x><y>33429.0</y></points><points><x>11912.0</x><y>33429.0</y></points><points><x>11911.0</x><y>33428.0</y></points><points><x>11897.0</x><y>33428.0</y></points><points><x>11896.0</x><y>33429.0</y></points><points><x>11896.0</x><y>33435.0</y></points><points><x>11895.0</x><y>33436.0</y></points><points><x>11895.0</x><y>33457.0</y></points><points><x>11903.0</x><y>33457.0</y></points><points><x>11904.0</x><y>33458.0</y></points><points><x>11904.0</x><y>33468.0</y></points><points><x>11903.0</x><y>33469.0</y></points><points><x>11889.0</x><y>33469.0</y></points><points><x>11888.0</x><y>33468.0</y></points><points><x>11888.0</x><y>33457.0</y></points><points><x>11887.0</x><y>33456.0</y></points><points><x>11887.0</x><y>33454.0</y></points><points><x>11889.0</x><y>33452.0</y></points><points><x>11889.0</x><y>33451.0</y></points><points><x>11890.0</x><y>33450.0</y></points><points><x>11890.0</x><y>33446.0</y></points><points><x>11891.0</x><y>33445.0</y></points><points><x>11891.0</x><y>33440.0</y></points><points><x>11892.0</x><y>33439.0</y></points><points><x>11892.0</x><y>33436.0</y></points><points><x>11894.0</x><y>33434.0</y></points><points><x>11894.0</x><y>33428.0</y></points><points><x>11895.0</x><y>33427.0</y></points><points><x>11895.0</x><y>33420.0</y></points><points><x>11896.0</x><y>33419.0</y></points><points><x>11901.0</x><y>33419.0</y></points><points><x>11902.0</x><y>33418.0</y></points><points><x>11902.0</x><y>33406.0</y></points><points><x>11903.0</x><y>33405.0</y></points><points><x>11905.0</x><y>33405.0</y></points><points><x>11906.0</x><y>33406.0</y></points><points><x>11939.6474609375</x><y>33396.3046875</y></points><points><x>11938.72265625</x><y>33358.8828125</y></points><points><x>11913.0</x><y>33343.0</y></points><points><x>11911.0</x><y>33345.0</y></points><points><x>11896.0</x><y>33345.0</y></points><points><x>11892.0</x><y>33349.0</y></points><points><x>11892.0</x><y>33360.0</y></points><points><x>11894.0</x><y>33360.0</y></points><points><x>11895.0</x><y>33361.0</y></points><points><x>11895.0</x><y>33364.0</y></points><points><x>11894.0</x><y>33365.0</y></points><points><x>11892.0</x><y>33365.0</y></points><points><x>11889.0</x><y>33362.0</y></points><points><x>11889.0</x><y>33361.0</y></points><points><x>11887.0</x><y>33359.0</y></points><points><x>11887.0</x><y>33354.0</y></points><points><x>11886.0</x><y>33353.0</y></points><points><x>11885.0</x><y>33353.0</y></points><points><x>11882.0</x><y>33350.0</y></points><points><x>11882.0</x><y>33347.0</y></points><points><x>11881.0</x><y>33346.0</y></points><points><x>11879.0</x><y>33346.0</y></points><points><x>11878.0</x><y>33345.0</y></points><points><x>11878.0</x><y>33342.0</y></points><points><x>11877.0</x><y>33341.0</y></points><points><x>11866.0</x><y>33341.0</y></points><points><x>11866.0</x><y>33342.0</y></points><points><x>11865.0</x><y>33343.0</y></points><points><x>11862.0</x><y>33343.0</y></points><points><x>11861.0</x><y>33342.0</y></points><points><x>11860.0</x><y>33342.0</y></points><points><x>11859.0</x><y>33341.0</y></points><points><x>11857.0</x><y>33341.0</y></points><points><x>11856.0</x><y>33340.0</y></points><points><x>11855.0</x><y>33340.0</y></points><points><x>11853.0</x><y>33338.0</y></points><points><x>11850.0</x><y>33338.0</y></points><points><x>11849.0</x><y>33337.0</y></points><points><x>11848.0</x><y>33337.0</y></points><points><x>11844.0</x><y>33333.0</y></points><points><x>11843.0</x><y>33333.0</y></points><points><x>11842.0</x><y>33332.0</y></points><points><x>11840.0</x><y>33332.0</y></points><points><x>11838.0</x><y>33330.0</y></points><points><x>11838.0</x><y>33327.0</y></points><points><x>11840.0</x><y>33325.0</y></points><points><x>11840.0</x><y>33324.0</y></points><points><x>11841.0</x><y>33323.0</y></points><points><x>11842.0</x><y>33323.0</y></points><points><x>11844.0</x><y>33321.0</y></points><points><x>11844.0</x><y>33320.0</y></points><points><x>11845.0</x><y>33319.0</y></points><points><x>11845.0</x><y>33307.0</y></points><points><x>11838.0</x><y>33307.0</y></points><points><x>11837.0</x><y>33306.0</y></points><points><x>11837.0</x><y>33305.0</y></points><points><x>11836.0</x><y>33305.0</y></points><points><x>11834.0</x><y>33303.0</y></points><points><x>11834.0</x><y>33302.0</y></points><points><x>11832.0</x><y>33302.0</y></points><points><x>11828.0</x><y>33298.0</y></points><points><x>11825.0</x><y>33298.0</y></points><points><x>11824.0</x><y>33297.0</y></points><points><x>11817.0</x><y>33297.0</y></points><points><x>11816.0</x><y>33296.0</y></points><points><x>11816.0</x><y>33291.0</y></points><points><x>11808.0</x><y>33291.0</y></points><points><x>11807.0</x><y>33290.0</y></points><points><x>11798.0</x><y>33290.0</y></points><points><x>11796.0</x><y>33288.0</y></points><points><x>11796.0</x><y>33285.0</y></points><points><x>11795.0</x><y>33285.0</y></points><points><x>11794.0</x><y>33284.0</y></points><points><x>11793.0</x><y>33284.0</y></points><points><x>11792.0</x><y>33283.0</y></points><points><x>11790.0</x><y>33283.0</y></points><points><x>11789.0</x><y>33282.0</y></points><points><x>11781.0</x><y>33282.0</y></points><points><x>11779.0</x><y>33280.0</y></points><points><x>11779.0</x><y>33279.0</y></points><points><x>11778.0</x><y>33278.0</y></points><points><x>11765.0</x><y>33278.0</y></points><points><x>11764.0</x><y>33279.0</y></points><points><x>11764.0</x><y>33280.0</y></points><points><x>11763.0</x><y>33281.0</y></points><points><x>11763.0</x><y>33283.0</y></points><points><x>11761.0</x><y>33285.0</y></points><points><x>11760.0</x><y>33285.0</y></points><points><x>11759.0</x><y>33286.0</y></points><points><x>11755.0</x><y>33286.0</y></points><points><x>11755.0</x><y>33288.0</y></points><points><x>11754.0</x><y>33289.0</y></points><points><x>11734.0</x><y>33289.0</y></points><points><x>11733.0</x><y>33290.0</y></points><points><x>11728.0</x><y>33290.0</y></points><points><x>11727.0</x><y>33291.0</y></points><points><x>11727.0</x><y>33292.0</y></points><points><x>11725.0</x><y>33294.0</y></points><points><x>11725.0</x><y>33295.0</y></points><points><x>11721.0</x><y>33299.0</y></points><points><x>11720.0</x><y>33299.0</y></points><points><x>11719.0</x><y>33300.0</y></points><points><x>11718.0</x><y>33300.0</y></points><points><x>11717.0</x><y>33301.0</y></points><points><x>11717.0</x><y>33303.0</y></points><points><x>11715.0</x><y>33305.0</y></points><points><x>11714.0</x><y>33304.0</y></points><points><x>11703.0</x><y>33304.0</y></points><points><x>11701.0</x><y>33306.0</y></points><points><x>11699.0</x><y>33306.0</y></points><points><x>11698.0</x><y>33307.0</y></points><points><x>11697.0</x><y>33307.0</y></points><points><x>11696.0</x><y>33306.0</y></points><points><x>11696.0</x><y>33289.0</y></points><points><x>11695.0</x><y>33288.0</y></points><points><x>11690.0</x><y>33288.0</y></points><points><x>11686.0</x><y>33284.0</y></points><points><x>11686.0</x><y>33283.0</y></points><points><x>11684.0</x><y>33281.0</y></points><points><x>11684.0</x><y>33279.0</y></points><points><x>11683.0</x><y>33278.0</y></points><points><x>11683.0</x><y>33276.0</y></points><points><x>11682.0</x><y>33275.0</y></points><points><x>11682.0</x><y>33271.0</y></points><points><x>11675.0</x><y>33264.0</y></points><points><x>11675.0</x><y>33245.0</y></points><points><x>11674.0</x><y>33244.0</y></points><points><x>11674.0</x><y>33239.0</y></points><points><x>11673.0</x><y>33238.0</y></points><points><x>11673.0</x><y>33237.0</y></points><points><x>11668.0</x><y>33232.0</y></points><points><x>11656.0</x><y>33232.0</y></points><points><x>11655.0</x><y>33231.0</y></points><points><x>11652.0</x><y>33231.0</y></points><points><x>11650.0</x><y>33229.0</y></points></segmentation></object><object><name>HSIL</name><difficult>0</difficult><truncated>0</truncated><info>[{"confidence": "0"}, {"action": "CREATE", "cat": "HSIL", "time": "2020-07-23 14:52;42", "who": "admin", "typeOfanno": "PersonManul"}]</info><confidence>0</confidence><bndbox><xmin>9528.44140625</xmin><ymin>35915.8046875</ymin><xmax>10247.412109375</xmax><ymax>36270.16796875</ymax></bndbox><segmentation><points><x>9812.1376953125</x><y>35982.375</y></points><points><x>9850.0322265625</x><y>35974.18359375</y></points><points><x>9888.951171875</x><y>35985.44921875</y></points><points><x>9888.951171875</x><y>35985.44921875</y></points><points><x>9889.9755859375</x><y>35987.49609375</y></points><points><x>9892.0234375</x><y>35987.49609375</y></points><points><x>9895.095703125</x><y>35988.51953125</y></points><points><x>9927.869140625</x><y>36000.80859375</y></points><points><x>9955.5224609375</x><y>35987.49609375</y></points><points><x>10002.6337890625</x><y>36003.8828125</y></points><points><x>10035.408203125</x><y>36014.125</y></points><points><x>10063.060546875</x><y>36007.98046875</y></points><points><x>10108.1240234375</x><y>36030.51171875</y></points><points><x>10153.1875</x><y>36023.34375</y></points><points><x>10180.8408203125</x><y>35999.78515625</y></points><points><x>10181.8642578125</x><y>35999.78515625</y></points><points><x>10219.7587890625</x><y>36013.1015625</y></points><points><x>10219.7587890625</x><y>36013.1015625</y></points><points><x>10220.783203125</x><y>36016.171875</y></points><points><x>10220.783203125</x><y>36077.625</y></points><points><x>10220.783203125</x><y>36078.6484375</y></points><points><x>10220.783203125</x><y>36079.671875</y></points><points><x>10247.412109375</x><y>36119.61328125</y></points><points><x>10224.8798828125</x><y>36146.2421875</y></points><points><x>10224.8798828125</x><y>36147.265625</y></points><points><x>10222.8310546875</x><y>36147.265625</y></points><points><x>10221.8076171875</x><y>36148.29296875</y></points><points><x>10219.7587890625</x><y>36149.31640625</y></points><points><x>10218.734375</x><y>36149.31640625</y></points><points><x>10216.6865234375</x><y>36149.31640625</y></points><points><x>10173.6708984375</x><y>36159.55859375</y></points><points><x>10173.6708984375</x><y>36159.55859375</y></points><points><x>10170.5986328125</x><y>36161.60546875</y></points><points><x>10112.220703125</x><y>36169.80078125</y></points><points><x>10112.220703125</x><y>36169.80078125</y></points><points><x>10111.1962890625</x><y>36171.84765625</y></points><points><x>10109.1484375</x><y>36195.40234375</y></points><points><x>10109.1484375</x><y>36195.40234375</y></points><points><x>10083.5439453125</x><y>36229.19921875</y></points><points><x>10083.5439453125</x><y>36230.2265625</y></points><points><x>10082.51953125</x><y>36231.25</y></points><points><x>10081.4951171875</x><y>36232.2734375</y></points><points><x>10052.818359375</x><y>36254.8046875</y></points><points><x>10051.794921875</x><y>36254.8046875</y></points><points><x>10050.7705078125</x><y>36255.828125</y></points><points><x>10013.900390625</x><y>36270.16796875</y></points><points><x>10013.900390625</x><y>36270.16796875</y></points><points><x>10011.8515625</x><y>36270.16796875</y></points><points><x>9958.5947265625</x><y>36270.16796875</y></points><points><x>9958.5947265625</x><y>36270.16796875</y></points><points><x>9956.546875</x><y>36270.16796875</y></points><points><x>9900.216796875</x><y>36251.734375</y></points><points><x>9900.216796875</x><y>36251.734375</y></points><points><x>9898.1689453125</x><y>36251.734375</y></points><points><x>9840.814453125</x><y>36243.5390625</y></points><points><x>9840.814453125</x><y>36243.5390625</y></points><points><x>9838.7666015625</x><y>36242.515625</y></points><points><x>9793.703125</x><y>36221.0078125</y></points><points><x>9742.494140625</x><y>36189.2578125</y></points><points><x>9701.52734375</x><y>36166.7265625</y></points><points><x>9661.583984375</x><y>36129.85546875</y></points><points><x>9620.6171875</x><y>36077.625</y></points><points><x>9598.0859375</x><y>36042.80078125</y></points><points><x>9564.2880859375</x><y>36022.31640625</y></points><points><x>9528.44140625</x><y>36029.48828125</y></points><points><x>9546.876953125</x><y>35979.30078125</y></points><points><x>9546.876953125</x><y>35978.27734375</y></points><points><x>9631.8837890625</x><y>35948.578125</y></points><points><x>9631.8837890625</x><y>35948.578125</y></points><points><x>9634.9560546875</x><y>35947.5546875</y></points><points><x>9725.0830078125</x><y>35919.90234375</y></points><points><x>9725.0830078125</x><y>35919.90234375</y></points><points><x>9788.58203125</x><y>35915.8046875</y></points><points><x>9792.6787109375</x><y>35967.01171875</y></points><points><x>9792.6787109375</x><y>35967.01171875</y></points></segmentation></object><object><name>HSIL</name><difficult>0</difficult><truncated>0</truncated><info>[{"confidence": "0"}, {"action": "CREATE", "cat": "HSIL", "time": "2020-07-23 14:52;42", "who": "admin", "typeOfanno": "PersonManul"}]</info><confidence>0</confidence><bndbox><xmin>11968.2958984375</xmin><ymin>34599.0859375</ymin><xmax>12198.73828125</xmax><ymax>34888.6875</ymax></bndbox><segmentation><points><x>12079.7333984375</x><y>34623.16015625</y></points><points><x>12095.5546875</x><y>34605.96484375</y></points><points><x>12127.8857421875</x><y>34599.0859375</y></points><points><x>12153.337890625</x><y>34607.33984375</y></points><points><x>12175.3505859375</x><y>34607.33984375</y></points><points><x>12188.419921875</x><y>34623.16015625</y></points><points><x>12188.419921875</x><y>34623.84765625</y></points><points><x>12188.419921875</x><y>34625.2265625</y></points><points><x>12176.7255859375</x><y>34655.4921875</y></points><points><x>12176.7255859375</x><y>34655.4921875</y></points><points><x>12190.4833984375</x><y>34685.7578125</y></points><points><x>12193.9228515625</x><y>34724.96875</y></points><points><x>12193.9228515625</x><y>34725.65625</y></points><points><x>12198.73828125</x><y>34759.36328125</y></points><points><x>12192.5478515625</x><y>34774.49609375</y></points><points><x>12192.5478515625</x><y>34797.19921875</y></points><points><x>12192.5478515625</x><y>34797.19921875</y></points><points><x>12176.0380859375</x><y>34808.890625</y></points><points><x>12158.1533203125</x><y>34830.90234375</y></points><points><x>12116.19140625</x><y>34838.47265625</y></points><points><x>12084.548828125</x><y>34837.78125</y></points><points><x>12070.791015625</x><y>34859.796875</y></points><points><x>12054.28125</x><y>34888.0</y></points><points><x>12022.638671875</x><y>34888.6875</y></points><points><x>12012.3203125</x><y>34871.48828125</y></points><points><x>12012.3203125</x><y>34871.48828125</y></points><points><x>12009.568359375</x><y>34871.48828125</y></points><points><x>12008.880859375</x><y>34871.48828125</y></points><points><x>11976.5498046875</x><y>34864.609375</y></points><points><x>11974.486328125</x><y>34842.59765625</y></points><points><x>11968.2958984375</x><y>34815.08203125</y></points><points><x>11968.2958984375</x><y>34815.08203125</y></points><points><x>11969.6708984375</x><y>34813.01953125</y></points><points><x>11971.046875</x><y>34811.64453125</y></points><points><x>11984.1171875</x><y>34793.7578125</y></points><points><x>11984.1171875</x><y>34793.0703125</y></points><points><x>11984.8046875</x><y>34791.6953125</y></points><points><x>11984.1171875</x><y>34760.05078125</y></points><points><x>11984.1171875</x><y>34760.05078125</y></points><points><x>11984.1171875</x><y>34757.98828125</y></points><points><x>11979.9892578125</x><y>34716.02734375</y></points><points><x>11979.9892578125</x><y>34715.33984375</y></points><points><x>11992.3720703125</x><y>34683.6953125</y></points><points><x>11992.3720703125</x><y>34683.6953125</y></points><points><x>11993.0595703125</x><y>34681.6328125</y></points><points><x>12001.314453125</x><y>34663.74609375</y></points><points><x>12001.314453125</x><y>34663.74609375</y></points><points><x>12003.3779296875</x><y>34663.05859375</y></points><points><x>12042.587890625</x><y>34655.4921875</y></points><points><x>12042.587890625</x><y>34655.4921875</y></points></segmentation></object><object><name>NONE</name><difficult>0</difficult><truncated>0</truncated><info>[{"confidence": "0"}, {"action": "CREATE", "cat": "NONE", "time": "2020-07-23 14:52;42", "who": "admin", "typeOfanno": "PersonManul"}]</info><confidence>0</confidence><bndbox><xmin>13181.4736328125</xmin><ymin>36744.65234375</ymin><xmax>13649.0</xmax><ymax>37445.0</ymax></bndbox><segmentation><points><x>13397.57421875</x><y>36744.65234375</y></points><points><x>13375.0</x><y>36777.0</y></points><points><x>13376.0</x><y>36778.0</y></points><points><x>13376.0</x><y>36790.0</y></points><points><x>13374.0</x><y>36792.0</y></points><points><x>13374.0</x><y>36812.0</y></points><points><x>13375.0</x><y>36813.0</y></points><points><x>13375.0</x><y>36816.0</y></points><points><x>13376.0</x><y>36817.0</y></points><points><x>13376.0</x><y>36819.0</y></points><points><x>13377.0</x><y>36820.0</y></points><points><x>13377.0</x><y>36824.0</y></points><points><x>13378.0</x><y>36825.0</y></points><points><x>13378.0</x><y>36826.0</y></points><points><x>13379.0</x><y>36827.0</y></points><points><x>13379.0</x><y>36828.0</y></points><points><x>13380.0</x><y>36829.0</y></points><points><x>13380.0</x><y>36830.0</y></points><points><x>13381.0</x><y>36831.0</y></points><points><x>13381.0</x><y>36832.0</y></points><points><x>13382.0</x><y>36833.0</y></points><points><x>13376.0</x><y>36839.0</y></points><points><x>13373.0</x><y>36839.0</y></points><points><x>13372.0</x><y>36840.0</y></points><points><x>13370.0</x><y>36840.0</y></points><points><x>13369.0</x><y>36841.0</y></points><points><x>13369.0</x><y>36842.0</y></points><points><x>13367.0</x><y>36844.0</y></points><points><x>13367.0</x><y>36845.0</y></points><points><x>13366.0</x><y>36846.0</y></points><points><x>13366.0</x><y>36847.0</y></points><points><x>13364.0</x><y>36849.0</y></points><points><x>13353.0</x><y>36849.0</y></points><points><x>13349.0</x><y>36853.0</y></points><points><x>13342.0</x><y>36853.0</y></points><points><x>13339.0</x><y>36856.0</y></points><points><x>13337.0</x><y>36856.0</y></points><points><x>13335.0</x><y>36858.0</y></points><points><x>13335.0</x><y>36860.0</y></points><points><x>13334.0</x><y>36861.0</y></points><points><x>13333.0</x><y>36860.0</y></points><points><x>13333.0</x><y>36859.0</y></points><points><x>13332.0</x><y>36859.0</y></points><points><x>13329.0</x><y>36856.0</y></points><points><x>13329.0</x><y>36845.0</y></points><points><x>13327.0</x><y>36843.0</y></points><points><x>13327.0</x><y>36842.0</y></points><points><x>13323.0</x><y>36838.0</y></points><points><x>13322.0</x><y>36838.0</y></points><points><x>13321.0</x><y>36837.0</y></points><points><x>13320.0</x><y>36837.0</y></points><points><x>13319.0</x><y>36836.0</y></points><points><x>13313.0</x><y>36836.0</y></points><points><x>13312.0</x><y>36835.0</y></points><points><x>13306.0</x><y>36835.0</y></points><points><x>13305.0</x><y>36834.0</y></points><points><x>13304.0</x><y>36834.0</y></points><points><x>13303.0</x><y>36833.0</y></points><points><x>13294.0</x><y>36833.0</y></points><points><x>13293.0</x><y>36832.0</y></points><points><x>13280.0</x><y>36832.0</y></points><points><x>13279.0</x><y>36833.0</y></points><points><x>13269.0</x><y>36833.0</y></points><points><x>13268.0</x><y>36834.0</y></points><points><x>13263.0</x><y>36834.0</y></points><points><x>13262.0</x><y>36835.0</y></points><points><x>13261.0</x><y>36835.0</y></points><points><x>13260.0</x><y>36836.0</y></points><points><x>13259.0</x><y>36836.0</y></points><points><x>13258.0</x><y>36837.0</y></points><points><x>13257.0</x><y>36837.0</y></points><points><x>13256.0</x><y>36838.0</y></points><points><x>13254.0</x><y>36838.0</y></points><points><x>13254.0</x><y>36851.0</y></points><points><x>13253.0</x><y>36852.0</y></points><points><x>13246.0</x><y>36852.0</y></points><points><x>13243.0</x><y>36855.0</y></points><points><x>13227.0</x><y>36855.0</y></points><points><x>13227.0</x><y>36857.0</y></points><points><x>13226.0</x><y>36858.0</y></points><points><x>13225.0</x><y>36858.0</y></points><points><x>13224.0</x><y>36859.0</y></points><points><x>13217.0</x><y>36859.0</y></points><points><x>13216.0</x><y>36860.0</y></points><points><x>13181.4736328125</x><y>36868.578125</y></points><points><x>13200.0</x><y>36950.0</y></points><points><x>13201.0</x><y>36950.0</y></points><points><x>13202.0</x><y>36951.0</y></points><points><x>13203.0</x><y>36951.0</y></points><points><x>13204.0</x><y>36952.0</y></points><points><x>13208.0</x><y>36952.0</y></points><points><x>13209.0</x><y>36953.0</y></points><points><x>13211.0</x><y>36953.0</y></points><points><x>13213.0</x><y>36955.0</y></points><points><x>13212.0</x><y>36956.0</y></points><points><x>13212.0</x><y>36957.0</y></points><points><x>13210.0</x><y>36959.0</y></points><points><x>13210.0</x><y>36960.0</y></points><points><x>13209.0</x><y>36961.0</y></points><points><x>13209.0</x><y>36962.0</y></points><points><x>13208.0</x><y>36963.0</y></points><points><x>13208.0</x><y>36964.0</y></points><points><x>13207.0</x><y>36965.0</y></points><points><x>13207.0</x><y>36981.0</y></points><points><x>13208.0</x><y>36982.0</y></points><points><x>13208.0</x><y>36986.0</y></points><points><x>13209.0</x><y>36987.0</y></points><points><x>13209.0</x><y>36990.0</y></points><points><x>13210.0</x><y>36991.0</y></points><points><x>13210.0</x><y>36993.0</y></points><points><x>13215.0</x><y>36998.0</y></points><points><x>13215.0</x><y>37000.0</y></points><points><x>13216.0</x><y>37001.0</y></points><points><x>13216.0</x><y>37002.0</y></points><points><x>13217.0</x><y>37003.0</y></points><points><x>13217.0</x><y>37011.0</y></points><points><x>13219.0</x><y>37013.0</y></points><points><x>13219.0</x><y>37015.0</y></points><points><x>13220.0</x><y>37016.0</y></points><points><x>13220.0</x><y>37018.0</y></points><points><x>13223.0</x><y>37021.0</y></points><points><x>13223.0</x><y>37023.0</y></points><points><x>13224.0</x><y>37024.0</y></points><points><x>13224.0</x><y>37025.0</y></points><points><x>13225.0</x><y>37026.0</y></points><points><x>13225.0</x><y>37027.0</y></points><points><x>13224.0</x><y>37028.0</y></points><points><x>13224.0</x><y>37036.0</y></points><points><x>13223.0</x><y>37037.0</y></points><points><x>13222.0</x><y>37037.0</y></points><points><x>13221.0</x><y>37038.0</y></points><points><x>13219.0</x><y>37038.0</y></points><points><x>13218.0</x><y>37039.0</y></points><points><x>13218.0</x><y>37040.0</y></points><points><x>13217.0</x><y>37041.0</y></points><points><x>13217.0</x><y>37042.0</y></points><points><x>13216.0</x><y>37043.0</y></points><points><x>13216.0</x><y>37044.0</y></points><points><x>13215.0</x><y>37045.0</y></points><points><x>13215.0</x><y>37048.0</y></points><points><x>13213.0</x><y>37050.0</y></points><points><x>13210.0</x><y>37050.0</y></points><points><x>13209.0</x><y>37051.0</y></points><points><x>13209.0</x><y>37057.0</y></points><points><x>13208.0</x><y>37058.0</y></points><points><x>13200.0</x><y>37058.0</y></points><points><x>13200.0</x><y>37359.0</y></points><points><x>13210.0</x><y>37359.0</y></points><points><x>13213.0</x><y>37356.0</y></points><points><x>13224.0</x><y>37356.0</y></points><points><x>13225.0</x><y>37355.0</y></points><points><x>13228.0</x><y>37355.0</y></points><points><x>13230.0</x><y>37353.0</y></points><points><x>13236.0</x><y>37353.0</y></points><points><x>13237.0</x><y>37354.0</y></points><points><x>13239.0</x><y>37354.0</y></points><points><x>13240.0</x><y>37355.0</y></points><points><x>13242.0</x><y>37355.0</y></points><points><x>13243.0</x><y>37356.0</y></points><points><x>13255.0</x><y>37356.0</y></points><points><x>13256.0</x><y>37355.0</y></points><points><x>13258.0</x><y>37355.0</y></points><points><x>13259.0</x><y>37354.0</y></points><points><x>13264.0</x><y>37354.0</y></points><points><x>13265.0</x><y>37353.0</y></points><points><x>13266.0</x><y>37353.0</y></points><points><x>13269.0</x><y>37350.0</y></points><points><x>13269.0</x><y>37348.0</y></points><points><x>13270.0</x><y>37347.0</y></points><points><x>13270.0</x><y>37345.0</y></points><points><x>13271.0</x><y>37344.0</y></points><points><x>13279.0</x><y>37344.0</y></points><points><x>13280.0</x><y>37343.0</y></points><points><x>13281.0</x><y>37343.0</y></points><points><x>13284.0</x><y>37340.0</y></points><points><x>13284.0</x><y>37339.0</y></points><points><x>13287.0</x><y>37336.0</y></points><points><x>13288.0</x><y>37337.0</y></points><points><x>13288.0</x><y>37339.0</y></points><points><x>13287.0</x><y>37340.0</y></points><points><x>13287.0</x><y>37351.0</y></points><points><x>13288.0</x><y>37352.0</y></points><points><x>13288.0</x><y>37354.0</y></points><points><x>13289.0</x><y>37355.0</y></points><points><x>13289.0</x><y>37357.0</y></points><points><x>13296.0</x><y>37357.0</y></points><points><x>13297.0</x><y>37358.0</y></points><points><x>13297.0</x><y>37359.0</y></points><points><x>13298.0</x><y>37360.0</y></points><points><x>13298.0</x><y>37361.0</y></points><points><x>13299.0</x><y>37362.0</y></points><points><x>13299.0</x><y>37364.0</y></points><points><x>13300.0</x><y>37365.0</y></points><points><x>13300.0</x><y>37371.0</y></points><points><x>13301.0</x><y>37372.0</y></points><points><x>13301.0</x><y>37373.0</y></points><points><x>13303.0</x><y>37375.0</y></points><points><x>13303.0</x><y>37377.0</y></points><points><x>13304.0</x><y>37378.0</y></points><points><x>13304.0</x><y>37379.0</y></points><points><x>13305.0</x><y>37380.0</y></points><points><x>13304.0</x><y>37381.0</y></points><points><x>13304.0</x><y>37393.0</y></points><points><x>13305.0</x><y>37394.0</y></points><points><x>13305.0</x><y>37395.0</y></points><points><x>13317.0</x><y>37395.0</y></points><points><x>13317.0</x><y>37390.0</y></points><points><x>13318.0</x><y>37389.0</y></points><points><x>13319.0</x><y>37390.0</y></points><points><x>13319.0</x><y>37400.0</y></points><points><x>13323.0</x><y>37404.0</y></points><points><x>13323.0</x><y>37405.0</y></points><points><x>13324.0</x><y>37406.0</y></points><points><x>13322.0</x><y>37408.0</y></points><points><x>13321.0</x><y>37408.0</y></points><points><x>13320.0</x><y>37409.0</y></points><points><x>13320.0</x><y>37410.0</y></points><points><x>13319.0</x><y>37411.0</y></points><points><x>13319.0</x><y>37436.0</y></points><points><x>13320.0</x><y>37437.0</y></points><points><x>13320.0</x><y>37439.0</y></points><points><x>13322.0</x><y>37441.0</y></points><points><x>13323.0</x><y>37441.0</y></points><points><x>13327.0</x><y>37445.0</y></points><points><x>13353.0</x><y>37445.0</y></points><points><x>13353.0</x><y>37443.0</y></points><points><x>13357.0</x><y>37439.0</y></points><points><x>13371.0</x><y>37439.0</y></points><points><x>13372.0</x><y>37440.0</y></points><points><x>13372.0</x><y>37442.0</y></points><points><x>13374.0</x><y>37444.0</y></points><points><x>13374.0</x><y>37445.0</y></points><points><x>13385.2841796875</x><y>37425.7265625</y></points><points><x>13433.0</x><y>37430.0</y></points><points><x>13431.0</x><y>37428.0</y></points><points><x>13431.0</x><y>37426.0</y></points><points><x>13429.0</x><y>37424.0</y></points><points><x>13429.0</x><y>37422.0</y></points><points><x>13430.0</x><y>37421.0</y></points><points><x>13430.0</x><y>37406.0</y></points><points><x>13432.0</x><y>37404.0</y></points><points><x>13432.0</x><y>37392.0</y></points><points><x>13437.0</x><y>37387.0</y></points><points><x>13437.0</x><y>37386.0</y></points><points><x>13438.0</x><y>37385.0</y></points><points><x>13439.0</x><y>37385.0</y></points><points><x>13441.0</x><y>37383.0</y></points><points><x>13441.0</x><y>37369.0</y></points><points><x>13440.0</x><y>37368.0</y></points><points><x>13440.0</x><y>37366.0</y></points><points><x>13441.0</x><y>37365.0</y></points><points><x>13442.0</x><y>37365.0</y></points><points><x>13444.0</x><y>37363.0</y></points><points><x>13444.0</x><y>37362.0</y></points><points><x>13448.0</x><y>37358.0</y></points><points><x>13449.0</x><y>37358.0</y></points><points><x>13454.0</x><y>37353.0</y></points><points><x>13454.0</x><y>37340.0</y></points><points><x>13453.0</x><y>37339.0</y></points><points><x>13440.0</x><y>37339.0</y></points><points><x>13439.0</x><y>37338.0</y></points><points><x>13439.0</x><y>37330.0</y></points><points><x>13440.0</x><y>37329.0</y></points><points><x>13441.0</x><y>37329.0</y></points><points><x>13442.0</x><y>37328.0</y></points><points><x>13442.0</x><y>37323.0</y></points><points><x>13443.0</x><y>37322.0</y></points><points><x>13446.0</x><y>37322.0</y></points><points><x>13447.0</x><y>37323.0</y></points><points><x>13458.0</x><y>37323.0</y></points><points><x>13461.0</x><y>37320.0</y></points><points><x>13461.0</x><y>37319.0</y></points><points><x>13465.0</x><y>37315.0</y></points><points><x>13468.0</x><y>37315.0</y></points><points><x>13468.0</x><y>37304.0</y></points><points><x>13470.0</x><y>37302.0</y></points><points><x>13470.0</x><y>37301.0</y></points><points><x>13473.0</x><y>37298.0</y></points><points><x>13473.0</x><y>37295.0</y></points><points><x>13476.0</x><y>37292.0</y></points><points><x>13482.0</x><y>37292.0</y></points><points><x>13483.0</x><y>37291.0</y></points><points><x>13483.0</x><y>37287.0</y></points><points><x>13484.0</x><y>37286.0</y></points><points><x>13484.0</x><y>37278.0</y></points><points><x>13485.0</x><y>37277.0</y></points><points><x>13485.0</x><y>37276.0</y></points><points><x>13488.0</x><y>37273.0</y></points><points><x>13490.0</x><y>37273.0</y></points><points><x>13491.0</x><y>37272.0</y></points><points><x>13492.0</x><y>37272.0</y></points><points><x>13496.0</x><y>37268.0</y></points><points><x>13497.0</x><y>37268.0</y></points><points><x>13499.0</x><y>37266.0</y></points><points><x>13499.0</x><y>37262.0</y></points><points><x>13500.0</x><y>37261.0</y></points><points><x>13503.0</x><y>37261.0</y></points><points><x>13506.0</x><y>37258.0</y></points><points><x>13506.0</x><y>37257.0</y></points><points><x>13507.0</x><y>37256.0</y></points><points><x>13507.0</x><y>37251.0</y></points><points><x>13511.0</x><y>37247.0</y></points><points><x>13512.0</x><y>37247.0</y></points><points><x>13517.0</x><y>37242.0</y></points><points><x>13518.0</x><y>37242.0</y></points><points><x>13522.0</x><y>37238.0</y></points><points><x>13523.0</x><y>37238.0</y></points><points><x>13525.0</x><y>37236.0</y></points><points><x>13527.0</x><y>37236.0</y></points><points><x>13538.0</x><y>37225.0</y></points><points><x>13538.0</x><y>37224.0</y></points><points><x>13544.0</x><y>37218.0</y></points><points><x>13544.0</x><y>37217.0</y></points><points><x>13546.0</x><y>37215.0</y></points><points><x>13546.0</x><y>37214.0</y></points><points><x>13547.0</x><y>37213.0</y></points><points><x>13547.0</x><y>37212.0</y></points><points><x>13550.0</x><y>37209.0</y></points><points><x>13550.0</x><y>37208.0</y></points><points><x>13552.0</x><y>37206.0</y></points><points><x>13552.0</x><y>37205.0</y></points><points><x>13554.0</x><y>37203.0</y></points><points><x>13556.0</x><y>37203.0</y></points><points><x>13558.0</x><y>37201.0</y></points><points><x>13558.0</x><y>37200.0</y></points><points><x>13559.0</x><y>37199.0</y></points><points><x>13559.0</x><y>37198.0</y></points><points><x>13563.0</x><y>37194.0</y></points><points><x>13563.0</x><y>37192.0</y></points><points><x>13564.0</x><y>37191.0</y></points><points><x>13564.0</x><y>37190.0</y></points><points><x>13565.0</x><y>37189.0</y></points><points><x>13568.0</x><y>37189.0</y></points><points><x>13568.0</x><y>37187.0</y></points><points><x>13569.0</x><y>37186.0</y></points><points><x>13576.0</x><y>37186.0</y></points><points><x>13576.0</x><y>37185.0</y></points><points><x>13578.0</x><y>37183.0</y></points><points><x>13579.0</x><y>37183.0</y></points><points><x>13582.0</x><y>37180.0</y></points><points><x>13582.0</x><y>37169.0</y></points><points><x>13583.0</x><y>37168.0</y></points><points><x>13583.0</x><y>37167.0</y></points><points><x>13584.0</x><y>37166.0</y></points><points><x>13584.0</x><y>37153.0</y></points><points><x>13585.0</x><y>37152.0</y></points><points><x>13586.0</x><y>37152.0</y></points><points><x>13586.0</x><y>37146.0</y></points><points><x>13587.0</x><y>37145.0</y></points><points><x>13587.0</x><y>37144.0</y></points><points><x>13588.0</x><y>37143.0</y></points><points><x>13588.0</x><y>37142.0</y></points><points><x>13589.0</x><y>37141.0</y></points><points><x>13589.0</x><y>37139.0</y></points><points><x>13590.0</x><y>37138.0</y></points><points><x>13590.0</x><y>37121.0</y></points><points><x>13589.0</x><y>37120.0</y></points><points><x>13589.0</x><y>37118.0</y></points><points><x>13588.0</x><y>37117.0</y></points><points><x>13588.0</x><y>37113.0</y></points><points><x>13587.0</x><y>37112.0</y></points><points><x>13587.0</x><y>37109.0</y></points><points><x>13586.0</x><y>37108.0</y></points><points><x>13584.0</x><y>37108.0</y></points><points><x>13583.0</x><y>37107.0</y></points><points><x>13580.0</x><y>37107.0</y></points><points><x>13579.0</x><y>37106.0</y></points><points><x>13580.0</x><y>37105.0</y></points><points><x>13581.0</x><y>37105.0</y></points><points><x>13581.0</x><y>37102.0</y></points><points><x>13582.0</x><y>37101.0</y></points><points><x>13582.0</x><y>37093.0</y></points><points><x>13583.0</x><y>37092.0</y></points><points><x>13585.0</x><y>37092.0</y></points><points><x>13585.0</x><y>37079.0</y></points><points><x>13584.0</x><y>37078.0</y></points><points><x>13580.0</x><y>37078.0</y></points><points><x>13579.0</x><y>37077.0</y></points><points><x>13580.0</x><y>37076.0</y></points><points><x>13580.0</x><y>37054.0</y></points><points><x>13579.0</x><y>37053.0</y></points><points><x>13579.0</x><y>37052.0</y></points><points><x>13580.0</x><y>37051.0</y></points><points><x>13582.0</x><y>37053.0</y></points><points><x>13583.0</x><y>37053.0</y></points><points><x>13584.0</x><y>37054.0</y></points><points><x>13586.0</x><y>37054.0</y></points><points><x>13587.0</x><y>37055.0</y></points><points><x>13591.0</x><y>37055.0</y></points><points><x>13592.0</x><y>37056.0</y></points><points><x>13604.0</x><y>37056.0</y></points><points><x>13607.0</x><y>37053.0</y></points><points><x>13611.0</x><y>37053.0</y></points><points><x>13612.0</x><y>37052.0</y></points><points><x>13613.0</x><y>37052.0</y></points><points><x>13614.0</x><y>37051.0</y></points><points><x>13615.0</x><y>37051.0</y></points><points><x>13617.0</x><y>37049.0</y></points><points><x>13618.0</x><y>37049.0</y></points><points><x>13620.0</x><y>37047.0</y></points><points><x>13621.0</x><y>37047.0</y></points><points><x>13624.0</x><y>37044.0</y></points><points><x>13624.0</x><y>37043.0</y></points><points><x>13625.0</x><y>37042.0</y></points><points><x>13625.0</x><y>37041.0</y></points><points><x>13626.0</x><y>37040.0</y></points><points><x>13626.0</x><y>37039.0</y></points><points><x>13627.0</x><y>37038.0</y></points><points><x>13627.0</x><y>37036.0</y></points><points><x>13628.0</x><y>37035.0</y></points><points><x>13628.0</x><y>37025.0</y></points><points><x>13631.0</x><y>37022.0</y></points><points><x>13631.0</x><y>37021.0</y></points><points><x>13632.0</x><y>37020.0</y></points><points><x>13632.0</x><y>37018.0</y></points><points><x>13634.0</x><y>37016.0</y></points><points><x>13634.0</x><y>37015.0</y></points><points><x>13637.0</x><y>37012.0</y></points><points><x>13639.0</x><y>37012.0</y></points><points><x>13640.0</x><y>37011.0</y></points><points><x>13640.0</x><y>37007.0</y></points><points><x>13641.0</x><y>37006.0</y></points><points><x>13647.0</x><y>37006.0</y></points><points><x>13648.0</x><y>37005.0</y></points><points><x>13648.0</x><y>37004.0</y></points><points><x>13649.0</x><y>37003.0</y></points><points><x>13649.0</x><y>36991.0</y></points><points><x>13648.0</x><y>36991.0</y></points><points><x>13647.0</x><y>36990.0</y></points><points><x>13647.0</x><y>36981.0</y></points><points><x>13646.0</x><y>36980.0</y></points><points><x>13646.0</x><y>36979.0</y></points><points><x>13641.0</x><y>36974.0</y></points><points><x>13641.0</x><y>36972.0</y></points><points><x>13640.0</x><y>36971.0</y></points><points><x>13640.0</x><y>36970.0</y></points><points><x>13635.0</x><y>36965.0</y></points><points><x>13635.0</x><y>36964.0</y></points><points><x>13634.0</x><y>36963.0</y></points><points><x>13634.0</x><y>36961.0</y></points><points><x>13633.0</x><y>36960.0</y></points><points><x>13633.0</x><y>36959.0</y></points><points><x>13629.0</x><y>36955.0</y></points><points><x>13629.0</x><y>36954.0</y></points><points><x>13627.0</x><y>36952.0</y></points><points><x>13627.0</x><y>36950.0</y></points><points><x>13621.0</x><y>36944.0</y></points><points><x>13621.0</x><y>36943.0</y></points><points><x>13620.0</x><y>36942.0</y></points><points><x>13618.0</x><y>36942.0</y></points><points><x>13616.0</x><y>36940.0</y></points><points><x>13615.0</x><y>36940.0</y></points><points><x>13612.0</x><y>36937.0</y></points><points><x>13612.0</x><y>36935.0</y></points><points><x>13610.0</x><y>36933.0</y></points><points><x>13610.0</x><y>36932.0</y></points><points><x>13609.0</x><y>36931.0</y></points><points><x>13609.0</x><y>36930.0</y></points><points><x>13605.0</x><y>36926.0</y></points><points><x>13605.0</x><y>36925.0</y></points><points><x>13604.0</x><y>36924.0</y></points><points><x>13603.0</x><y>36924.0</y></points><points><x>13600.0</x><y>36921.0</y></points><points><x>13600.0</x><y>36919.0</y></points><points><x>13588.0</x><y>36919.0</y></points><points><x>13586.0</x><y>36921.0</y></points><points><x>13585.0</x><y>36920.0</y></points><points><x>13585.0</x><y>36919.0</y></points><points><x>13586.0</x><y>36918.0</y></points><points><x>13586.0</x><y>36897.0</y></points><points><x>13585.0</x><y>36896.0</y></points><points><x>13585.0</x><y>36894.0</y></points><points><x>13584.0</x><y>36893.0</y></points><points><x>13584.0</x><y>36890.0</y></points><points><x>13577.0</x><y>36883.0</y></points><points><x>13577.0</x><y>36882.0</y></points><points><x>13575.0</x><y>36880.0</y></points><points><x>13575.0</x><y>36879.0</y></points><points><x>13574.0</x><y>36878.0</y></points><points><x>13574.0</x><y>36877.0</y></points><points><x>13573.0</x><y>36876.0</y></points><points><x>13573.0</x><y>36873.0</y></points><points><x>13572.0</x><y>36872.0</y></points><points><x>13560.0</x><y>36872.0</y></points><points><x>13559.0</x><y>36873.0</y></points><points><x>13559.0</x><y>36876.0</y></points><points><x>13558.0</x><y>36877.0</y></points><points><x>13553.0</x><y>36877.0</y></points><points><x>13552.0</x><y>36876.0</y></points><points><x>13552.0</x><y>36872.0</y></points><points><x>13553.0</x><y>36871.0</y></points><points><x>13558.0</x><y>36871.0</y></points><points><x>13559.0</x><y>36870.0</y></points><points><x>13559.0</x><y>36869.0</y></points><points><x>13561.0</x><y>36867.0</y></points><points><x>13561.0</x><y>36864.0</y></points><points><x>13562.0</x><y>36863.0</y></points><points><x>13562.0</x><y>36850.0</y></points><points><x>13561.0</x><y>36849.0</y></points><points><x>13561.0</x><y>36846.0</y></points><points><x>13560.0</x><y>36845.0</y></points><points><x>13560.0</x><y>36838.0</y></points><points><x>13559.0</x><y>36837.0</y></points><points><x>13559.0</x><y>36835.0</y></points><points><x>13554.0</x><y>36830.0</y></points><points><x>13543.0</x><y>36830.0</y></points><points><x>13542.0</x><y>36831.0</y></points><points><x>13533.0</x><y>36831.0</y></points><points><x>13530.0</x><y>36834.0</y></points><points><x>13530.0</x><y>36843.0</y></points><points><x>13529.0</x><y>36844.0</y></points><points><x>13528.0</x><y>36843.0</y></points><points><x>13526.0</x><y>36843.0</y></points><points><x>13525.0</x><y>36842.0</y></points><points><x>13525.0</x><y>36839.0</y></points><points><x>13514.0</x><y>36839.0</y></points><points><x>13514.0</x><y>36860.0</y></points><points><x>13515.0</x><y>36860.0</y></points><points><x>13516.0</x><y>36861.0</y></points><points><x>13516.0</x><y>36864.0</y></points><points><x>13515.0</x><y>36865.0</y></points><points><x>13515.0</x><y>36884.0</y></points><points><x>13514.0</x><y>36885.0</y></points><points><x>13510.0</x><y>36881.0</y></points><points><x>13510.0</x><y>36880.0</y></points><points><x>13508.0</x><y>36878.0</y></points><points><x>13508.0</x><y>36875.0</y></points><points><x>13507.0</x><y>36874.0</y></points><points><x>13507.0</x><y>36872.0</y></points><points><x>13506.0</x><y>36871.0</y></points><points><x>13506.0</x><y>36869.0</y></points><points><x>13505.0</x><y>36868.0</y></points><points><x>13505.0</x><y>36866.0</y></points><points><x>13504.0</x><y>36865.0</y></points><points><x>13504.0</x><y>36863.0</y></points><points><x>13503.0</x><y>36862.0</y></points><points><x>13503.0</x><y>36859.0</y></points><points><x>13499.0</x><y>36855.0</y></points><points><x>13499.0</x><y>36854.0</y></points><points><x>13500.0</x><y>36853.0</y></points><points><x>13500.0</x><y>36852.0</y></points><points><x>13501.0</x><y>36851.0</y></points><points><x>13502.0</x><y>36851.0</y></points><points><x>13504.0</x><y>36849.0</y></points><points><x>13504.0</x><y>36844.0</y></points><points><x>13505.0</x><y>36843.0</y></points><points><x>13505.0</x><y>36842.0</y></points><points><x>13507.0</x><y>36840.0</y></points><points><x>13508.0</x><y>36840.0</y></points><points><x>13509.0</x><y>36839.0</y></points><points><x>13509.0</x><y>36828.0</y></points><points><x>13508.0</x><y>36827.0</y></points><points><x>13508.0</x><y>36826.0</y></points><points><x>13507.0</x><y>36825.0</y></points><points><x>13507.0</x><y>36823.0</y></points><points><x>13506.0</x><y>36822.0</y></points><points><x>13506.0</x><y>36821.0</y></points><points><x>13501.0</x><y>36816.0</y></points><points><x>13499.0</x><y>36816.0</y></points><points><x>13498.0</x><y>36815.0</y></points><points><x>13495.0</x><y>36815.0</y></points><points><x>13494.0</x><y>36814.0</y></points><points><x>13493.0</x><y>36814.0</y></points><points><x>13492.0</x><y>36813.0</y></points><points><x>13484.0</x><y>36813.0</y></points><points><x>13483.0</x><y>36812.0</y></points><points><x>13483.0</x><y>36803.0</y></points><points><x>13482.0</x><y>36802.0</y></points><points><x>13482.0</x><y>36801.0</y></points><points><x>13481.0</x><y>36800.0</y></points><points><x>13481.0</x><y>36799.0</y></points><points><x>13478.0</x><y>36796.0</y></points><points><x>13477.0</x><y>36796.0</y></points><points><x>13476.0</x><y>36795.0</y></points><points><x>13475.0</x><y>36795.0</y></points><points><x>13474.0</x><y>36794.0</y></points><points><x>13473.0</x><y>36794.0</y></points><points><x>13470.0</x><y>36791.0</y></points><points><x>13470.0</x><y>36790.0</y></points><points><x>13466.0</x><y>36786.0</y></points><points><x>13466.0</x><y>36785.0</y></points><points><x>13464.0</x><y>36783.0</y></points><points><x>13464.0</x><y>36782.0</y></points><points><x>13463.0</x><y>36781.0</y></points><points><x>13454.0</x><y>36781.0</y></points><points><x>13453.0</x><y>36780.0</y></points><points><x>13453.0</x><y>36779.0</y></points><points><x>13450.0</x><y>36776.0</y></points><points><x>13446.0</x><y>36776.0</y></points><points><x>13444.0</x><y>36774.0</y></points><points><x>13444.0</x><y>36766.0</y></points><points><x>13439.0</x><y>36766.0</y></points><points><x>13438.0</x><y>36765.0</y></points></segmentation></object><object><name>HSIL</name><difficult>0</difficult><truncated>0</truncated><info>[{"confidence": "0"}, {"action": "CREATE", "cat": "HSIL", "time": "2020-07-23 14:52;42", "who": "admin", "typeOfanno": "PersonManul"}]</info><confidence>0</confidence><bndbox><xmin>15470.509765625</xmin><ymin>38059.3515625</ymin><xmax>15905.7841796875</xmax><ymax>38450.5859375</ymax></bndbox><segmentation><points><x>15743.9638671875</x><y>38082.91015625</y></points><points><x>15811.5595703125</x><y>38091.1015625</y></points><points><x>15857.6474609375</x><y>38114.65625</y></points><points><x>15869.9375</x><y>38131.04296875</y></points><points><x>15868.9130859375</x><y>38162.79296875</y></points><points><x>15868.9130859375</x><y>38163.81640625</y></points><points><x>15867.8896484375</x><y>38165.8671875</y></points><points><x>15865.8408203125</x><y>38167.9140625</y></points><points><x>15855.599609375</x><y>38198.640625</y></points><points><x>15855.599609375</x><y>38199.6640625</y></points><points><x>15825.8984375</x><y>38207.859375</y></points><points><x>15827.9462890625</x><y>38230.390625</y></points><points><x>15851.5029296875</x><y>38239.60546875</y></points><points><x>15852.5263671875</x><y>38286.71875</y></points><points><x>15877.1064453125</x><y>38297.984375</y></points><points><x>15877.1064453125</x><y>38297.984375</y></points><points><x>15862.7685546875</x><y>38332.80859375</y></points><points><x>15905.7841796875</x><y>38348.16796875</y></points><points><x>15891.4453125</x><y>38387.08984375</y></points><points><x>15891.4453125</x><y>38387.08984375</y></points><points><x>15890.4208984375</x><y>38389.13671875</y></points><points><x>15868.9130859375</x><y>38400.40234375</y></points><points><x>15868.9130859375</x><y>38400.40234375</y></points><points><x>15866.865234375</x><y>38401.42578125</y></points><points><x>15816.6806640625</x><y>38414.7421875</y></points><points><x>15816.6806640625</x><y>38414.7421875</y></points><points><x>15814.6318359375</x><y>38415.765625</y></points><points><x>15814.6318359375</x><y>38416.7890625</y></points><points><x>15812.583984375</x><y>38416.7890625</y></points><points><x>15765.4716796875</x><y>38446.48828125</y></points><points><x>15765.4716796875</x><y>38446.48828125</y></points><points><x>15763.423828125</x><y>38448.5390625</y></points><points><x>15762.3994140625</x><y>38449.5625</y></points><points><x>15759.3271484375</x><y>38449.5625</y></points><points><x>15758.302734375</x><y>38450.5859375</y></points><points><x>15719.3837890625</x><y>38446.48828125</y></points><points><x>15719.3837890625</x><y>38446.48828125</y></points><points><x>15677.392578125</x><y>38418.8359375</y></points><points><x>15648.7158203125</x><y>38411.66796875</y></points><points><x>15616.966796875</x><y>38431.12890625</y></points><points><x>15579.072265625</x><y>38424.984375</y></points><points><x>15579.072265625</x><y>38424.984375</y></points><points><x>15577.0244140625</x><y>38423.95703125</y></points><points><x>15577.0244140625</x><y>38422.93359375</y></points><points><x>15540.1533203125</x><y>38403.4765625</y></points><points><x>15540.1533203125</x><y>38402.44921875</y></points><points><x>15539.1298828125</x><y>38401.42578125</y></points><points><x>15524.791015625</x><y>38349.1953125</y></points><points><x>15524.791015625</x><y>38349.1953125</y></points><points><x>15526.83984375</x><y>38347.14453125</y></points><points><x>15526.83984375</x><y>38345.09765625</y></points><points><x>15537.0810546875</x><y>38305.15234375</y></points><points><x>15537.0810546875</x><y>38305.15234375</y></points><points><x>15510.453125</x><y>38269.30859375</y></points><points><x>15470.509765625</x><y>38255.9921875</y></points><points><x>15478.703125</x><y>38197.6171875</y></points><points><x>15517.6220703125</x><y>38203.76171875</y></points><points><x>15549.37109375</x><y>38158.69921875</y></points><points><x>15592.38671875</x><y>38142.3125</y></points><points><x>15597.5078125</x><y>38111.5859375</y></points><points><x>15597.5078125</x><y>38111.5859375</y></points><points><x>15598.53125</x><y>38109.53515625</y></points><points><x>15645.6435546875</x><y>38084.95703125</y></points><points><x>15646.66796875</x><y>38084.95703125</y></points><points><x>15647.6923828125</x><y>38084.95703125</y></points><points><x>15648.7158203125</x><y>38084.95703125</y></points><points><x>15712.21484375</x><y>38059.3515625</y></points><points><x>15712.21484375</x><y>38059.3515625</y></points></segmentation></object><object><name>HSIL</name><difficult>0</difficult><truncated>0</truncated><info>[{"confidence": "0"}, {"action": "CREATE", "cat": "HSIL", "time": "2020-07-23 14:52;42", "who": "admin", "typeOfanno": "PersonManul"}]</info><confidence>0</confidence><bndbox><xmin>17902.0</xmin><ymin>35383.26171875</ymin><xmax>18136.0</xmax><ymax>35670.109375</ymax></bndbox><segmentation><points><x>17944.220703125</x><y>35383.26171875</y></points><points><x>17923.0</x><y>35401.0</y></points><points><x>17922.0</x><y>35402.0</y></points><points><x>17922.0</x><y>35403.0</y></points><points><x>17921.0</x><y>35404.0</y></points><points><x>17921.0</x><y>35408.0</y></points><points><x>17920.0</x><y>35409.0</y></points><points><x>17920.0</x><y>35415.0</y></points><points><x>17919.0</x><y>35416.0</y></points><points><x>17919.0</x><y>35429.0</y></points><points><x>17918.0</x><y>35430.0</y></points><points><x>17918.0</x><y>35432.0</y></points><points><x>17917.0</x><y>35433.0</y></points><points><x>17917.0</x><y>35436.0</y></points><points><x>17916.0</x><y>35437.0</y></points><points><x>17916.0</x><y>35454.0</y></points><points><x>17917.0</x><y>35455.0</y></points><points><x>17917.0</x><y>35460.0</y></points><points><x>17918.0</x><y>35461.0</y></points><points><x>17918.0</x><y>35464.0</y></points><points><x>17916.0</x><y>35466.0</y></points><points><x>17916.0</x><y>35479.0</y></points><points><x>17917.0</x><y>35480.0</y></points><points><x>17917.0</x><y>35484.0</y></points><points><x>17918.0</x><y>35485.0</y></points><points><x>17918.0</x><y>35486.0</y></points><points><x>17921.0</x><y>35489.0</y></points><points><x>17919.0</x><y>35491.0</y></points><points><x>17919.0</x><y>35494.0</y></points><points><x>17918.0</x><y>35495.0</y></points><points><x>17918.0</x><y>35496.0</y></points><points><x>17917.0</x><y>35497.0</y></points><points><x>17917.0</x><y>35498.0</y></points><points><x>17916.0</x><y>35499.0</y></points><points><x>17916.0</x><y>35501.0</y></points><points><x>17915.0</x><y>35502.0</y></points><points><x>17908.0</x><y>35502.0</y></points><points><x>17907.0</x><y>35503.0</y></points><points><x>17906.0</x><y>35503.0</y></points><points><x>17902.0</x><y>35507.0</y></points><points><x>17902.0</x><y>35527.0</y></points><points><x>17904.0</x><y>35529.0</y></points><points><x>17905.0</x><y>35529.0</y></points><points><x>17909.0</x><y>35533.0</y></points><points><x>17912.0</x><y>35533.0</y></points><points><x>17913.0</x><y>35534.0</y></points><points><x>17913.0</x><y>35539.0</y></points><points><x>17914.0</x><y>35540.0</y></points><points><x>17913.0</x><y>35541.0</y></points><points><x>17912.0</x><y>35541.0</y></points><points><x>17911.0</x><y>35542.0</y></points><points><x>17911.0</x><y>35544.0</y></points><points><x>17910.0</x><y>35545.0</y></points><points><x>17910.0</x><y>35546.0</y></points><points><x>17909.0</x><y>35547.0</y></points><points><x>17909.0</x><y>35560.0</y></points><points><x>17910.0</x><y>35561.0</y></points><points><x>17910.0</x><y>35563.0</y></points><points><x>17911.0</x><y>35564.0</y></points><points><x>17911.0</x><y>35572.0</y></points><points><x>17912.0</x><y>35573.0</y></points><points><x>17912.0</x><y>35574.0</y></points><points><x>17918.0</x><y>35580.0</y></points><points><x>17918.0</x><y>35585.0</y></points><points><x>17919.0</x><y>35586.0</y></points><points><x>17920.0</x><y>35586.0</y></points><points><x>17921.0</x><y>35587.0</y></points><points><x>17921.0</x><y>35590.0</y></points><points><x>17922.0</x><y>35591.0</y></points><points><x>17922.0</x><y>35592.0</y></points><points><x>17923.0</x><y>35593.0</y></points><points><x>17923.0</x><y>35597.0</y></points><points><x>17930.0</x><y>35604.0</y></points><points><x>17930.0</x><y>35605.0</y></points><points><x>17931.0</x><y>35606.0</y></points><points><x>17931.0</x><y>35609.0</y></points><points><x>17932.0</x><y>35610.0</y></points><points><x>17932.0</x><y>35618.0</y></points><points><x>17933.0</x><y>35619.0</y></points><points><x>17933.0</x><y>35620.0</y></points><points><x>17934.0</x><y>35621.0</y></points><points><x>17934.0</x><y>35622.0</y></points><points><x>17935.0</x><y>35623.0</y></points><points><x>17935.0</x><y>35624.0</y></points><points><x>17936.0</x><y>35625.0</y></points><points><x>17936.0</x><y>35627.0</y></points><points><x>17939.0</x><y>35630.0</y></points><points><x>17939.0</x><y>35631.0</y></points><points><x>17940.0</x><y>35632.0</y></points><points><x>17940.0</x><y>35633.0</y></points><points><x>17941.0</x><y>35634.0</y></points><points><x>17941.0</x><y>35635.0</y></points><points><x>17942.0</x><y>35636.0</y></points><points><x>17942.0</x><y>35637.0</y></points><points><x>17943.0</x><y>35638.0</y></points><points><x>17943.0</x><y>35639.0</y></points><points><x>17945.0</x><y>35641.0</y></points><points><x>17945.0</x><y>35642.0</y></points><points><x>17946.0</x><y>35643.0</y></points><points><x>17946.0</x><y>35644.0</y></points><points><x>17948.0</x><y>35646.0</y></points><points><x>17948.0</x><y>35649.0</y></points><points><x>17953.0</x><y>35654.0</y></points><points><x>17964.0</x><y>35654.0</y></points><points><x>17965.0</x><y>35655.0</y></points><points><x>17966.0</x><y>35655.0</y></points><points><x>17967.0</x><y>35656.0</y></points><points><x>17968.0</x><y>35656.0</y></points><points><x>17969.0</x><y>35657.0</y></points><points><x>17971.0</x><y>35657.0</y></points><points><x>17972.0</x><y>35658.0</y></points><points><x>17984.0</x><y>35658.0</y></points><points><x>17985.0</x><y>35659.0</y></points><points><x>17986.0</x><y>35659.0</y></points><points><x>17987.0</x><y>35660.0</y></points><points><x>17988.0</x><y>35660.0</y></points><points><x>17989.0</x><y>35661.0</y></points><points><x>17990.0</x><y>35661.0</y></points><points><x>17991.0</x><y>35662.0</y></points><points><x>18069.416015625</x><y>35670.109375</y></points><points><x>18112.0</x><y>35661.0</y></points><points><x>18112.0</x><y>35659.0</y></points><points><x>18113.0</x><y>35658.0</y></points><points><x>18113.0</x><y>35652.0</y></points><points><x>18114.0</x><y>35651.0</y></points><points><x>18114.0</x><y>35645.0</y></points><points><x>18115.0</x><y>35644.0</y></points><points><x>18115.0</x><y>35641.0</y></points><points><x>18117.0</x><y>35639.0</y></points><points><x>18117.0</x><y>35638.0</y></points><points><x>18118.0</x><y>35637.0</y></points><points><x>18118.0</x><y>35636.0</y></points><points><x>18119.0</x><y>35635.0</y></points><points><x>18119.0</x><y>35633.0</y></points><points><x>18120.0</x><y>35632.0</y></points><points><x>18120.0</x><y>35630.0</y></points><points><x>18121.0</x><y>35629.0</y></points><points><x>18121.0</x><y>35626.0</y></points><points><x>18126.0</x><y>35621.0</y></points><points><x>18128.0</x><y>35621.0</y></points><points><x>18129.0</x><y>35620.0</y></points><points><x>18130.0</x><y>35620.0</y></points><points><x>18131.0</x><y>35619.0</y></points><points><x>18135.0</x><y>35619.0</y></points><points><x>18136.0</x><y>35618.0</y></points><points><x>18136.0</x><y>35554.0</y></points><points><x>18132.0</x><y>35550.0</y></points><points><x>18129.0</x><y>35550.0</y></points><points><x>18128.0</x><y>35549.0</y></points><points><x>18128.0</x><y>35548.0</y></points><points><x>18129.0</x><y>35547.0</y></points><points><x>18129.0</x><y>35534.0</y></points><points><x>18123.0</x><y>35528.0</y></points><points><x>18123.0</x><y>35526.0</y></points><points><x>18121.0</x><y>35524.0</y></points><points><x>18120.0</x><y>35524.0</y></points><points><x>18119.0</x><y>35523.0</y></points><points><x>18115.0</x><y>35523.0</y></points><points><x>18114.0</x><y>35522.0</y></points><points><x>18114.0</x><y>35512.0</y></points><points><x>18115.0</x><y>35511.0</y></points><points><x>18115.0</x><y>35510.0</y></points><points><x>18116.0</x><y>35509.0</y></points><points><x>18116.0</x><y>35495.0</y></points><points><x>18117.0</x><y>35494.0</y></points><points><x>18119.0</x><y>35494.0</y></points><points><x>18120.0</x><y>35493.0</y></points><points><x>18121.0</x><y>35493.0</y></points><points><x>18124.0</x><y>35490.0</y></points><points><x>18124.0</x><y>35464.0</y></points><points><x>18123.0</x><y>35463.0</y></points><points><x>18122.0</x><y>35463.0</y></points><points><x>18118.0</x><y>35459.0</y></points><points><x>18117.0</x><y>35459.0</y></points><points><x>18113.0</x><y>35455.0</y></points><points><x>18109.0</x><y>35455.0</y></points><points><x>18106.0</x><y>35452.0</y></points><points><x>18106.0</x><y>35451.0</y></points><points><x>18105.0</x><y>35450.0</y></points><points><x>18101.0</x><y>35450.0</y></points><points><x>18100.0</x><y>35449.0</y></points><points><x>18098.0</x><y>35449.0</y></points><points><x>18094.0</x><y>35445.0</y></points><points><x>18088.0</x><y>35445.0</y></points><points><x>18087.0</x><y>35444.0</y></points><points><x>18085.0</x><y>35444.0</y></points><points><x>18083.0</x><y>35442.0</y></points><points><x>18078.0</x><y>35442.0</y></points><points><x>18076.0</x><y>35440.0</y></points><points><x>18075.0</x><y>35440.0</y></points><points><x>18074.0</x><y>35439.0</y></points><points><x>18074.0</x><y>35438.0</y></points><points><x>18071.0</x><y>35435.0</y></points><points><x>18071.0</x><y>35416.0</y></points><points><x>18075.0</x><y>35412.0</y></points><points><x>18076.0</x><y>35412.0</y></points><points><x>18080.0</x><y>35408.0</y></points><points><x>18080.0</x><y>35400.0</y></points></segmentation></object><object><name>HSIL</name><difficult>0</difficult><truncated>0</truncated><info>[{"confidence": "0"}, {"action": "CREATE", "cat": "HSIL", "time": "2020-07-23 14:52;42", "who": "admin", "typeOfanno": "PersonManul"}]</info><confidence>0</confidence><bndbox><xmin>19511.0</xmin><ymin>36033.0</ymin><xmax>20097.0</xmax><ymax>36289.0</ymax></bndbox><segmentation><points><x>19802.0</x><y>36033.0</y></points><points><x>19801.0</x><y>36034.0</y></points><points><x>19789.0</x><y>36034.0</y></points><points><x>19788.0</x><y>36035.0</y></points><points><x>19777.0</x><y>36035.0</y></points><points><x>19775.0</x><y>36037.0</y></points><points><x>19752.0</x><y>36037.0</y></points><points><x>19751.0</x><y>36036.0</y></points><points><x>19750.0</x><y>36036.0</y></points><points><x>19749.0</x><y>36035.0</y></points><points><x>19733.0</x><y>36035.0</y></points><points><x>19732.0</x><y>36036.0</y></points><points><x>19730.0</x><y>36036.0</y></points><points><x>19729.0</x><y>36037.0</y></points><points><x>19728.0</x><y>36037.0</y></points><points><x>19726.0</x><y>36039.0</y></points><points><x>19725.0</x><y>36039.0</y></points><points><x>19723.0</x><y>36041.0</y></points><points><x>19722.0</x><y>36041.0</y></points><points><x>19721.0</x><y>36042.0</y></points><points><x>19721.0</x><y>36043.0</y></points><points><x>19719.0</x><y>36045.0</y></points><points><x>19715.0</x><y>36045.0</y></points><points><x>19714.0</x><y>36046.0</y></points><points><x>19713.0</x><y>36046.0</y></points><points><x>19713.0</x><y>36047.0</y></points><points><x>19711.0</x><y>36049.0</y></points><points><x>19711.0</x><y>36052.0</y></points><points><x>19710.0</x><y>36053.0</y></points><points><x>19710.0</x><y>36061.0</y></points><points><x>19709.0</x><y>36062.0</y></points><points><x>19709.0</x><y>36063.0</y></points><points><x>19705.0</x><y>36067.0</y></points><points><x>19704.0</x><y>36067.0</y></points><points><x>19702.0</x><y>36069.0</y></points><points><x>19701.0</x><y>36069.0</y></points><points><x>19698.0</x><y>36072.0</y></points><points><x>19694.0</x><y>36072.0</y></points><points><x>19693.0</x><y>36073.0</y></points><points><x>19686.0</x><y>36073.0</y></points><points><x>19684.0</x><y>36075.0</y></points><points><x>19681.0</x><y>36075.0</y></points><points><x>19680.0</x><y>36076.0</y></points><points><x>19679.0</x><y>36076.0</y></points><points><x>19678.0</x><y>36077.0</y></points><points><x>19675.0</x><y>36077.0</y></points><points><x>19672.0</x><y>36080.0</y></points><points><x>19667.0</x><y>36080.0</y></points><points><x>19666.0</x><y>36081.0</y></points><points><x>19660.0</x><y>36081.0</y></points><points><x>19659.0</x><y>36082.0</y></points><points><x>19658.0</x><y>36082.0</y></points><points><x>19656.0</x><y>36084.0</y></points><points><x>19655.0</x><y>36084.0</y></points><points><x>19655.0</x><y>36085.0</y></points><points><x>19654.0</x><y>36086.0</y></points><points><x>19653.0</x><y>36086.0</y></points><points><x>19650.0</x><y>36089.0</y></points><points><x>19650.0</x><y>36090.0</y></points><points><x>19649.0</x><y>36091.0</y></points><points><x>19649.0</x><y>36092.0</y></points><points><x>19646.0</x><y>36095.0</y></points><points><x>19643.0</x><y>36095.0</y></points><points><x>19642.0</x><y>36096.0</y></points><points><x>19641.0</x><y>36096.0</y></points><points><x>19640.0</x><y>36097.0</y></points><points><x>19640.0</x><y>36100.0</y></points><points><x>19638.0</x><y>36102.0</y></points><points><x>19638.0</x><y>36103.0</y></points><points><x>19637.0</x><y>36104.0</y></points><points><x>19637.0</x><y>36106.0</y></points><points><x>19635.0</x><y>36108.0</y></points><points><x>19634.0</x><y>36108.0</y></points><points><x>19634.0</x><y>36113.0</y></points><points><x>19633.0</x><y>36114.0</y></points><points><x>19623.0</x><y>36114.0</y></points><points><x>19618.0</x><y>36119.0</y></points><points><x>19616.0</x><y>36119.0</y></points><points><x>19612.0</x><y>36123.0</y></points><points><x>19601.0</x><y>36123.0</y></points><points><x>19600.0</x><y>36124.0</y></points><points><x>19598.0</x><y>36124.0</y></points><points><x>19597.0</x><y>36125.0</y></points><points><x>19595.0</x><y>36125.0</y></points><points><x>19591.0</x><y>36129.0</y></points><points><x>19589.0</x><y>36129.0</y></points><points><x>19586.0</x><y>36132.0</y></points><points><x>19585.0</x><y>36132.0</y></points><points><x>19584.0</x><y>36133.0</y></points><points><x>19581.0</x><y>36133.0</y></points><points><x>19580.0</x><y>36134.0</y></points><points><x>19579.0</x><y>36134.0</y></points><points><x>19578.0</x><y>36135.0</y></points><points><x>19575.0</x><y>36135.0</y></points><points><x>19574.0</x><y>36136.0</y></points><points><x>19572.0</x><y>36136.0</y></points><points><x>19571.0</x><y>36137.0</y></points><points><x>19570.0</x><y>36137.0</y></points><points><x>19569.0</x><y>36138.0</y></points><points><x>19563.0</x><y>36138.0</y></points><points><x>19562.0</x><y>36139.0</y></points><points><x>19558.0</x><y>36139.0</y></points><points><x>19556.0</x><y>36141.0</y></points><points><x>19554.0</x><y>36141.0</y></points><points><x>19553.0</x><y>36142.0</y></points><points><x>19553.0</x><y>36143.0</y></points><points><x>19550.0</x><y>36146.0</y></points><points><x>19549.0</x><y>36146.0</y></points><points><x>19548.0</x><y>36147.0</y></points><points><x>19547.0</x><y>36147.0</y></points><points><x>19546.0</x><y>36148.0</y></points><points><x>19545.0</x><y>36148.0</y></points><points><x>19544.0</x><y>36149.0</y></points><points><x>19542.0</x><y>36149.0</y></points><points><x>19541.0</x><y>36150.0</y></points><points><x>19541.0</x><y>36151.0</y></points><points><x>19537.0</x><y>36155.0</y></points><points><x>19537.0</x><y>36156.0</y></points><points><x>19536.0</x><y>36157.0</y></points><points><x>19536.0</x><y>36160.0</y></points><points><x>19535.0</x><y>36161.0</y></points><points><x>19535.0</x><y>36173.0</y></points><points><x>19536.0</x><y>36174.0</y></points><points><x>19536.0</x><y>36177.0</y></points><points><x>19539.0</x><y>36180.0</y></points><points><x>19539.0</x><y>36183.0</y></points><points><x>19538.0</x><y>36184.0</y></points><points><x>19538.0</x><y>36186.0</y></points><points><x>19535.0</x><y>36189.0</y></points><points><x>19534.0</x><y>36189.0</y></points><points><x>19533.0</x><y>36190.0</y></points><points><x>19533.0</x><y>36192.0</y></points><points><x>19528.0</x><y>36197.0</y></points><points><x>19528.0</x><y>36205.0</y></points><points><x>19527.0</x><y>36206.0</y></points><points><x>19527.0</x><y>36207.0</y></points><points><x>19525.0</x><y>36209.0</y></points><points><x>19524.0</x><y>36209.0</y></points><points><x>19523.0</x><y>36210.0</y></points><points><x>19520.0</x><y>36210.0</y></points><points><x>19519.0</x><y>36211.0</y></points><points><x>19518.0</x><y>36211.0</y></points><points><x>19516.0</x><y>36213.0</y></points><points><x>19515.0</x><y>36213.0</y></points><points><x>19512.0</x><y>36216.0</y></points><points><x>19512.0</x><y>36217.0</y></points><points><x>19511.0</x><y>36218.0</y></points><points><x>19511.0</x><y>36289.0</y></points><points><x>20097.0</x><y>36289.0</y></points><points><x>20097.0</x><y>36257.0</y></points><points><x>20094.0</x><y>36257.0</y></points><points><x>20091.0</x><y>36254.0</y></points><points><x>20085.0</x><y>36254.0</y></points><points><x>20084.0</x><y>36253.0</y></points><points><x>20084.0</x><y>36250.0</y></points><points><x>20083.0</x><y>36250.0</y></points><points><x>20081.0</x><y>36248.0</y></points><points><x>20080.0</x><y>36248.0</y></points><points><x>20079.0</x><y>36247.0</y></points><points><x>20079.0</x><y>36244.0</y></points><points><x>20078.0</x><y>36243.0</y></points><points><x>20075.0</x><y>36243.0</y></points><points><x>20074.0</x><y>36242.0</y></points><points><x>20074.0</x><y>36241.0</y></points><points><x>20075.0</x><y>36240.0</y></points><points><x>20078.0</x><y>36240.0</y></points><points><x>20078.0</x><y>36228.0</y></points><points><x>20075.0</x><y>36228.0</y></points><points><x>20074.0</x><y>36227.0</y></points><points><x>20074.0</x><y>36226.0</y></points><points><x>20073.0</x><y>36225.0</y></points><points><x>20067.0</x><y>36225.0</y></points><points><x>20065.0</x><y>36223.0</y></points><points><x>20065.0</x><y>36220.0</y></points><points><x>20060.0</x><y>36220.0</y></points><points><x>20059.0</x><y>36219.0</y></points><points><x>20058.0</x><y>36219.0</y></points><points><x>20054.0</x><y>36215.0</y></points><points><x>20054.0</x><y>36214.0</y></points><points><x>20056.0</x><y>36212.0</y></points><points><x>20056.0</x><y>36200.0</y></points><points><x>20054.0</x><y>36198.0</y></points><points><x>20043.0</x><y>36198.0</y></points><points><x>20041.0</x><y>36200.0</y></points><points><x>20038.0</x><y>36197.0</y></points><points><x>20038.0</x><y>36195.0</y></points><points><x>20037.0</x><y>36194.0</y></points><points><x>20037.0</x><y>36193.0</y></points><points><x>20036.0</x><y>36192.0</y></points><points><x>20035.0</x><y>36192.0</y></points><points><x>20031.0</x><y>36188.0</y></points><points><x>20031.0</x><y>36187.0</y></points><points><x>20029.0</x><y>36185.0</y></points><points><x>20028.0</x><y>36185.0</y></points><points><x>20027.0</x><y>36184.0</y></points><points><x>20025.0</x><y>36184.0</y></points><points><x>20024.0</x><y>36183.0</y></points><points><x>20023.0</x><y>36183.0</y></points><points><x>20021.0</x><y>36181.0</y></points><points><x>20020.0</x><y>36181.0</y></points><points><x>20019.0</x><y>36180.0</y></points><points><x>20019.0</x><y>36177.0</y></points><points><x>20020.0</x><y>36176.0</y></points><points><x>20023.0</x><y>36176.0</y></points><points><x>20024.0</x><y>36175.0</y></points><points><x>20024.0</x><y>36163.0</y></points><points><x>20023.0</x><y>36162.0</y></points><points><x>20023.0</x><y>36161.0</y></points><points><x>20021.0</x><y>36159.0</y></points><points><x>20021.0</x><y>36158.0</y></points><points><x>20019.0</x><y>36156.0</y></points><points><x>20019.0</x><y>36155.0</y></points><points><x>20018.0</x><y>36154.0</y></points><points><x>20018.0</x><y>36153.0</y></points><points><x>20017.0</x><y>36152.0</y></points><points><x>20017.0</x><y>36151.0</y></points><points><x>20016.0</x><y>36150.0</y></points><points><x>20016.0</x><y>36149.0</y></points><points><x>20015.0</x><y>36148.0</y></points><points><x>20015.0</x><y>36146.0</y></points><points><x>20009.0</x><y>36140.0</y></points><points><x>20009.0</x><y>36139.0</y></points><points><x>20007.0</x><y>36137.0</y></points><points><x>20007.0</x><y>36133.0</y></points><points><x>20003.0</x><y>36133.0</y></points><points><x>20002.0</x><y>36132.0</y></points><points><x>20002.0</x><y>36131.0</y></points><points><x>20001.0</x><y>36131.0</y></points><points><x>19997.0</x><y>36127.0</y></points><points><x>19997.0</x><y>36125.0</y></points><points><x>19994.0</x><y>36125.0</y></points><points><x>19993.0</x><y>36124.0</y></points><points><x>19992.0</x><y>36124.0</y></points><points><x>19991.0</x><y>36123.0</y></points><points><x>19977.0</x><y>36123.0</y></points><points><x>19976.0</x><y>36122.0</y></points><points><x>19975.0</x><y>36122.0</y></points><points><x>19968.0</x><y>36115.0</y></points><points><x>19967.0</x><y>36115.0</y></points><points><x>19965.0</x><y>36113.0</y></points><points><x>19964.0</x><y>36113.0</y></points><points><x>19961.0</x><y>36110.0</y></points><points><x>19958.0</x><y>36110.0</y></points><points><x>19957.0</x><y>36109.0</y></points><points><x>19950.0</x><y>36109.0</y></points><points><x>19949.0</x><y>36108.0</y></points><points><x>19949.0</x><y>36104.0</y></points><points><x>19948.0</x><y>36103.0</y></points><points><x>19948.0</x><y>36099.0</y></points><points><x>19947.0</x><y>36098.0</y></points><points><x>19945.0</x><y>36098.0</y></points><points><x>19942.0</x><y>36095.0</y></points><points><x>19942.0</x><y>36093.0</y></points><points><x>19940.0</x><y>36091.0</y></points><points><x>19939.0</x><y>36091.0</y></points><points><x>19937.0</x><y>36089.0</y></points><points><x>19930.0</x><y>36089.0</y></points><points><x>19928.0</x><y>36087.0</y></points><points><x>19928.0</x><y>36077.0</y></points><points><x>19926.0</x><y>36075.0</y></points><points><x>19925.0</x><y>36075.0</y></points><points><x>19913.0</x><y>36063.0</y></points><points><x>19913.0</x><y>36062.0</y></points><points><x>19912.0</x><y>36061.0</y></points><points><x>19911.0</x><y>36061.0</y></points><points><x>19910.0</x><y>36060.0</y></points><points><x>19909.0</x><y>36060.0</y></points><points><x>19904.0</x><y>36055.0</y></points><points><x>19904.0</x><y>36054.0</y></points><points><x>19903.0</x><y>36053.0</y></points><points><x>19902.0</x><y>36053.0</y></points><points><x>19895.0</x><y>36046.0</y></points><points><x>19894.0</x><y>36046.0</y></points><points><x>19893.0</x><y>36045.0</y></points><points><x>19892.0</x><y>36045.0</y></points><points><x>19890.0</x><y>36043.0</y></points><points><x>19877.0</x><y>36043.0</y></points><points><x>19876.0</x><y>36042.0</y></points><points><x>19875.0</x><y>36042.0</y></points><points><x>19874.0</x><y>36041.0</y></points><points><x>19873.0</x><y>36041.0</y></points><points><x>19872.0</x><y>36040.0</y></points><points><x>19871.0</x><y>36040.0</y></points><points><x>19869.0</x><y>36038.0</y></points><points><x>19852.0</x><y>36038.0</y></points><points><x>19851.0</x><y>36039.0</y></points><points><x>19849.0</x><y>36039.0</y></points><points><x>19848.0</x><y>36038.0</y></points><points><x>19847.0</x><y>36038.0</y></points><points><x>19846.0</x><y>36037.0</y></points><points><x>19838.0</x><y>36037.0</y></points><points><x>19837.0</x><y>36036.0</y></points><points><x>19823.0</x><y>36036.0</y></points><points><x>19822.0</x><y>36035.0</y></points><points><x>19821.0</x><y>36035.0</y></points><points><x>19820.0</x><y>36034.0</y></points><points><x>19818.0</x><y>36034.0</y></points><points><x>19817.0</x><y>36033.0</y></points></segmentation></object><object><name>HSIL</name><difficult>0</difficult><truncated>0</truncated><info>[{"confidence": "0"}, {"action": "CREATE", "cat": "HSIL", "time": "2020-07-23 14:52;42", "who": "admin", "typeOfanno": "PersonManul"}]</info><confidence>0</confidence><bndbox><xmin>18371.544921875</xmin><ymin>29989.60546875</ymin><xmax>18735.984375</xmax><ymax>30393.69140625</ymax></bndbox><segmentation><points><x>18459.986328125</x><y>29989.60546875</y></points><points><x>18586.548828125</x><y>29992.654296875</y></points><points><x>18588.07421875</x><y>29992.654296875</y></points><points><x>18646.017578125</x><y>29997.228515625</y></points><points><x>18679.564453125</x><y>30044.5</y></points><points><x>18696.337890625</x><y>30073.470703125</y></points><points><x>18714.63671875</x><y>30084.146484375</y></points><points><x>18714.63671875</x><y>30084.146484375</y></points><points><x>18729.884765625</x><y>30135.990234375</y></points><points><x>18720.736328125</x><y>30207.658203125</y></points><points><x>18732.935546875</x><y>30265.603515625</y></points><points><x>18735.984375</x><y>30305.25</y></points><points><x>18697.86328125</x><y>30376.91796875</y></points><points><x>18697.86328125</x><y>30378.443359375</y></points><points><x>18694.814453125</x><y>30379.966796875</y></points><points><x>18667.3671875</x><y>30393.69140625</y></points><points><x>18667.3671875</x><y>30393.69140625</y></points><points><x>18566.7265625</x><y>30375.392578125</y></points><points><x>18488.958984375</x><y>30363.193359375</y></points><points><x>18434.0625</x><y>30343.37109375</y></points><points><x>18434.0625</x><y>30343.37109375</y></points><points><x>18420.33984375</x><y>30300.67578125</y></points><points><x>18420.33984375</x><y>30300.67578125</y></points><points><x>18417.291015625</x><y>30300.67578125</y></points><points><x>18415.765625</x><y>30300.67578125</y></points><points><x>18379.16796875</x><y>30290.0</y></points><points><x>18371.544921875</x><y>30229.005859375</y></points><points><x>18371.544921875</x><y>30229.005859375</y></points><points><x>18373.068359375</x><y>30227.482421875</y></points><points><x>18400.517578125</x><y>30171.0625</y></points><points><x>18400.517578125</x><y>30169.537109375</y></points><points><x>18403.56640625</x><y>30168.01171875</y></points><points><x>18427.96484375</x><y>30120.7421875</y></points><points><x>18427.96484375</x><y>30120.7421875</y></points><points><x>18429.48828125</x><y>30119.216796875</y></points><points><x>18456.935546875</x><y>30082.62109375</y></points><points><x>18458.4609375</x><y>30073.470703125</y></points><points><x>18458.4609375</x><y>30073.470703125</y></points></segmentation></object><object><name>HSIL</name><difficult>0</difficult><truncated>0</truncated><info>[{"confidence": "0"}, {"action": "CREATE", "cat": "HSIL", "time": "2020-07-23 14:52;42", "who": "admin", "typeOfanno": "PersonManul"}]</info><confidence>0</confidence><bndbox><xmin>19590.048828125</xmin><ymin>24731.705078125</ymin><xmax>19869.646484375</xmax><ymax>25207.947265625</ymax></bndbox><segmentation><points><x>19666.861328125</x><y>24733.75390625</y></points><points><x>19728.310546875</x><y>24731.705078125</y></points><points><x>19756.98828125</x><y>24746.044921875</y></points><points><x>19769.279296875</x><y>24785.986328125</y></points><points><x>19785.666015625</x><y>24837.1953125</y></points><points><x>19785.666015625</x><y>24837.1953125</y></points><points><x>19790.78515625</x><y>24884.30859375</y></points><points><x>19806.1484375</x><y>24912.984375</y></points><points><x>19827.65625</x><y>24927.322265625</y></points><points><x>19822.53515625</x><y>24981.603515625</y></points><points><x>19828.6796875</x><y>25020.5234375</y></points><points><x>19845.06640625</x><y>25069.68359375</y></points><points><x>19845.06640625</x><y>25069.68359375</y></points><points><x>19846.091796875</x><y>25071.732421875</y></points><points><x>19846.091796875</x><y>25073.779296875</y></points><points><x>19869.646484375</x><y>25122.939453125</y></points><points><x>19859.40625</x><y>25152.640625</y></points><points><x>19859.40625</x><y>25152.640625</y></points><points><x>19838.921875</x><y>25169.02734375</y></points><points><x>19838.921875</x><y>25169.02734375</y></points><points><x>19828.6796875</x><y>25204.875</y></points><points><x>19798.978515625</x><y>25207.947265625</y></points><points><x>19750.84375</x><y>25173.125</y></points><points><x>19732.408203125</x><y>25189.51171875</y></points><points><x>19702.70703125</x><y>25158.787109375</y></points><points><x>19702.70703125</x><y>25157.76171875</y></points><points><x>19702.70703125</x><y>25156.73828125</y></points><points><x>19678.126953125</x><y>25139.326171875</y></points><points><x>19677.103515625</x><y>25139.326171875</y></points><points><x>19676.078125</x><y>25140.3515625</y></points><points><x>19648.42578125</x><y>25170.052734375</y></points><points><x>19637.16015625</x><y>25146.49609375</y></points><points><x>19637.16015625</x><y>25146.49609375</y></points><points><x>19638.18359375</x><y>25144.447265625</y></points><points><x>19640.232421875</x><y>25143.423828125</y></points><points><x>19640.232421875</x><y>25141.375</y></points><points><x>19640.232421875</x><y>25140.3515625</y></points><points><x>19638.18359375</x><y>25106.552734375</y></points><points><x>19638.18359375</x><y>25106.552734375</y></points><points><x>19596.193359375</x><y>25106.552734375</y></points><points><x>19595.16796875</x><y>25106.552734375</y></points><points><x>19596.193359375</x><y>25104.505859375</y></points><points><x>19607.458984375</x><y>25053.296875</y></points><points><x>19607.458984375</x><y>25053.296875</y></points><points><x>19607.458984375</x><y>25051.248046875</y></points><points><x>19607.458984375</x><y>25050.224609375</y></points><points><x>19591.072265625</x><y>25007.208984375</y></points><points><x>19590.048828125</x><y>25007.208984375</y></points><points><x>19590.048828125</x><y>25005.16015625</y></points><points><x>19603.361328125</x><y>24965.216796875</y></points><points><x>19603.361328125</x><y>24965.216796875</y></points><points><x>19603.361328125</x><y>24921.177734375</y></points><points><x>19599.265625</x><y>24881.234375</y></points><points><x>19599.265625</x><y>24881.234375</y></points><points><x>19596.193359375</x><y>24829.001953125</y></points><points><x>19596.193359375</x><y>24829.001953125</y></points><points><x>19596.193359375</x><y>24826.955078125</y></points><points><x>19593.12109375</x><y>24790.083984375</y></points><points><x>19593.12109375</x><y>24790.083984375</y></points><points><x>19613.603515625</x><y>24751.166015625</y></points><points><x>19613.603515625</x><y>24750.140625</y></points></segmentation></object><object><name>HSIL</name><difficult>0</difficult><truncated>0</truncated><info>[{"confidence": "0"}, {"action": "CREATE", "cat": "HSIL", "time": "2020-07-23 14:52;42", "who": "admin", "typeOfanno": "PersonManul"}]</info><confidence>0</confidence><bndbox><xmin>21620.0</xmin><ymin>24533.423828125</ymin><xmax>21810.0</xmax><ymax>24796.0</ymax></bndbox><segmentation><points><x>21722.177734375</x><y>24543.587890625</y></points><points><x>21707.853515625</x><y>24538.96875</y></points><points><x>21701.84765625</x><y>24538.04296875</y></points><points><x>21695.37890625</x><y>24536.1953125</y></points><points><x>21688.912109375</x><y>24535.271484375</y></points><points><x>21684.75390625</x><y>24533.423828125</y></points><points><x>21680.1328125</x><y>24534.810546875</y></points><points><x>21674.0</x><y>24535.0</y></points><points><x>21673.0</x><y>24536.0</y></points><points><x>21671.0</x><y>24536.0</y></points><points><x>21668.0</x><y>24539.0</y></points><points><x>21668.0</x><y>24542.0</y></points><points><x>21666.0</x><y>24544.0</y></points><points><x>21666.0</x><y>24553.0</y></points><points><x>21665.0</x><y>24554.0</y></points><points><x>21665.0</x><y>24555.0</y></points><points><x>21662.0</x><y>24558.0</y></points><points><x>21662.0</x><y>24559.0</y></points><points><x>21661.0</x><y>24560.0</y></points><points><x>21661.0</x><y>24561.0</y></points><points><x>21660.0</x><y>24562.0</y></points><points><x>21660.0</x><y>24567.0</y></points><points><x>21659.0</x><y>24568.0</y></points><points><x>21658.0</x><y>24568.0</y></points><points><x>21657.0</x><y>24569.0</y></points><points><x>21657.0</x><y>24574.0</y></points><points><x>21656.0</x><y>24575.0</y></points><points><x>21656.0</x><y>24576.0</y></points><points><x>21655.0</x><y>24577.0</y></points><points><x>21655.0</x><y>24578.0</y></points><points><x>21654.0</x><y>24579.0</y></points><points><x>21654.0</x><y>24580.0</y></points><points><x>21653.0</x><y>24581.0</y></points><points><x>21653.0</x><y>24583.0</y></points><points><x>21650.0</x><y>24586.0</y></points><points><x>21650.0</x><y>24588.0</y></points><points><x>21649.0</x><y>24589.0</y></points><points><x>21649.0</x><y>24594.0</y></points><points><x>21648.0</x><y>24595.0</y></points><points><x>21644.0</x><y>24595.0</y></points><points><x>21644.0</x><y>24603.0</y></points><points><x>21643.0</x><y>24604.0</y></points><points><x>21642.0</x><y>24604.0</y></points><points><x>21642.0</x><y>24607.0</y></points><points><x>21636.0</x><y>24613.0</y></points><points><x>21636.0</x><y>24616.0</y></points><points><x>21635.0</x><y>24617.0</y></points><points><x>21635.0</x><y>24623.0</y></points><points><x>21634.0</x><y>24624.0</y></points><points><x>21634.0</x><y>24641.0</y></points><points><x>21635.0</x><y>24642.0</y></points><points><x>21635.0</x><y>24644.0</y></points><points><x>21639.0</x><y>24648.0</y></points><points><x>21640.0</x><y>24648.0</y></points><points><x>21641.0</x><y>24649.0</y></points><points><x>21643.0</x><y>24649.0</y></points><points><x>21644.0</x><y>24650.0</y></points><points><x>21646.0</x><y>24650.0</y></points><points><x>21648.0</x><y>24652.0</y></points><points><x>21648.0</x><y>24653.0</y></points><points><x>21650.0</x><y>24653.0</y></points><points><x>21651.0</x><y>24654.0</y></points><points><x>21651.0</x><y>24657.0</y></points><points><x>21650.0</x><y>24658.0</y></points><points><x>21648.0</x><y>24658.0</y></points><points><x>21647.0</x><y>24659.0</y></points><points><x>21646.0</x><y>24659.0</y></points><points><x>21645.0</x><y>24660.0</y></points><points><x>21643.0</x><y>24660.0</y></points><points><x>21642.0</x><y>24661.0</y></points><points><x>21641.0</x><y>24661.0</y></points><points><x>21639.0</x><y>24663.0</y></points><points><x>21639.0</x><y>24664.0</y></points><points><x>21634.0</x><y>24669.0</y></points><points><x>21630.0</x><y>24669.0</y></points><points><x>21629.0</x><y>24670.0</y></points><points><x>21629.0</x><y>24682.0</y></points><points><x>21630.0</x><y>24683.0</y></points><points><x>21630.0</x><y>24688.0</y></points><points><x>21633.0</x><y>24691.0</y></points><points><x>21635.0</x><y>24691.0</y></points><points><x>21637.0</x><y>24693.0</y></points><points><x>21637.0</x><y>24695.0</y></points><points><x>21641.0</x><y>24699.0</y></points><points><x>21642.0</x><y>24699.0</y></points><points><x>21643.0</x><y>24700.0</y></points><points><x>21660.0</x><y>24700.0</y></points><points><x>21662.0</x><y>24698.0</y></points><points><x>21664.0</x><y>24698.0</y></points><points><x>21665.0</x><y>24697.0</y></points><points><x>21665.0</x><y>24696.0</y></points><points><x>21667.0</x><y>24694.0</y></points><points><x>21669.0</x><y>24694.0</y></points><points><x>21670.0</x><y>24693.0</y></points><points><x>21670.0</x><y>24692.0</y></points><points><x>21671.0</x><y>24691.0</y></points><points><x>21671.0</x><y>24690.0</y></points><points><x>21672.0</x><y>24689.0</y></points><points><x>21673.0</x><y>24689.0</y></points><points><x>21674.0</x><y>24690.0</y></points><points><x>21674.0</x><y>24695.0</y></points><points><x>21675.0</x><y>24696.0</y></points><points><x>21675.0</x><y>24707.0</y></points><points><x>21674.0</x><y>24708.0</y></points><points><x>21668.0</x><y>24708.0</y></points><points><x>21668.0</x><y>24711.0</y></points><points><x>21667.0</x><y>24712.0</y></points><points><x>21661.0</x><y>24712.0</y></points><points><x>21656.0</x><y>24717.0</y></points><points><x>21647.0</x><y>24717.0</y></points><points><x>21646.0</x><y>24718.0</y></points><points><x>21644.0</x><y>24718.0</y></points><points><x>21643.0</x><y>24719.0</y></points><points><x>21643.0</x><y>24722.0</y></points><points><x>21640.0</x><y>24725.0</y></points><points><x>21640.0</x><y>24726.0</y></points><points><x>21639.0</x><y>24727.0</y></points><points><x>21639.0</x><y>24728.0</y></points><points><x>21634.0</x><y>24733.0</y></points><points><x>21634.0</x><y>24734.0</y></points><points><x>21633.0</x><y>24735.0</y></points><points><x>21633.0</x><y>24736.0</y></points><points><x>21632.0</x><y>24737.0</y></points><points><x>21632.0</x><y>24738.0</y></points><points><x>21631.0</x><y>24739.0</y></points><points><x>21631.0</x><y>24746.0</y></points><points><x>21630.0</x><y>24747.0</y></points><points><x>21630.0</x><y>24748.0</y></points><points><x>21628.0</x><y>24750.0</y></points><points><x>21626.0</x><y>24750.0</y></points><points><x>21620.0</x><y>24756.0</y></points><points><x>21620.0</x><y>24770.0</y></points><points><x>21627.0</x><y>24770.0</y></points><points><x>21629.0</x><y>24772.0</y></points><points><x>21634.0</x><y>24772.0</y></points><points><x>21635.0</x><y>24773.0</y></points><points><x>21637.0</x><y>24773.0</y></points><points><x>21638.0</x><y>24774.0</y></points><points><x>21641.0</x><y>24774.0</y></points><points><x>21642.0</x><y>24775.0</y></points><points><x>21642.0</x><y>24788.0</y></points><points><x>21649.0</x><y>24788.0</y></points><points><x>21652.0</x><y>24791.0</y></points><points><x>21654.0</x><y>24791.0</y></points><points><x>21656.0</x><y>24793.0</y></points><points><x>21657.0</x><y>24793.0</y></points><points><x>21658.0</x><y>24794.0</y></points><points><x>21660.0</x><y>24794.0</y></points><points><x>21661.0</x><y>24795.0</y></points><points><x>21675.0</x><y>24795.0</y></points><points><x>21676.0</x><y>24796.0</y></points><points><x>21731.0</x><y>24796.0</y></points><points><x>21731.0</x><y>24794.0</y></points><points><x>21732.0</x><y>24793.0</y></points><points><x>21735.0</x><y>24793.0</y></points><points><x>21735.0</x><y>24792.0</y></points><points><x>21737.0</x><y>24790.0</y></points><points><x>21738.0</x><y>24790.0</y></points><points><x>21739.0</x><y>24789.0</y></points><points><x>21741.0</x><y>24789.0</y></points><points><x>21742.0</x><y>24788.0</y></points><points><x>21745.0</x><y>24788.0</y></points><points><x>21746.0</x><y>24787.0</y></points><points><x>21746.0</x><y>24786.0</y></points><points><x>21748.0</x><y>24784.0</y></points><points><x>21749.0</x><y>24784.0</y></points><points><x>21755.0</x><y>24778.0</y></points><points><x>21755.0</x><y>24777.0</y></points><points><x>21756.0</x><y>24776.0</y></points><points><x>21756.0</x><y>24775.0</y></points><points><x>21757.0</x><y>24774.0</y></points><points><x>21757.0</x><y>24773.0</y></points><points><x>21759.0</x><y>24771.0</y></points><points><x>21759.0</x><y>24769.0</y></points><points><x>21760.0</x><y>24768.0</y></points><points><x>21760.0</x><y>24766.0</y></points><points><x>21762.0</x><y>24764.0</y></points><points><x>21762.0</x><y>24763.0</y></points><points><x>21763.0</x><y>24762.0</y></points><points><x>21763.0</x><y>24760.0</y></points><points><x>21764.0</x><y>24759.0</y></points><points><x>21764.0</x><y>24757.0</y></points><points><x>21765.0</x><y>24756.0</y></points><points><x>21765.0</x><y>24755.0</y></points><points><x>21766.0</x><y>24754.0</y></points><points><x>21766.0</x><y>24737.0</y></points><points><x>21767.0</x><y>24736.0</y></points><points><x>21778.0</x><y>24736.0</y></points><points><x>21779.0</x><y>24735.0</y></points><points><x>21780.0</x><y>24735.0</y></points><points><x>21780.0</x><y>24734.0</y></points><points><x>21781.0</x><y>24733.0</y></points><points><x>21781.0</x><y>24730.0</y></points><points><x>21782.0</x><y>24729.0</y></points><points><x>21782.0</x><y>24728.0</y></points><points><x>21787.0</x><y>24723.0</y></points><points><x>21787.0</x><y>24718.0</y></points><points><x>21788.0</x><y>24717.0</y></points><points><x>21788.0</x><y>24716.0</y></points><points><x>21789.0</x><y>24715.0</y></points><points><x>21789.0</x><y>24712.0</y></points><points><x>21790.0</x><y>24711.0</y></points><points><x>21790.0</x><y>24710.0</y></points><points><x>21791.0</x><y>24709.0</y></points><points><x>21792.0</x><y>24709.0</y></points><points><x>21794.0</x><y>24707.0</y></points><points><x>21798.0</x><y>24707.0</y></points><points><x>21800.0</x><y>24705.0</y></points><points><x>21801.0</x><y>24705.0</y></points><points><x>21802.0</x><y>24704.0</y></points><points><x>21802.0</x><y>24703.0</y></points><points><x>21804.0</x><y>24701.0</y></points><points><x>21804.0</x><y>24698.0</y></points><points><x>21805.0</x><y>24697.0</y></points><points><x>21805.0</x><y>24694.0</y></points><points><x>21806.0</x><y>24693.0</y></points><points><x>21806.0</x><y>24692.0</y></points><points><x>21807.0</x><y>24691.0</y></points><points><x>21807.0</x><y>24676.0</y></points><points><x>21806.0</x><y>24675.0</y></points><points><x>21806.0</x><y>24662.0</y></points><points><x>21805.0</x><y>24661.0</y></points><points><x>21805.0</x><y>24659.0</y></points><points><x>21803.0</x><y>24657.0</y></points><points><x>21803.0</x><y>24655.0</y></points><points><x>21802.0</x><y>24654.0</y></points><points><x>21802.0</x><y>24653.0</y></points><points><x>21800.0</x><y>24651.0</y></points><points><x>21800.0</x><y>24649.0</y></points><points><x>21804.0</x><y>24645.0</y></points><points><x>21804.0</x><y>24643.0</y></points><points><x>21805.0</x><y>24642.0</y></points><points><x>21805.0</x><y>24639.0</y></points><points><x>21807.0</x><y>24637.0</y></points><points><x>21807.0</x><y>24635.0</y></points><points><x>21809.0</x><y>24633.0</y></points><points><x>21810.0</x><y>24633.0</y></points><points><x>21810.0</x><y>24611.0</y></points><points><x>21809.0</x><y>24610.0</y></points><points><x>21809.0</x><y>24608.0</y></points><points><x>21808.0</x><y>24607.0</y></points><points><x>21808.0</x><y>24606.0</y></points><points><x>21807.0</x><y>24605.0</y></points><points><x>21806.0</x><y>24605.0</y></points><points><x>21805.0</x><y>24604.0</y></points><points><x>21804.0</x><y>24604.0</y></points><points><x>21803.0</x><y>24603.0</y></points><points><x>21802.0</x><y>24603.0</y></points><points><x>21801.0</x><y>24602.0</y></points><points><x>21800.0</x><y>24602.0</y></points><points><x>21799.0</x><y>24601.0</y></points><points><x>21798.0</x><y>24601.0</y></points><points><x>21796.0</x><y>24599.0</y></points><points><x>21796.0</x><y>24598.0</y></points><points><x>21795.0</x><y>24597.0</y></points><points><x>21795.0</x><y>24596.0</y></points><points><x>21794.0</x><y>24595.0</y></points><points><x>21794.0</x><y>24591.0</y></points><points><x>21792.0</x><y>24589.0</y></points><points><x>21792.0</x><y>24588.0</y></points><points><x>21791.0</x><y>24587.0</y></points><points><x>21791.0</x><y>24586.0</y></points><points><x>21789.0</x><y>24584.0</y></points><points><x>21789.0</x><y>24576.0</y></points><points><x>21788.0</x><y>24575.0</y></points><points><x>21787.0</x><y>24575.0</y></points><points><x>21786.0</x><y>24574.0</y></points><points><x>21786.0</x><y>24560.0</y></points><points><x>21788.0</x><y>24558.0</y></points><points><x>21788.0</x><y>24546.0</y></points><points><x>21787.0</x><y>24545.0</y></points><points><x>21787.0</x><y>24544.0</y></points><points><x>21784.0</x><y>24541.0</y></points><points><x>21783.0</x><y>24541.0</y></points><points><x>21775.310546875</x><y>24543.126953125</y></points><points><x>21767.91796875</x><y>24540.353515625</y></points><points><x>21764.68359375</x><y>24537.58203125</y></points><points><x>21753.1328125</x><y>24538.96875</y></points><points><x>21737.423828125</x><y>24539.892578125</y></points></segmentation></object><object><name>HSIL</name><difficult>0</difficult><truncated>0</truncated><info>[{"confidence": "0"}, {"action": "CREATE", "cat": "HSIL", "time": "2020-07-23 14:52;42", "who": "admin", "typeOfanno": "PersonManul"}]</info><confidence>0</confidence><bndbox><xmin>22994.0</xmin><ymin>26739.0</ymin><xmax>23486.0</xmax><ymax>27264.0</ymax></bndbox><segmentation><points><x>23313.0</x><y>26739.0</y></points><points><x>23312.0</x><y>26740.0</y></points><points><x>23310.0</x><y>26740.0</y></points><points><x>23300.0</x><y>26750.0</y></points><points><x>23300.0</x><y>26751.0</y></points><points><x>23299.0</x><y>26752.0</y></points><points><x>23299.0</x><y>26753.0</y></points><points><x>23298.0</x><y>26754.0</y></points><points><x>23298.0</x><y>26757.0</y></points><points><x>23297.0</x><y>26758.0</y></points><points><x>23297.0</x><y>26760.0</y></points><points><x>23294.0</x><y>26763.0</y></points><points><x>23289.0</x><y>26763.0</y></points><points><x>23285.0</x><y>26767.0</y></points><points><x>23285.0</x><y>26768.0</y></points><points><x>23283.0</x><y>26770.0</y></points><points><x>23283.0</x><y>26771.0</y></points><points><x>23282.0</x><y>26772.0</y></points><points><x>23282.0</x><y>26775.0</y></points><points><x>23281.0</x><y>26776.0</y></points><points><x>23281.0</x><y>26791.0</y></points><points><x>23285.0</x><y>26791.0</y></points><points><x>23286.0</x><y>26792.0</y></points><points><x>23286.0</x><y>26793.0</y></points><points><x>23287.0</x><y>26794.0</y></points><points><x>23285.0</x><y>26796.0</y></points><points><x>23285.0</x><y>26797.0</y></points><points><x>23284.0</x><y>26798.0</y></points><points><x>23284.0</x><y>26799.0</y></points><points><x>23281.0</x><y>26802.0</y></points><points><x>23271.0</x><y>26802.0</y></points><points><x>23271.0</x><y>26814.0</y></points><points><x>23277.0</x><y>26814.0</y></points><points><x>23278.0</x><y>26815.0</y></points><points><x>23278.0</x><y>26822.0</y></points><points><x>23279.0</x><y>26823.0</y></points><points><x>23279.0</x><y>26824.0</y></points><points><x>23283.0</x><y>26828.0</y></points><points><x>23280.0</x><y>26831.0</y></points><points><x>23277.0</x><y>26831.0</y></points><points><x>23277.0</x><y>26835.0</y></points><points><x>23275.0</x><y>26837.0</y></points><points><x>23266.0</x><y>26837.0</y></points><points><x>23265.0</x><y>26838.0</y></points><points><x>23265.0</x><y>26839.0</y></points><points><x>23263.0</x><y>26841.0</y></points><points><x>23263.0</x><y>26842.0</y></points><points><x>23261.0</x><y>26844.0</y></points><points><x>23261.0</x><y>26847.0</y></points><points><x>23258.0</x><y>26850.0</y></points><points><x>23258.0</x><y>26852.0</y></points><points><x>23256.0</x><y>26854.0</y></points><points><x>23256.0</x><y>26866.0</y></points><points><x>23255.0</x><y>26867.0</y></points><points><x>23249.0</x><y>26867.0</y></points><points><x>23248.0</x><y>26868.0</y></points><points><x>23247.0</x><y>26867.0</y></points><points><x>23247.0</x><y>26862.0</y></points><points><x>23246.0</x><y>26861.0</y></points><points><x>23246.0</x><y>26860.0</y></points><points><x>23245.0</x><y>26859.0</y></points><points><x>23245.0</x><y>26849.0</y></points><points><x>23243.0</x><y>26847.0</y></points><points><x>23240.0</x><y>26847.0</y></points><points><x>23238.0</x><y>26845.0</y></points><points><x>23237.0</x><y>26845.0</y></points><points><x>23235.0</x><y>26843.0</y></points><points><x>23229.0</x><y>26843.0</y></points><points><x>23228.0</x><y>26842.0</y></points><points><x>23228.0</x><y>26831.0</y></points><points><x>23216.0</x><y>26831.0</y></points><points><x>23216.0</x><y>26843.0</y></points><points><x>23217.0</x><y>26844.0</y></points><points><x>23220.0</x><y>26844.0</y></points><points><x>23221.0</x><y>26845.0</y></points><points><x>23221.0</x><y>26846.0</y></points><points><x>23220.0</x><y>26847.0</y></points><points><x>23216.0</x><y>26847.0</y></points><points><x>23214.0</x><y>26849.0</y></points><points><x>23212.0</x><y>26849.0</y></points><points><x>23211.0</x><y>26850.0</y></points><points><x>23210.0</x><y>26850.0</y></points><points><x>23208.0</x><y>26848.0</y></points><points><x>23208.0</x><y>26847.0</y></points><points><x>23205.0</x><y>26844.0</y></points><points><x>23203.0</x><y>26844.0</y></points><points><x>23202.0</x><y>26843.0</y></points><points><x>23203.0</x><y>26842.0</y></points><points><x>23205.0</x><y>26842.0</y></points><points><x>23206.0</x><y>26841.0</y></points><points><x>23208.0</x><y>26841.0</y></points><points><x>23209.0</x><y>26840.0</y></points><points><x>23209.0</x><y>26838.0</y></points><points><x>23210.0</x><y>26837.0</y></points><points><x>23210.0</x><y>26823.0</y></points><points><x>23205.0</x><y>26818.0</y></points><points><x>23191.0</x><y>26818.0</y></points><points><x>23190.0</x><y>26819.0</y></points><points><x>23188.0</x><y>26819.0</y></points><points><x>23187.0</x><y>26820.0</y></points><points><x>23187.0</x><y>26821.0</y></points><points><x>23183.0</x><y>26825.0</y></points><points><x>23183.0</x><y>26841.0</y></points><points><x>23185.0</x><y>26843.0</y></points><points><x>23184.0</x><y>26844.0</y></points><points><x>23183.0</x><y>26844.0</y></points><points><x>23182.0</x><y>26845.0</y></points><points><x>23181.0</x><y>26845.0</y></points><points><x>23180.0</x><y>26846.0</y></points><points><x>23179.0</x><y>26846.0</y></points><points><x>23179.0</x><y>26847.0</y></points><points><x>23175.0</x><y>26851.0</y></points><points><x>23175.0</x><y>26853.0</y></points><points><x>23174.0</x><y>26854.0</y></points><points><x>23174.0</x><y>26868.0</y></points><points><x>23175.0</x><y>26869.0</y></points><points><x>23175.0</x><y>26871.0</y></points><points><x>23177.0</x><y>26873.0</y></points><points><x>23178.0</x><y>26873.0</y></points><points><x>23179.0</x><y>26874.0</y></points><points><x>23180.0</x><y>26874.0</y></points><points><x>23181.0</x><y>26875.0</y></points><points><x>23195.0</x><y>26875.0</y></points><points><x>23196.0</x><y>26874.0</y></points><points><x>23197.0</x><y>26874.0</y></points><points><x>23198.0</x><y>26873.0</y></points><points><x>23199.0</x><y>26873.0</y></points><points><x>23200.0</x><y>26872.0</y></points><points><x>23201.0</x><y>26873.0</y></points><points><x>23201.0</x><y>26880.0</y></points><points><x>23200.0</x><y>26881.0</y></points><points><x>23186.0</x><y>26881.0</y></points><points><x>23184.0</x><y>26879.0</y></points><points><x>23169.0</x><y>26879.0</y></points><points><x>23168.0</x><y>26880.0</y></points><points><x>23167.0</x><y>26880.0</y></points><points><x>23166.0</x><y>26881.0</y></points><points><x>23166.0</x><y>26882.0</y></points><points><x>23165.0</x><y>26883.0</y></points><points><x>23165.0</x><y>26885.0</y></points><points><x>23163.0</x><y>26887.0</y></points><points><x>23163.0</x><y>26889.0</y></points><points><x>23161.0</x><y>26891.0</y></points><points><x>23161.0</x><y>26892.0</y></points><points><x>23159.0</x><y>26894.0</y></points><points><x>23158.0</x><y>26894.0</y></points><points><x>23157.0</x><y>26895.0</y></points><points><x>23156.0</x><y>26895.0</y></points><points><x>23155.0</x><y>26896.0</y></points><points><x>23148.0</x><y>26896.0</y></points><points><x>23148.0</x><y>26897.0</y></points><points><x>23147.0</x><y>26898.0</y></points><points><x>23147.0</x><y>26902.0</y></points><points><x>23146.0</x><y>26903.0</y></points><points><x>23145.0</x><y>26903.0</y></points><points><x>23143.0</x><y>26905.0</y></points><points><x>23143.0</x><y>26906.0</y></points><points><x>23142.0</x><y>26907.0</y></points><points><x>23142.0</x><y>26908.0</y></points><points><x>23141.0</x><y>26909.0</y></points><points><x>23141.0</x><y>26910.0</y></points><points><x>23140.0</x><y>26911.0</y></points><points><x>23140.0</x><y>26914.0</y></points><points><x>23139.0</x><y>26915.0</y></points><points><x>23139.0</x><y>26917.0</y></points><points><x>23138.0</x><y>26918.0</y></points><points><x>23138.0</x><y>26920.0</y></points><points><x>23137.0</x><y>26921.0</y></points><points><x>23137.0</x><y>26923.0</y></points><points><x>23136.0</x><y>26924.0</y></points><points><x>23136.0</x><y>26943.0</y></points><points><x>23135.0</x><y>26944.0</y></points><points><x>23135.0</x><y>26946.0</y></points><points><x>23134.0</x><y>26947.0</y></points><points><x>23134.0</x><y>26948.0</y></points><points><x>23133.0</x><y>26949.0</y></points><points><x>23133.0</x><y>26968.0</y></points><points><x>23134.0</x><y>26969.0</y></points><points><x>23134.0</x><y>26970.0</y></points><points><x>23131.0</x><y>26973.0</y></points><points><x>23131.0</x><y>26991.0</y></points><points><x>23130.0</x><y>26992.0</y></points><points><x>23130.0</x><y>26993.0</y></points><points><x>23129.0</x><y>26994.0</y></points><points><x>23129.0</x><y>27004.0</y></points><points><x>23128.0</x><y>27005.0</y></points><points><x>23127.0</x><y>27005.0</y></points><points><x>23126.0</x><y>27006.0</y></points><points><x>23126.0</x><y>27008.0</y></points><points><x>23123.0</x><y>27011.0</y></points><points><x>23123.0</x><y>27013.0</y></points><points><x>23122.0</x><y>27014.0</y></points><points><x>23122.0</x><y>27016.0</y></points><points><x>23120.0</x><y>27018.0</y></points><points><x>23116.0</x><y>27018.0</y></points><points><x>23113.0</x><y>27015.0</y></points><points><x>23113.0</x><y>27014.0</y></points><points><x>23112.0</x><y>27013.0</y></points><points><x>23111.0</x><y>27013.0</y></points><points><x>23110.0</x><y>27012.0</y></points><points><x>23107.0</x><y>27012.0</y></points><points><x>23106.0</x><y>27011.0</y></points><points><x>23090.0</x><y>27011.0</y></points><points><x>23089.0</x><y>27012.0</y></points><points><x>23088.0</x><y>27012.0</y></points><points><x>23087.0</x><y>27013.0</y></points><points><x>23086.0</x><y>27013.0</y></points><points><x>23085.0</x><y>27014.0</y></points><points><x>23084.0</x><y>27014.0</y></points><points><x>23082.0</x><y>27016.0</y></points><points><x>23080.0</x><y>27016.0</y></points><points><x>23078.0</x><y>27018.0</y></points><points><x>23077.0</x><y>27018.0</y></points><points><x>23074.0</x><y>27021.0</y></points><points><x>23074.0</x><y>27022.0</y></points><points><x>23072.0</x><y>27024.0</y></points><points><x>23072.0</x><y>27026.0</y></points><points><x>23071.0</x><y>27027.0</y></points><points><x>23071.0</x><y>27028.0</y></points><points><x>23070.0</x><y>27029.0</y></points><points><x>23070.0</x><y>27034.0</y></points><points><x>23068.0</x><y>27036.0</y></points><points><x>23061.0</x><y>27036.0</y></points><points><x>23059.0</x><y>27038.0</y></points><points><x>23059.0</x><y>27039.0</y></points><points><x>23058.0</x><y>27040.0</y></points><points><x>23052.0</x><y>27040.0</y></points><points><x>23051.0</x><y>27041.0</y></points><points><x>23049.0</x><y>27041.0</y></points><points><x>23048.0</x><y>27040.0</y></points><points><x>23034.0</x><y>27040.0</y></points><points><x>23032.0</x><y>27042.0</y></points><points><x>23032.0</x><y>27043.0</y></points><points><x>23029.0</x><y>27046.0</y></points><points><x>23029.0</x><y>27049.0</y></points><points><x>23028.0</x><y>27050.0</y></points><points><x>23024.0</x><y>27050.0</y></points><points><x>23023.0</x><y>27051.0</y></points><points><x>23023.0</x><y>27053.0</y></points><points><x>23015.0</x><y>27061.0</y></points><points><x>23015.0</x><y>27063.0</y></points><points><x>23014.0</x><y>27064.0</y></points><points><x>23014.0</x><y>27066.0</y></points><points><x>23013.0</x><y>27067.0</y></points><points><x>23013.0</x><y>27068.0</y></points><points><x>23012.0</x><y>27069.0</y></points><points><x>23011.0</x><y>27069.0</y></points><points><x>23011.0</x><y>27071.0</y></points><points><x>23010.0</x><y>27072.0</y></points><points><x>23010.0</x><y>27073.0</y></points><points><x>23009.0</x><y>27074.0</y></points><points><x>23009.0</x><y>27075.0</y></points><points><x>23007.0</x><y>27077.0</y></points><points><x>23007.0</x><y>27078.0</y></points><points><x>23005.0</x><y>27080.0</y></points><points><x>23005.0</x><y>27093.0</y></points><points><x>23004.0</x><y>27094.0</y></points><points><x>23004.0</x><y>27098.0</y></points><points><x>23002.0</x><y>27100.0</y></points><points><x>22994.0</x><y>27100.0</y></points><points><x>22994.0</x><y>27136.0</y></points><points><x>22995.0</x><y>27137.0</y></points><points><x>22995.0</x><y>27138.0</y></points><points><x>23000.0</x><y>27143.0</y></points><points><x>23000.0</x><y>27144.0</y></points><points><x>23002.0</x><y>27146.0</y></points><points><x>23002.0</x><y>27147.0</y></points><points><x>23003.0</x><y>27148.0</y></points><points><x>23003.0</x><y>27151.0</y></points><points><x>23004.0</x><y>27152.0</y></points><points><x>23004.0</x><y>27153.0</y></points><points><x>23003.0</x><y>27154.0</y></points><points><x>23003.0</x><y>27158.0</y></points><points><x>23002.0</x><y>27159.0</y></points><points><x>23002.0</x><y>27160.0</y></points><points><x>23000.0</x><y>27162.0</y></points><points><x>23000.0</x><y>27185.0</y></points><points><x>23002.0</x><y>27187.0</y></points><points><x>23002.0</x><y>27188.0</y></points><points><x>23007.0</x><y>27193.0</y></points><points><x>23008.0</x><y>27193.0</y></points><points><x>23010.0</x><y>27195.0</y></points><points><x>23011.0</x><y>27195.0</y></points><points><x>23015.0</x><y>27199.0</y></points><points><x>23016.0</x><y>27199.0</y></points><points><x>23021.0</x><y>27204.0</y></points><points><x>23021.0</x><y>27206.0</y></points><points><x>23022.0</x><y>27207.0</y></points><points><x>23022.0</x><y>27209.0</y></points><points><x>23023.0</x><y>27210.0</y></points><points><x>23023.0</x><y>27211.0</y></points><points><x>23028.0</x><y>27216.0</y></points><points><x>23028.0</x><y>27223.0</y></points><points><x>23030.0</x><y>27225.0</y></points><points><x>23030.0</x><y>27228.0</y></points><points><x>23041.0</x><y>27239.0</y></points><points><x>23043.0</x><y>27239.0</y></points><points><x>23046.0</x><y>27242.0</y></points><points><x>23046.0</x><y>27247.0</y></points><points><x>23045.0</x><y>27248.0</y></points><points><x>23045.0</x><y>27261.0</y></points><points><x>23046.0</x><y>27262.0</y></points><points><x>23047.0</x><y>27262.0</y></points><points><x>23048.0</x><y>27263.0</y></points><points><x>23061.0</x><y>27263.0</y></points><points><x>23062.0</x><y>27264.0</y></points><points><x>23383.0</x><y>27264.0</y></points><points><x>23384.0</x><y>27263.0</y></points><points><x>23384.0</x><y>27261.0</y></points><points><x>23387.0</x><y>27258.0</y></points><points><x>23387.0</x><y>27256.0</y></points><points><x>23390.0</x><y>27253.0</y></points><points><x>23390.0</x><y>27252.0</y></points><points><x>23391.0</x><y>27251.0</y></points><points><x>23391.0</x><y>27249.0</y></points><points><x>23393.0</x><y>27247.0</y></points><points><x>23393.0</x><y>27246.0</y></points><points><x>23394.0</x><y>27245.0</y></points><points><x>23394.0</x><y>27243.0</y></points><points><x>23395.0</x><y>27242.0</y></points><points><x>23395.0</x><y>27240.0</y></points><points><x>23396.0</x><y>27239.0</y></points><points><x>23396.0</x><y>27238.0</y></points><points><x>23397.0</x><y>27237.0</y></points><points><x>23397.0</x><y>27236.0</y></points><points><x>23399.0</x><y>27234.0</y></points><points><x>23399.0</x><y>27230.0</y></points><points><x>23400.0</x><y>27229.0</y></points><points><x>23400.0</x><y>27225.0</y></points><points><x>23402.0</x><y>27223.0</y></points><points><x>23402.0</x><y>27222.0</y></points><points><x>23404.0</x><y>27220.0</y></points><points><x>23404.0</x><y>27218.0</y></points><points><x>23405.0</x><y>27217.0</y></points><points><x>23405.0</x><y>27216.0</y></points><points><x>23406.0</x><y>27215.0</y></points><points><x>23420.0</x><y>27215.0</y></points><points><x>23424.0</x><y>27211.0</y></points><points><x>23424.0</x><y>27210.0</y></points><points><x>23425.0</x><y>27209.0</y></points><points><x>23425.0</x><y>27207.0</y></points><points><x>23426.0</x><y>27206.0</y></points><points><x>23426.0</x><y>27204.0</y></points><points><x>23427.0</x><y>27203.0</y></points><points><x>23427.0</x><y>27201.0</y></points><points><x>23428.0</x><y>27200.0</y></points><points><x>23428.0</x><y>27196.0</y></points><points><x>23429.0</x><y>27195.0</y></points><points><x>23429.0</x><y>27184.0</y></points><points><x>23431.0</x><y>27182.0</y></points><points><x>23431.0</x><y>27167.0</y></points><points><x>23430.0</x><y>27167.0</y></points><points><x>23429.0</x><y>27166.0</y></points><points><x>23429.0</x><y>27165.0</y></points><points><x>23430.0</x><y>27164.0</y></points><points><x>23430.0</x><y>27163.0</y></points><points><x>23431.0</x><y>27162.0</y></points><points><x>23431.0</x><y>27151.0</y></points><points><x>23432.0</x><y>27150.0</y></points><points><x>23433.0</x><y>27150.0</y></points><points><x>23434.0</x><y>27149.0</y></points><points><x>23443.0</x><y>27149.0</y></points><points><x>23444.0</x><y>27148.0</y></points><points><x>23445.0</x><y>27148.0</y></points><points><x>23446.0</x><y>27147.0</y></points><points><x>23447.0</x><y>27147.0</y></points><points><x>23453.0</x><y>27141.0</y></points><points><x>23453.0</x><y>27140.0</y></points><points><x>23454.0</x><y>27139.0</y></points><points><x>23454.0</x><y>27138.0</y></points><points><x>23455.0</x><y>27137.0</y></points><points><x>23455.0</x><y>27135.0</y></points><points><x>23456.0</x><y>27134.0</y></points><points><x>23456.0</x><y>27133.0</y></points><points><x>23457.0</x><y>27132.0</y></points><points><x>23457.0</x><y>27110.0</y></points><points><x>23456.0</x><y>27109.0</y></points><points><x>23456.0</x><y>27108.0</y></points><points><x>23455.0</x><y>27107.0</y></points><points><x>23454.0</x><y>27107.0</y></points><points><x>23453.0</x><y>27106.0</y></points><points><x>23452.0</x><y>27106.0</y></points><points><x>23450.0</x><y>27104.0</y></points><points><x>23434.0</x><y>27104.0</y></points><points><x>23433.0</x><y>27105.0</y></points><points><x>23431.0</x><y>27105.0</y></points><points><x>23430.0</x><y>27106.0</y></points><points><x>23429.0</x><y>27106.0</y></points><points><x>23427.0</x><y>27108.0</y></points><points><x>23426.0</x><y>27108.0</y></points><points><x>23425.0</x><y>27109.0</y></points><points><x>23424.0</x><y>27109.0</y></points><points><x>23423.0</x><y>27110.0</y></points><points><x>23422.0</x><y>27110.0</y></points><points><x>23419.0</x><y>27113.0</y></points><points><x>23418.0</x><y>27113.0</y></points><points><x>23418.0</x><y>27114.0</y></points><points><x>23415.0</x><y>27117.0</y></points><points><x>23414.0</x><y>27117.0</y></points><points><x>23411.0</x><y>27120.0</y></points><points><x>23410.0</x><y>27119.0</y></points><points><x>23410.0</x><y>27118.0</y></points><points><x>23409.0</x><y>27118.0</y></points><points><x>23407.0</x><y>27116.0</y></points><points><x>23407.0</x><y>27114.0</y></points><points><x>23408.0</x><y>27113.0</y></points><points><x>23408.0</x><y>27112.0</y></points><points><x>23409.0</x><y>27111.0</y></points><points><x>23409.0</x><y>27110.0</y></points><points><x>23412.0</x><y>27107.0</y></points><points><x>23412.0</x><y>27105.0</y></points><points><x>23413.0</x><y>27104.0</y></points><points><x>23413.0</x><y>27103.0</y></points><points><x>23414.0</x><y>27102.0</y></points><points><x>23414.0</x><y>27101.0</y></points><points><x>23415.0</x><y>27100.0</y></points><points><x>23415.0</x><y>27097.0</y></points><points><x>23416.0</x><y>27096.0</y></points><points><x>23416.0</x><y>27095.0</y></points><points><x>23417.0</x><y>27094.0</y></points><points><x>23417.0</x><y>27091.0</y></points><points><x>23418.0</x><y>27090.0</y></points><points><x>23418.0</x><y>27089.0</y></points><points><x>23419.0</x><y>27088.0</y></points><points><x>23419.0</x><y>27086.0</y></points><points><x>23427.0</x><y>27078.0</y></points><points><x>23427.0</x><y>27077.0</y></points><points><x>23429.0</x><y>27075.0</y></points><points><x>23431.0</x><y>27075.0</y></points><points><x>23435.0</x><y>27071.0</y></points><points><x>23435.0</x><y>27070.0</y></points><points><x>23436.0</x><y>27069.0</y></points><points><x>23437.0</x><y>27070.0</y></points><points><x>23437.0</x><y>27071.0</y></points><points><x>23439.0</x><y>27073.0</y></points><points><x>23439.0</x><y>27076.0</y></points><points><x>23442.0</x><y>27079.0</y></points><points><x>23443.0</x><y>27079.0</y></points><points><x>23444.0</x><y>27080.0</y></points><points><x>23458.0</x><y>27080.0</y></points><points><x>23459.0</x><y>27079.0</y></points><points><x>23460.0</x><y>27079.0</y></points><points><x>23460.0</x><y>27078.0</y></points><points><x>23461.0</x><y>27077.0</y></points><points><x>23461.0</x><y>27076.0</y></points><points><x>23463.0</x><y>27074.0</y></points><points><x>23463.0</x><y>27072.0</y></points><points><x>23464.0</x><y>27071.0</y></points><points><x>23464.0</x><y>27067.0</y></points><points><x>23467.0</x><y>27064.0</y></points><points><x>23467.0</x><y>27050.0</y></points><points><x>23468.0</x><y>27049.0</y></points><points><x>23468.0</x><y>27037.0</y></points><points><x>23467.0</x><y>27036.0</y></points><points><x>23467.0</x><y>27034.0</y></points><points><x>23466.0</x><y>27033.0</y></points><points><x>23453.0</x><y>27033.0</y></points><points><x>23452.0</x><y>27032.0</y></points><points><x>23452.0</x><y>27026.0</y></points><points><x>23451.0</x><y>27026.0</y></points><points><x>23448.0</x><y>27023.0</y></points><points><x>23448.0</x><y>27018.0</y></points><points><x>23449.0</x><y>27017.0</y></points><points><x>23449.0</x><y>27016.0</y></points><points><x>23450.0</x><y>27015.0</y></points><points><x>23452.0</x><y>27017.0</y></points><points><x>23453.0</x><y>27017.0</y></points><points><x>23454.0</x><y>27018.0</y></points><points><x>23455.0</x><y>27018.0</y></points><points><x>23456.0</x><y>27019.0</y></points><points><x>23457.0</x><y>27019.0</y></points><points><x>23459.0</x><y>27021.0</y></points><points><x>23461.0</x><y>27021.0</y></points><points><x>23462.0</x><y>27022.0</y></points><points><x>23477.0</x><y>27022.0</y></points><points><x>23478.0</x><y>27021.0</y></points><points><x>23480.0</x><y>27021.0</y></points><points><x>23481.0</x><y>27020.0</y></points><points><x>23482.0</x><y>27020.0</y></points><points><x>23485.0</x><y>27017.0</y></points><points><x>23485.0</x><y>27015.0</y></points><points><x>23486.0</x><y>27014.0</y></points><points><x>23486.0</x><y>27000.0</y></points><points><x>23485.0</x><y>26999.0</y></points><points><x>23485.0</x><y>26995.0</y></points><points><x>23484.0</x><y>26994.0</y></points><points><x>23484.0</x><y>26992.0</y></points><points><x>23483.0</x><y>26991.0</y></points><points><x>23483.0</x><y>26989.0</y></points><points><x>23480.0</x><y>26986.0</y></points><points><x>23462.0</x><y>26986.0</y></points><points><x>23461.0</x><y>26987.0</y></points><points><x>23459.0</x><y>26987.0</y></points><points><x>23457.0</x><y>26989.0</y></points><points><x>23455.0</x><y>26989.0</y></points><points><x>23454.0</x><y>26990.0</y></points><points><x>23453.0</x><y>26990.0</y></points><points><x>23451.0</x><y>26992.0</y></points><points><x>23451.0</x><y>26993.0</y></points><points><x>23449.0</x><y>26995.0</y></points><points><x>23449.0</x><y>26996.0</y></points><points><x>23448.0</x><y>26997.0</y></points><points><x>23448.0</x><y>27000.0</y></points><points><x>23447.0</x><y>27001.0</y></points><points><x>23446.0</x><y>27001.0</y></points><points><x>23445.0</x><y>27000.0</y></points><points><x>23433.0</x><y>27000.0</y></points><points><x>23432.0</x><y>27001.0</y></points><points><x>23432.0</x><y>27002.0</y></points><points><x>23431.0</x><y>27003.0</y></points><points><x>23431.0</x><y>27004.0</y></points><points><x>23430.0</x><y>27005.0</y></points><points><x>23429.0</x><y>27005.0</y></points><points><x>23429.0</x><y>27008.0</y></points><points><x>23428.0</x><y>27009.0</y></points><points><x>23423.0</x><y>27009.0</y></points><points><x>23422.0</x><y>27008.0</y></points><points><x>23422.0</x><y>27007.0</y></points><points><x>23420.0</x><y>27005.0</y></points><points><x>23420.0</x><y>27003.0</y></points><points><x>23419.0</x><y>27002.0</y></points><points><x>23419.0</x><y>26994.0</y></points><points><x>23418.0</x><y>26993.0</y></points><points><x>23418.0</x><y>26988.0</y></points><points><x>23421.0</x><y>26985.0</y></points><points><x>23421.0</x><y>26982.0</y></points><points><x>23422.0</x><y>26981.0</y></points><points><x>23422.0</x><y>26980.0</y></points><points><x>23423.0</x><y>26979.0</y></points><points><x>23423.0</x><y>26978.0</y></points><points><x>23424.0</x><y>26977.0</y></points><points><x>23424.0</x><y>26973.0</y></points><points><x>23426.0</x><y>26971.0</y></points><points><x>23426.0</x><y>26966.0</y></points><points><x>23427.0</x><y>26965.0</y></points><points><x>23427.0</x><y>26962.0</y></points><points><x>23428.0</x><y>26961.0</y></points><points><x>23428.0</x><y>26959.0</y></points><points><x>23429.0</x><y>26958.0</y></points><points><x>23429.0</x><y>26954.0</y></points><points><x>23430.0</x><y>26953.0</y></points><points><x>23430.0</x><y>26950.0</y></points><points><x>23431.0</x><y>26949.0</y></points><points><x>23431.0</x><y>26948.0</y></points><points><x>23432.0</x><y>26947.0</y></points><points><x>23432.0</x><y>26946.0</y></points><points><x>23433.0</x><y>26945.0</y></points><points><x>23433.0</x><y>26944.0</y></points><points><x>23434.0</x><y>26943.0</y></points><points><x>23434.0</x><y>26939.0</y></points><points><x>23435.0</x><y>26938.0</y></points><points><x>23435.0</x><y>26935.0</y></points><points><x>23436.0</x><y>26934.0</y></points><points><x>23436.0</x><y>26931.0</y></points><points><x>23437.0</x><y>26930.0</y></points><points><x>23437.0</x><y>26928.0</y></points><points><x>23438.0</x><y>26927.0</y></points><points><x>23438.0</x><y>26925.0</y></points><points><x>23439.0</x><y>26924.0</y></points><points><x>23439.0</x><y>26922.0</y></points><points><x>23440.0</x><y>26921.0</y></points><points><x>23440.0</x><y>26914.0</y></points><points><x>23441.0</x><y>26913.0</y></points><points><x>23441.0</x><y>26912.0</y></points><points><x>23443.0</x><y>26910.0</y></points><points><x>23443.0</x><y>26884.0</y></points><points><x>23444.0</x><y>26883.0</y></points><points><x>23444.0</x><y>26869.0</y></points><points><x>23441.0</x><y>26869.0</y></points><points><x>23440.0</x><y>26868.0</y></points><points><x>23440.0</x><y>26857.0</y></points><points><x>23441.0</x><y>26856.0</y></points><points><x>23442.0</x><y>26856.0</y></points><points><x>23443.0</x><y>26857.0</y></points><points><x>23443.0</x><y>26861.0</y></points><points><x>23444.0</x><y>26862.0</y></points><points><x>23456.0</x><y>26862.0</y></points><points><x>23457.0</x><y>26861.0</y></points><points><x>23457.0</x><y>26850.0</y></points><points><x>23454.0</x><y>26847.0</y></points><points><x>23454.0</x><y>26844.0</y></points><points><x>23450.0</x><y>26844.0</y></points><points><x>23449.0</x><y>26843.0</y></points><points><x>23449.0</x><y>26832.0</y></points><points><x>23446.0</x><y>26829.0</y></points><points><x>23444.0</x><y>26829.0</y></points><points><x>23443.0</x><y>26828.0</y></points><points><x>23440.0</x><y>26828.0</y></points><points><x>23439.0</x><y>26827.0</y></points><points><x>23435.0</x><y>26827.0</y></points><points><x>23434.0</x><y>26826.0</y></points><points><x>23434.0</x><y>26818.0</y></points><points><x>23440.0</x><y>26812.0</y></points><points><x>23441.0</x><y>26812.0</y></points><points><x>23442.0</x><y>26811.0</y></points><points><x>23444.0</x><y>26811.0</y></points><points><x>23450.0</x><y>26817.0</y></points><points><x>23452.0</x><y>26817.0</y></points><points><x>23453.0</x><y>26818.0</y></points><points><x>23467.0</x><y>26818.0</y></points><points><x>23471.0</x><y>26814.0</y></points><points><x>23471.0</x><y>26794.0</y></points><points><x>23469.0</x><y>26792.0</y></points><points><x>23469.0</x><y>26791.0</y></points><points><x>23464.0</x><y>26786.0</y></points><points><x>23464.0</x><y>26776.0</y></points><points><x>23461.0</x><y>26773.0</y></points><points><x>23460.0</x><y>26773.0</y></points><points><x>23459.0</x><y>26772.0</y></points><points><x>23459.0</x><y>26765.0</y></points><points><x>23458.0</x><y>26764.0</y></points><points><x>23458.0</x><y>26762.0</y></points><points><x>23456.0</x><y>26760.0</y></points><points><x>23457.0</x><y>26759.0</y></points><points><x>23464.0</x><y>26759.0</y></points><points><x>23465.0</x><y>26758.0</y></points><points><x>23466.0</x><y>26758.0</y></points><points><x>23467.0</x><y>26757.0</y></points><points><x>23467.0</x><y>26756.0</y></points><points><x>23472.0</x><y>26751.0</y></points><points><x>23472.0</x><y>26750.0</y></points><points><x>23473.0</x><y>26749.0</y></points><points><x>23473.0</x><y>26739.0</y></points><points><x>23448.0</x><y>26739.0</y></points><points><x>23446.0</x><y>26741.0</y></points><points><x>23446.0</x><y>26745.0</y></points><points><x>23445.0</x><y>26746.0</y></points><points><x>23445.0</x><y>26757.0</y></points><points><x>23444.0</x><y>26758.0</y></points><points><x>23434.0</x><y>26758.0</y></points><points><x>23433.0</x><y>26759.0</y></points><points><x>23431.0</x><y>26759.0</y></points><points><x>23430.0</x><y>26760.0</y></points><points><x>23429.0</x><y>26760.0</y></points><points><x>23428.0</x><y>26761.0</y></points><points><x>23427.0</x><y>26761.0</y></points><points><x>23425.0</x><y>26763.0</y></points><points><x>23425.0</x><y>26764.0</y></points><points><x>23424.0</x><y>26765.0</y></points><points><x>23424.0</x><y>26768.0</y></points><points><x>23423.0</x><y>26769.0</y></points><points><x>23421.0</x><y>26769.0</y></points><points><x>23418.0</x><y>26766.0</y></points><points><x>23416.0</x><y>26766.0</y></points><points><x>23410.0</x><y>26760.0</y></points><points><x>23409.0</x><y>26760.0</y></points><points><x>23407.0</x><y>26758.0</y></points><points><x>23406.0</x><y>26758.0</y></points><points><x>23405.0</x><y>26757.0</y></points><points><x>23404.0</x><y>26757.0</y></points><points><x>23403.0</x><y>26756.0</y></points><points><x>23402.0</x><y>26756.0</y></points><points><x>23401.0</x><y>26755.0</y></points><points><x>23397.0</x><y>26755.0</y></points><points><x>23393.0</x><y>26751.0</y></points><points><x>23393.0</x><y>26739.0</y></points></segmentation></object><object><name>NILM</name><difficult>0</difficult><truncated>0</truncated><info>[{"confidence": "0"}, {"action": "CREATE", "cat": "NILM", "time": "2020-07-23 14:52;42", "who": "admin", "typeOfanno": "PersonManul"}]</info><confidence>0</confidence><bndbox><xmin>25514.0</xmin><ymin>24103.0</ymin><xmax>25664.0</xmax><ymax>24236.0</ymax></bndbox><segmentation><points><x>25623.0</x><y>24103.0</y></points><points><x>25622.0</x><y>24104.0</y></points><points><x>25605.0</x><y>24104.0</y></points><points><x>25604.0</x><y>24105.0</y></points><points><x>25601.0</x><y>24105.0</y></points><points><x>25600.0</x><y>24106.0</y></points><points><x>25600.0</x><y>24107.0</y></points><points><x>25599.0</x><y>24108.0</y></points><points><x>25599.0</x><y>24109.0</y></points><points><x>25596.0</x><y>24112.0</y></points><points><x>25594.0</x><y>24112.0</y></points><points><x>25591.0</x><y>24115.0</y></points><points><x>25591.0</x><y>24116.0</y></points><points><x>25590.0</x><y>24117.0</y></points><points><x>25590.0</x><y>24123.0</y></points><points><x>25587.0</x><y>24126.0</y></points><points><x>25586.0</x><y>24126.0</y></points><points><x>25585.0</x><y>24127.0</y></points><points><x>25582.0</x><y>24127.0</y></points><points><x>25581.0</x><y>24128.0</y></points><points><x>25571.0</x><y>24128.0</y></points><points><x>25570.0</x><y>24129.0</y></points><points><x>25569.0</x><y>24129.0</y></points><points><x>25568.0</x><y>24130.0</y></points><points><x>25568.0</x><y>24131.0</y></points><points><x>25566.0</x><y>24133.0</y></points><points><x>25566.0</x><y>24141.0</y></points><points><x>25565.0</x><y>24142.0</y></points><points><x>25562.0</x><y>24142.0</y></points><points><x>25560.0</x><y>24144.0</y></points><points><x>25560.0</x><y>24145.0</y></points><points><x>25559.0</x><y>24146.0</y></points><points><x>25559.0</x><y>24147.0</y></points><points><x>25556.0</x><y>24150.0</y></points><points><x>25555.0</x><y>24150.0</y></points><points><x>25554.0</x><y>24151.0</y></points><points><x>25554.0</x><y>24152.0</y></points><points><x>25551.0</x><y>24155.0</y></points><points><x>25551.0</x><y>24158.0</y></points><points><x>25549.0</x><y>24160.0</y></points><points><x>25548.0</x><y>24160.0</y></points><points><x>25547.0</x><y>24161.0</y></points><points><x>25547.0</x><y>24162.0</y></points><points><x>25546.0</x><y>24163.0</y></points><points><x>25546.0</x><y>24164.0</y></points><points><x>25545.0</x><y>24165.0</y></points><points><x>25545.0</x><y>24166.0</y></points><points><x>25543.0</x><y>24168.0</y></points><points><x>25542.0</x><y>24168.0</y></points><points><x>25540.0</x><y>24170.0</y></points><points><x>25534.0</x><y>24170.0</y></points><points><x>25532.0</x><y>24172.0</y></points><points><x>25532.0</x><y>24173.0</y></points><points><x>25531.0</x><y>24174.0</y></points><points><x>25530.0</x><y>24174.0</y></points><points><x>25530.0</x><y>24175.0</y></points><points><x>25526.0</x><y>24179.0</y></points><points><x>25525.0</x><y>24179.0</y></points><points><x>25523.0</x><y>24181.0</y></points><points><x>25523.0</x><y>24184.0</y></points><points><x>25521.0</x><y>24186.0</y></points><points><x>25521.0</x><y>24187.0</y></points><points><x>25519.0</x><y>24189.0</y></points><points><x>25519.0</x><y>24190.0</y></points><points><x>25518.0</x><y>24191.0</y></points><points><x>25518.0</x><y>24192.0</y></points><points><x>25517.0</x><y>24193.0</y></points><points><x>25517.0</x><y>24194.0</y></points><points><x>25515.0</x><y>24196.0</y></points><points><x>25515.0</x><y>24203.0</y></points><points><x>25514.0</x><y>24204.0</y></points><points><x>25514.0</x><y>24220.0</y></points><points><x>25515.0</x><y>24221.0</y></points><points><x>25515.0</x><y>24222.0</y></points><points><x>25517.0</x><y>24224.0</y></points><points><x>25517.0</x><y>24225.0</y></points><points><x>25521.0</x><y>24229.0</y></points><points><x>25522.0</x><y>24229.0</y></points><points><x>25525.0</x><y>24232.0</y></points><points><x>25526.0</x><y>24232.0</y></points><points><x>25527.0</x><y>24233.0</y></points><points><x>25528.0</x><y>24233.0</y></points><points><x>25529.0</x><y>24234.0</y></points><points><x>25531.0</x><y>24234.0</y></points><points><x>25532.0</x><y>24235.0</y></points><points><x>25538.0</x><y>24235.0</y></points><points><x>25539.0</x><y>24236.0</y></points><points><x>25557.0</x><y>24236.0</y></points><points><x>25558.0</x><y>24235.0</y></points><points><x>25560.0</x><y>24235.0</y></points><points><x>25561.0</x><y>24234.0</y></points><points><x>25568.0</x><y>24234.0</y></points><points><x>25569.0</x><y>24233.0</y></points><points><x>25571.0</x><y>24233.0</y></points><points><x>25572.0</x><y>24232.0</y></points><points><x>25573.0</x><y>24232.0</y></points><points><x>25574.0</x><y>24231.0</y></points><points><x>25578.0</x><y>24231.0</y></points><points><x>25582.0</x><y>24227.0</y></points><points><x>25587.0</x><y>24227.0</y></points><points><x>25590.0</x><y>24224.0</y></points><points><x>25597.0</x><y>24224.0</y></points><points><x>25601.0</x><y>24220.0</y></points><points><x>25603.0</x><y>24220.0</y></points><points><x>25604.0</x><y>24219.0</y></points><points><x>25605.0</x><y>24219.0</y></points><points><x>25607.0</x><y>24217.0</y></points><points><x>25609.0</x><y>24217.0</y></points><points><x>25611.0</x><y>24215.0</y></points><points><x>25611.0</x><y>24214.0</y></points><points><x>25612.0</x><y>24213.0</y></points><points><x>25612.0</x><y>24212.0</y></points><points><x>25616.0</x><y>24208.0</y></points><points><x>25622.0</x><y>24208.0</y></points><points><x>25624.0</x><y>24206.0</y></points><points><x>25624.0</x><y>24205.0</y></points><points><x>25625.0</x><y>24204.0</y></points><points><x>25625.0</x><y>24198.0</y></points><points><x>25628.0</x><y>24195.0</y></points><points><x>25631.0</x><y>24195.0</y></points><points><x>25632.0</x><y>24194.0</y></points><points><x>25635.0</x><y>24194.0</y></points><points><x>25636.0</x><y>24193.0</y></points><points><x>25637.0</x><y>24193.0</y></points><points><x>25639.0</x><y>24191.0</y></points><points><x>25639.0</x><y>24190.0</y></points><points><x>25641.0</x><y>24188.0</y></points><points><x>25641.0</x><y>24187.0</y></points><points><x>25644.0</x><y>24184.0</y></points><points><x>25645.0</x><y>24184.0</y></points><points><x>25648.0</x><y>24181.0</y></points><points><x>25648.0</x><y>24180.0</y></points><points><x>25658.0</x><y>24170.0</y></points><points><x>25658.0</x><y>24169.0</y></points><points><x>25660.0</x><y>24167.0</y></points><points><x>25660.0</x><y>24166.0</y></points><points><x>25661.0</x><y>24165.0</y></points><points><x>25661.0</x><y>24158.0</y></points><points><x>25664.0</x><y>24155.0</y></points><points><x>25664.0</x><y>24142.0</y></points><points><x>25663.0</x><y>24141.0</y></points><points><x>25661.0</x><y>24141.0</y></points><points><x>25659.0</x><y>24139.0</y></points><points><x>25659.0</x><y>24135.0</y></points><points><x>25656.0</x><y>24132.0</y></points><points><x>25656.0</x><y>24131.0</y></points><points><x>25657.0</x><y>24130.0</y></points><points><x>25657.0</x><y>24129.0</y></points><points><x>25658.0</x><y>24128.0</y></points><points><x>25658.0</x><y>24127.0</y></points><points><x>25661.0</x><y>24124.0</y></points><points><x>25661.0</x><y>24123.0</y></points><points><x>25662.0</x><y>24122.0</y></points><points><x>25662.0</x><y>24107.0</y></points><points><x>25659.0</x><y>24104.0</y></points><points><x>25647.0</x><y>24104.0</y></points><points><x>25645.0</x><y>24106.0</y></points><points><x>25643.0</x><y>24106.0</y></points><points><x>25642.0</x><y>24107.0</y></points><points><x>25641.0</x><y>24107.0</y></points><points><x>25640.0</x><y>24106.0</y></points><points><x>25638.0</x><y>24106.0</y></points><points><x>25635.0</x><y>24103.0</y></points></segmentation></object><object><name>HSIL</name><difficult>0</difficult><truncated>0</truncated><info>[{"confidence": "0"}, {"action": "CREATE", "cat": "HSIL", "time": "2020-07-23 14:52;42", "who": "admin", "typeOfanno": "PersonManul"}]</info><confidence>0</confidence><bndbox><xmin>24510.0</xmin><ymin>17573.81640625</ymin><xmax>24732.0</xmax><ymax>18002.0</ymax></bndbox><segmentation><points><x>24573.9609375</x><y>17574.841796875</y></points><points><x>24578.0</x><y>17603.0</y></points><points><x>24579.0</x><y>17604.0</y></points><points><x>24579.0</x><y>17608.0</y></points><points><x>24582.0</x><y>17611.0</y></points><points><x>24582.0</x><y>17612.0</y></points><points><x>24583.0</x><y>17613.0</y></points><points><x>24583.0</x><y>17614.0</y></points><points><x>24585.0</x><y>17616.0</y></points><points><x>24585.0</x><y>17617.0</y></points><points><x>24587.0</x><y>17619.0</y></points><points><x>24587.0</x><y>17629.0</y></points><points><x>24586.0</x><y>17630.0</y></points><points><x>24583.0</x><y>17630.0</y></points><points><x>24582.0</x><y>17631.0</y></points><points><x>24582.0</x><y>17638.0</y></points><points><x>24579.0</x><y>17641.0</y></points><points><x>24579.0</x><y>17645.0</y></points><points><x>24577.0</x><y>17647.0</y></points><points><x>24577.0</x><y>17648.0</y></points><points><x>24576.0</x><y>17649.0</y></points><points><x>24576.0</x><y>17650.0</y></points><points><x>24575.0</x><y>17651.0</y></points><points><x>24574.0</x><y>17651.0</y></points><points><x>24574.0</x><y>17652.0</y></points><points><x>24573.0</x><y>17653.0</y></points><points><x>24573.0</x><y>17654.0</y></points><points><x>24572.0</x><y>17655.0</y></points><points><x>24562.0</x><y>17655.0</y></points><points><x>24561.0</x><y>17656.0</y></points><points><x>24561.0</x><y>17667.0</y></points><points><x>24560.0</x><y>17668.0</y></points><points><x>24558.0</x><y>17668.0</y></points><points><x>24556.0</x><y>17666.0</y></points><points><x>24553.0</x><y>17666.0</y></points><points><x>24552.0</x><y>17665.0</y></points><points><x>24539.0</x><y>17665.0</y></points><points><x>24537.0</x><y>17667.0</y></points><points><x>24535.0</x><y>17667.0</y></points><points><x>24533.0</x><y>17669.0</y></points><points><x>24533.0</x><y>17672.0</y></points><points><x>24529.0</x><y>17676.0</y></points><points><x>24526.0</x><y>17676.0</y></points><points><x>24526.0</x><y>17688.0</y></points><points><x>24527.0</x><y>17689.0</y></points><points><x>24527.0</x><y>17691.0</y></points><points><x>24529.0</x><y>17693.0</y></points><points><x>24529.0</x><y>17694.0</y></points><points><x>24530.0</x><y>17695.0</y></points><points><x>24530.0</x><y>17697.0</y></points><points><x>24531.0</x><y>17698.0</y></points><points><x>24531.0</x><y>17700.0</y></points><points><x>24533.0</x><y>17702.0</y></points><points><x>24533.0</x><y>17704.0</y></points><points><x>24532.0</x><y>17705.0</y></points><points><x>24532.0</x><y>17706.0</y></points><points><x>24531.0</x><y>17707.0</y></points><points><x>24531.0</x><y>17713.0</y></points><points><x>24530.0</x><y>17714.0</y></points><points><x>24530.0</x><y>17715.0</y></points><points><x>24528.0</x><y>17717.0</y></points><points><x>24527.0</x><y>17717.0</y></points><points><x>24526.0</x><y>17718.0</y></points><points><x>24525.0</x><y>17718.0</y></points><points><x>24519.0</x><y>17724.0</y></points><points><x>24519.0</x><y>17726.0</y></points><points><x>24518.0</x><y>17727.0</y></points><points><x>24518.0</x><y>17743.0</y></points><points><x>24517.0</x><y>17744.0</y></points><points><x>24514.0</x><y>17744.0</y></points><points><x>24511.0</x><y>17747.0</y></points><points><x>24511.0</x><y>17755.0</y></points><points><x>24510.0</x><y>17756.0</y></points><points><x>24510.0</x><y>17775.0</y></points><points><x>24511.0</x><y>17775.0</y></points><points><x>24513.0</x><y>17777.0</y></points><points><x>24513.0</x><y>17795.0</y></points><points><x>24514.0</x><y>17796.0</y></points><points><x>24518.0</x><y>17796.0</y></points><points><x>24519.0</x><y>17797.0</y></points><points><x>24519.0</x><y>17817.0</y></points><points><x>24520.0</x><y>17818.0</y></points><points><x>24520.0</x><y>17819.0</y></points><points><x>24522.0</x><y>17821.0</y></points><points><x>24522.0</x><y>17824.0</y></points><points><x>24521.0</x><y>17825.0</y></points><points><x>24521.0</x><y>17830.0</y></points><points><x>24520.0</x><y>17831.0</y></points><points><x>24520.0</x><y>17838.0</y></points><points><x>24519.0</x><y>17839.0</y></points><points><x>24519.0</x><y>17854.0</y></points><points><x>24518.0</x><y>17855.0</y></points><points><x>24518.0</x><y>17856.0</y></points><points><x>24517.0</x><y>17857.0</y></points><points><x>24517.0</x><y>17871.0</y></points><points><x>24518.0</x><y>17872.0</y></points><points><x>24518.0</x><y>17873.0</y></points><points><x>24519.0</x><y>17874.0</y></points><points><x>24519.0</x><y>17884.0</y></points><points><x>24520.0</x><y>17885.0</y></points><points><x>24520.0</x><y>17888.0</y></points><points><x>24521.0</x><y>17889.0</y></points><points><x>24521.0</x><y>17893.0</y></points><points><x>24522.0</x><y>17894.0</y></points><points><x>24522.0</x><y>17896.0</y></points><points><x>24523.0</x><y>17897.0</y></points><points><x>24523.0</x><y>17901.0</y></points><points><x>24524.0</x><y>17902.0</y></points><points><x>24524.0</x><y>17903.0</y></points><points><x>24525.0</x><y>17904.0</y></points><points><x>24528.0</x><y>17904.0</y></points><points><x>24529.0</x><y>17905.0</y></points><points><x>24541.0</x><y>17905.0</y></points><points><x>24542.0</x><y>17906.0</y></points><points><x>24542.0</x><y>17907.0</y></points><points><x>24543.0</x><y>17908.0</y></points><points><x>24543.0</x><y>17909.0</y></points><points><x>24545.0</x><y>17911.0</y></points><points><x>24545.0</x><y>17912.0</y></points><points><x>24549.0</x><y>17916.0</y></points><points><x>24549.0</x><y>17918.0</y></points><points><x>24552.0</x><y>17921.0</y></points><points><x>24552.0</x><y>17922.0</y></points><points><x>24556.0</x><y>17926.0</y></points><points><x>24558.0</x><y>17926.0</y></points><points><x>24560.0</x><y>17928.0</y></points><points><x>24560.0</x><y>17932.0</y></points><points><x>24559.0</x><y>17933.0</y></points><points><x>24558.0</x><y>17933.0</y></points><points><x>24557.0</x><y>17934.0</y></points><points><x>24556.0</x><y>17934.0</y></points><points><x>24554.0</x><y>17936.0</y></points><points><x>24554.0</x><y>17937.0</y></points><points><x>24553.0</x><y>17938.0</y></points><points><x>24553.0</x><y>17939.0</y></points><points><x>24551.0</x><y>17941.0</y></points><points><x>24551.0</x><y>17961.0</y></points><points><x>24553.0</x><y>17963.0</y></points><points><x>24553.0</x><y>17964.0</y></points><points><x>24552.0</x><y>17965.0</y></points><points><x>24552.0</x><y>17966.0</y></points><points><x>24551.0</x><y>17967.0</y></points><points><x>24541.0</x><y>17967.0</y></points><points><x>24539.0</x><y>17969.0</y></points><points><x>24534.0</x><y>17969.0</y></points><points><x>24530.0</x><y>17965.0</y></points><points><x>24530.0</x><y>17964.0</y></points><points><x>24528.0</x><y>17962.0</y></points><points><x>24528.0</x><y>17961.0</y></points><points><x>24520.0</x><y>17961.0</y></points><points><x>24519.0</x><y>17960.0</y></points><points><x>24510.0</x><y>17960.0</y></points><points><x>24510.0</x><y>17985.0</y></points><points><x>24512.0</x><y>17985.0</y></points><points><x>24513.0</x><y>17986.0</y></points><points><x>24524.0</x><y>17986.0</y></points><points><x>24525.0</x><y>17987.0</y></points><points><x>24538.0</x><y>17987.0</y></points><points><x>24539.0</x><y>17986.0</y></points><points><x>24540.0</x><y>17986.0</y></points><points><x>24542.0</x><y>17984.0</y></points><points><x>24543.0</x><y>17985.0</y></points><points><x>24543.0</x><y>17986.0</y></points><points><x>24546.0</x><y>17986.0</y></points><points><x>24547.0</x><y>17987.0</y></points><points><x>24548.0</x><y>17987.0</y></points><points><x>24549.0</x><y>17988.0</y></points><points><x>24549.0</x><y>17998.0</y></points><points><x>24550.0</x><y>17999.0</y></points><points><x>24550.0</x><y>18002.0</y></points><points><x>24610.0</x><y>18002.0</y></points><points><x>24612.0</x><y>18000.0</y></points><points><x>24612.0</x><y>17999.0</y></points><points><x>24613.0</x><y>17998.0</y></points><points><x>24613.0</x><y>17997.0</y></points><points><x>24614.0</x><y>17996.0</y></points><points><x>24614.0</x><y>17995.0</y></points><points><x>24615.0</x><y>17994.0</y></points><points><x>24615.0</x><y>17993.0</y></points><points><x>24616.0</x><y>17992.0</y></points><points><x>24616.0</x><y>17990.0</y></points><points><x>24621.0</x><y>17985.0</y></points><points><x>24621.0</x><y>17984.0</y></points><points><x>24622.0</x><y>17983.0</y></points><points><x>24622.0</x><y>17980.0</y></points><points><x>24623.0</x><y>17979.0</y></points><points><x>24623.0</x><y>17976.0</y></points><points><x>24624.0</x><y>17975.0</y></points><points><x>24624.0</x><y>17973.0</y></points><points><x>24625.0</x><y>17972.0</y></points><points><x>24625.0</x><y>17971.0</y></points><points><x>24626.0</x><y>17970.0</y></points><points><x>24626.0</x><y>17967.0</y></points><points><x>24627.0</x><y>17966.0</y></points><points><x>24627.0</x><y>17965.0</y></points><points><x>24630.0</x><y>17962.0</y></points><points><x>24631.0</x><y>17962.0</y></points><points><x>24633.0</x><y>17960.0</y></points><points><x>24634.0</x><y>17960.0</y></points><points><x>24634.0</x><y>17959.0</y></points><points><x>24636.0</x><y>17957.0</y></points><points><x>24636.0</x><y>17956.0</y></points><points><x>24643.0</x><y>17949.0</y></points><points><x>24643.0</x><y>17948.0</y></points><points><x>24644.0</x><y>17947.0</y></points><points><x>24644.0</x><y>17943.0</y></points><points><x>24645.0</x><y>17942.0</y></points><points><x>24651.0</x><y>17942.0</y></points><points><x>24651.0</x><y>17940.0</y></points><points><x>24653.0</x><y>17938.0</y></points><points><x>24656.0</x><y>17938.0</y></points><points><x>24660.0</x><y>17934.0</y></points><points><x>24660.0</x><y>17933.0</y></points><points><x>24661.0</x><y>17932.0</y></points><points><x>24661.0</x><y>17930.0</y></points><points><x>24662.0</x><y>17929.0</y></points><points><x>24662.0</x><y>17926.0</y></points><points><x>24663.0</x><y>17925.0</y></points><points><x>24663.0</x><y>17923.0</y></points><points><x>24664.0</x><y>17922.0</y></points><points><x>24664.0</x><y>17919.0</y></points><points><x>24666.0</x><y>17917.0</y></points><points><x>24667.0</x><y>17917.0</y></points><points><x>24668.0</x><y>17916.0</y></points><points><x>24668.0</x><y>17914.0</y></points><points><x>24669.0</x><y>17913.0</y></points><points><x>24669.0</x><y>17912.0</y></points><points><x>24670.0</x><y>17911.0</y></points><points><x>24670.0</x><y>17906.0</y></points><points><x>24671.0</x><y>17905.0</y></points><points><x>24671.0</x><y>17903.0</y></points><points><x>24672.0</x><y>17902.0</y></points><points><x>24672.0</x><y>17894.0</y></points><points><x>24673.0</x><y>17893.0</y></points><points><x>24686.0</x><y>17893.0</y></points><points><x>24687.0</x><y>17892.0</y></points><points><x>24688.0</x><y>17892.0</y></points><points><x>24689.0</x><y>17891.0</y></points><points><x>24691.0</x><y>17891.0</y></points><points><x>24693.0</x><y>17889.0</y></points><points><x>24694.0</x><y>17889.0</y></points><points><x>24696.0</x><y>17887.0</y></points><points><x>24696.0</x><y>17880.0</y></points><points><x>24701.0</x><y>17875.0</y></points><points><x>24701.0</x><y>17861.0</y></points><points><x>24698.0</x><y>17858.0</y></points><points><x>24693.0</x><y>17858.0</y></points><points><x>24692.0</x><y>17857.0</y></points><points><x>24690.0</x><y>17857.0</y></points><points><x>24689.0</x><y>17856.0</y></points><points><x>24677.0</x><y>17856.0</y></points><points><x>24676.0</x><y>17855.0</y></points><points><x>24676.0</x><y>17854.0</y></points><points><x>24677.0</x><y>17853.0</y></points><points><x>24688.0</x><y>17853.0</y></points><points><x>24689.0</x><y>17852.0</y></points><points><x>24694.0</x><y>17852.0</y></points><points><x>24695.0</x><y>17851.0</y></points><points><x>24696.0</x><y>17851.0</y></points><points><x>24697.0</x><y>17850.0</y></points><points><x>24698.0</x><y>17850.0</y></points><points><x>24699.0</x><y>17849.0</y></points><points><x>24701.0</x><y>17849.0</y></points><points><x>24703.0</x><y>17847.0</y></points><points><x>24703.0</x><y>17846.0</y></points><points><x>24705.0</x><y>17844.0</y></points><points><x>24705.0</x><y>17830.0</y></points><points><x>24704.0</x><y>17829.0</y></points><points><x>24704.0</x><y>17827.0</y></points><points><x>24705.0</x><y>17826.0</y></points><points><x>24705.0</x><y>17814.0</y></points><points><x>24707.0</x><y>17812.0</y></points><points><x>24707.0</x><y>17805.0</y></points><points><x>24708.0</x><y>17804.0</y></points><points><x>24719.0</x><y>17804.0</y></points><points><x>24720.0</x><y>17803.0</y></points><points><x>24720.0</x><y>17789.0</y></points><points><x>24713.0</x><y>17789.0</y></points><points><x>24712.0</x><y>17788.0</y></points><points><x>24712.0</x><y>17784.0</y></points><points><x>24713.0</x><y>17783.0</y></points><points><x>24714.0</x><y>17784.0</y></points><points><x>24714.0</x><y>17785.0</y></points><points><x>24715.0</x><y>17786.0</y></points><points><x>24728.0</x><y>17786.0</y></points><points><x>24729.0</x><y>17785.0</y></points><points><x>24729.0</x><y>17779.0</y></points><points><x>24732.0</x><y>17776.0</y></points><points><x>24732.0</x><y>17765.0</y></points><points><x>24730.0</x><y>17765.0</y></points><points><x>24729.0</x><y>17764.0</y></points><points><x>24730.0</x><y>17763.0</y></points><points><x>24731.0</x><y>17763.0</y></points><points><x>24731.0</x><y>17752.0</y></points><points><x>24720.0</x><y>17752.0</y></points><points><x>24720.0</x><y>17756.0</y></points><points><x>24719.0</x><y>17757.0</y></points><points><x>24717.0</x><y>17757.0</y></points><points><x>24717.0</x><y>17767.0</y></points><points><x>24716.0</x><y>17768.0</y></points><points><x>24715.0</x><y>17768.0</y></points><points><x>24714.0</x><y>17769.0</y></points><points><x>24714.0</x><y>17770.0</y></points><points><x>24713.0</x><y>17771.0</y></points><points><x>24712.0</x><y>17770.0</y></points><points><x>24712.0</x><y>17752.0</y></points><points><x>24714.0</x><y>17750.0</y></points><points><x>24714.0</x><y>17749.0</y></points><points><x>24715.0</x><y>17748.0</y></points><points><x>24715.0</x><y>17745.0</y></points><points><x>24716.0</x><y>17744.0</y></points><points><x>24716.0</x><y>17724.0</y></points><points><x>24721.0</x><y>17719.0</y></points><points><x>24722.0</x><y>17719.0</y></points><points><x>24723.0</x><y>17718.0</y></points><points><x>24730.0</x><y>17718.0</y></points><points><x>24708.126953125</x><y>17671.11328125</y></points><points><x>24659.9921875</x><y>17620.9296875</y></points><points><x>24612.87890625</x><y>17573.81640625</y></points></segmentation></object><object><name>HSIL</name><difficult>0</difficult><truncated>0</truncated><info>[{"confidence": "0"}, {"action": "CREATE", "cat": "HSIL", "time": "2020-07-23 14:52;42", "who": "admin", "typeOfanno": "PersonManul"}]</info><confidence>0</confidence><bndbox><xmin>20093.9609375</xmin><ymin>18549.736328125</ymin><xmax>20386.875</xmax><ymax>18882.59375</ymax></bndbox><segmentation><points><x>20220.958984375</x><y>18559.978515625</y></points><points><x>20271.142578125</x><y>18571.244140625</y></points><points><x>20301.869140625</x><y>18573.29296875</y></points><points><x>20311.0859375</x><y>18592.751953125</y></points><points><x>20311.0859375</x><y>18592.751953125</y></points><points><x>20311.0859375</x><y>18594.80078125</y></points><points><x>20311.0859375</x><y>18595.82421875</y></points><points><x>20312.109375</x><y>18600.9453125</y></points><points><x>20323.376953125</x><y>18619.380859375</y></points><points><x>20323.376953125</x><y>18619.380859375</y></points><points><x>20357.173828125</x><y>18642.9375</y></points><points><x>20357.173828125</x><y>18642.9375</y></points><points><x>20372.537109375</x><y>18683.904296875</y></points><points><x>20372.537109375</x><y>18683.904296875</y></points><points><x>20386.875</x><y>18731.015625</y></points><points><x>20386.875</x><y>18731.015625</y></points><points><x>20384.826171875</x><y>18731.015625</y></points><points><x>20384.826171875</x><y>18732.0390625</y></points><points><x>20358.197265625</x><y>18771.982421875</y></points><points><x>20336.689453125</x><y>18825.240234375</y></points><points><x>20315.18359375</x><y>18856.98828125</y></points><points><x>20315.18359375</x><y>18856.98828125</y></points><points><x>20268.0703125</x><y>18880.544921875</y></points><points><x>20249.634765625</x><y>18882.59375</y></points><points><x>20232.224609375</x><y>18845.72265625</y></points><points><x>20232.224609375</x><y>18845.72265625</y></points><points><x>20209.693359375</x><y>18829.3359375</y></points><points><x>20193.306640625</x><y>18785.296875</y></points><points><x>20161.556640625</x><y>18771.982421875</y></points><points><x>20161.556640625</x><y>18771.982421875</y></points><points><x>20163.60546875</x><y>18770.958984375</y></points><points><x>20164.62890625</x><y>18769.93359375</y></points><points><x>20153.36328125</x><y>18739.208984375</y></points><points><x>20121.61328125</x><y>18724.87109375</y></points><points><x>20121.61328125</x><y>18724.87109375</y></points><points><x>20093.9609375</x><y>18702.337890625</y></points><points><x>20110.34765625</x><y>18669.564453125</y></points><points><x>20110.34765625</x><y>18669.564453125</y></points><points><x>20112.396484375</x><y>18667.517578125</y></points><points><x>20112.396484375</x><y>18666.4921875</y></points><points><x>20120.58984375</x><y>18633.71875</y></points><points><x>20120.58984375</x><y>18632.6953125</y></points><points><x>20120.58984375</x><y>18631.669921875</y></points><points><x>20113.419921875</x><y>18595.82421875</y></points><points><x>20154.38671875</x><y>18573.29296875</y></points><points><x>20176.919921875</x><y>18549.736328125</y></points><points><x>20176.919921875</x><y>18549.736328125</y></points></segmentation></object><object><name>NILM</name><difficult>0</difficult><truncated>0</truncated><info>[{"confidence": "0"}, {"action": "CREATE", "cat": "NILM", "time": "2020-07-23 14:52;42", "who": "admin", "typeOfanno": "PersonManul"}]</info><confidence>0</confidence><bndbox><xmin>17649.013671875</xmin><ymin>16638.4140625</ymin><xmax>17732.177734375</xmax><ymax>16905.001953125</ymax></bndbox><segmentation><points><x>17681.81640625</x><y>16650.427734375</y></points><points><x>17696.140625</x><y>16638.4140625</y></points><points><x>17710.0</x><y>16638.876953125</y></points><points><x>17718.31640625</x><y>16651.8125</y></points><points><x>17724.322265625</x><y>16676.30078125</y></points><points><x>17732.177734375</x><y>16695.705078125</y></points><points><x>17729.8671875</x><y>16728.509765625</y></points><points><x>17721.55078125</x><y>16771.015625</y></points><points><x>17719.703125</x><y>16822.76171875</y></points><points><x>17716.931640625</x><y>16867.115234375</y></points><points><x>17704.91796875</x><y>16886.521484375</y></points><points><x>17684.58984375</x><y>16899.45703125</y></points><points><x>17684.126953125</x><y>16899.45703125</y></points><points><x>17682.740234375</x><y>16900.84375</y></points><points><x>17664.259765625</x><y>16905.001953125</y></points><points><x>17657.791015625</x><y>16892.52734375</y></points><points><x>17657.791015625</x><y>16892.064453125</y></points><points><x>17657.791015625</x><y>16890.216796875</y></points><points><x>17658.71484375</x><y>16864.34375</y></points><points><x>17658.71484375</x><y>16863.880859375</y></points><points><x>17659.177734375</x><y>16861.109375</y></points><points><x>17659.177734375</x><y>16860.185546875</y></points><points><x>17660.1015625</x><y>16831.078125</y></points><points><x>17649.013671875</x><y>16808.439453125</y></points><points><x>17649.013671875</x><y>16807.9765625</y></points><points><x>17656.40625</x><y>16779.33203125</y></points><points><x>17656.40625</x><y>16778.869140625</y></points><points><x>17651.32421875</x><y>16753.919921875</y></points><points><x>17651.32421875</x><y>16753.919921875</y></points><points><x>17651.32421875</x><y>16751.609375</y></points><points><x>17651.32421875</x><y>16750.224609375</y></points><points><x>17654.556640625</x><y>16725.736328125</y></points><points><x>17654.556640625</x><y>16725.736328125</y></points><points><x>17655.482421875</x><y>16723.42578125</y></points><points><x>17657.330078125</x><y>16699.86328125</y></points><points><x>17657.330078125</x><y>16699.40234375</y></points><points><x>17659.640625</x><y>16677.224609375</y></points><points><x>17659.640625</x><y>16677.224609375</y></points><points><x>17665.18359375</x><y>16657.8203125</y></points><points><x>17665.646484375</x><y>16657.8203125</y></points></segmentation></object><object><name>HSIL</name><difficult>0</difficult><truncated>0</truncated><info>[{"confidence": "0"}, {"action": "CREATE", "cat": "HSIL", "time": "2020-07-23 14:52;42", "who": "admin", "typeOfanno": "PersonManul"}]</info><confidence>0</confidence><bndbox><xmin>21641.99609375</xmin><ymin>13210.53515625</ymin><xmax>21882.0703125</xmax><ymax>13470.5576171875</ymax></bndbox><segmentation><points><x>21731.421875</x><y>13271.7578125</y></points><points><x>21756.185546875</x><y>13264.19140625</y></points><points><x>21756.185546875</x><y>13264.19140625</y></points><points><x>21756.875</x><y>13262.126953125</y></points><points><x>21741.740234375</x><y>13223.60546875</y></points><points><x>21741.740234375</x><y>13222.91796875</y></points><points><x>21743.8046875</x><y>13222.2294921875</y></points><points><x>21763.75390625</x><y>13211.9111328125</y></points><points><x>21764.44140625</x><y>13211.9111328125</y></points><points><x>21765.81640625</x><y>13211.9111328125</y></points><points><x>21782.326171875</x><y>13210.53515625</y></points><points><x>21806.40234375</x><y>13238.05078125</y></points><points><x>21811.90625</x><y>13258.0</y></points><points><x>21811.90625</x><y>13258.0</y></points><points><x>21814.65625</x><y>13260.0634765625</y></points><points><x>21828.4140625</x><y>13284.828125</y></points><points><x>21828.4140625</x><y>13285.515625</y></points><points><x>21828.4140625</x><y>13286.8916015625</y></points><points><x>21832.54296875</x><y>13323.349609375</y></points><points><x>21832.54296875</x><y>13324.037109375</y></points><points><x>21833.23046875</x><y>13325.4130859375</y></points><points><x>21839.421875</x><y>13355.6806640625</y></points><points><x>21839.421875</x><y>13355.6806640625</y></points><points><x>21839.421875</x><y>13357.744140625</y></points><points><x>21839.421875</x><y>13397.6416015625</y></points><points><x>21839.421875</x><y>13423.78125</y></points><points><x>21865.560546875</x><y>13423.78125</y></points><points><x>21882.0703125</x><y>13429.2841796875</y></points><points><x>21882.0703125</x><y>13429.2841796875</y></points><points><x>21881.3828125</x><y>13449.9208984375</y></points><points><x>21881.3828125</x><y>13449.9208984375</y></points><points><x>21880.005859375</x><y>13451.984375</y></points><points><x>21879.318359375</x><y>13451.984375</y></points><points><x>21850.427734375</x><y>13455.423828125</y></points><points><x>21818.095703125</x><y>13470.5576171875</y></points><points><x>21796.771484375</x><y>13470.5576171875</y></points><points><x>21772.6953125</x><y>13462.302734375</y></points><points><x>21748.619140625</x><y>13446.4814453125</y></points><points><x>21725.23046875</x><y>13439.6025390625</y></points><points><x>21701.84375</x><y>13441.666015625</y></points><points><x>21683.26953125</x><y>13421.029296875</y></points><points><x>21683.26953125</x><y>13420.341796875</y></points><points><x>21655.75390625</x><y>13399.017578125</y></points><points><x>21641.99609375</x><y>13365.9990234375</y></points><points><x>21644.060546875</x><y>13325.4130859375</y></points><points><x>21644.060546875</x><y>13325.4130859375</y></points><points><x>21645.435546875</x><y>13322.6611328125</y></points><points><x>21671.576171875</x><y>13285.515625</y></points><points><x>21671.576171875</x><y>13285.515625</y></points></segmentation></object><object><name>HSIL</name><difficult>0</difficult><truncated>0</truncated><info>[{"confidence": "0"}, {"action": "CREATE", "cat": "HSIL", "time": "2020-07-23 14:52;42", "who": "admin", "typeOfanno": "PersonManul"}]</info><confidence>0</confidence><bndbox><xmin>30859.28125</xmin><ymin>10037.61328125</ymin><xmax>31146.818359375</xmax><ymax>10301.7626953125</ymax></bndbox><segmentation><points><x>30988.603515625</x><y>10054.810546875</y></points><points><x>31002.361328125</x><y>10037.61328125</y></points><points><x>31025.75</x><y>10046.5556640625</y></points><points><x>31038.1328125</x><y>10037.61328125</y></points><points><x>31059.45703125</x><y>10047.931640625</y></points><points><x>31059.45703125</x><y>10047.931640625</y></points><points><x>31070.462890625</x><y>10061.689453125</y></points><points><x>31084.908203125</x><y>10065.12890625</y></points><points><x>31095.2265625</x><y>10087.1416015625</y></points><points><x>31107.609375</x><y>10111.9052734375</y></points><points><x>31107.609375</x><y>10112.5927734375</y></points><points><x>31107.609375</x><y>10113.96875</y></points><points><x>31121.3671875</x><y>10142.8603515625</y></points><points><x>31121.3671875</x><y>10143.5478515625</y></points><points><x>31130.998046875</x><y>10180.005859375</y></points><points><x>31130.998046875</x><y>10180.005859375</y></points><points><x>31130.998046875</x><y>10182.0703125</y></points><points><x>31146.818359375</x><y>10200.642578125</y></points><points><x>31140.62890625</x><y>10226.783203125</y></points><points><x>31125.494140625</x><y>10224.03125</y></points><points><x>31125.494140625</x><y>10224.03125</y></points><points><x>31104.169921875</x><y>10204.7705078125</y></points><points><x>31104.169921875</x><y>10204.7705078125</y></points><points><x>31104.169921875</x><y>10202.0185546875</y></points><points><x>31088.34765625</x><y>10192.388671875</y></points><points><x>31072.52734375</x><y>10212.3369140625</y></points><points><x>31072.52734375</x><y>10213.025390625</y></points><points><x>31072.52734375</x><y>10214.400390625</y></points><points><x>31072.52734375</x><y>10215.0888671875</y></points><points><x>31061.521484375</x><y>10241.228515625</y></points><points><x>31061.521484375</x><y>10241.916015625</y></points><points><x>31060.14453125</x><y>10243.2919921875</y></points><points><x>31049.826171875</x><y>10260.4892578125</y></points><points><x>31026.4375</x><y>10271.4951171875</y></points><points><x>30991.35546875</x><y>10257.73828125</y></points><points><x>30974.84765625</x><y>10265.9921875</y></points><points><x>30952.833984375</x><y>10291.4443359375</y></points><points><x>30952.146484375</x><y>10291.4443359375</y></points><points><x>30950.771484375</x><y>10292.1318359375</y></points><points><x>30918.439453125</x><y>10301.7626953125</y></points><points><x>30918.439453125</x><y>10301.7626953125</y></points><points><x>30916.376953125</x><y>10301.7626953125</y></points><points><x>30890.923828125</x><y>10272.87109375</y></points><points><x>30864.095703125</x><y>10279.75</y></points><points><x>30864.095703125</x><y>10279.75</y></points><points><x>30859.28125</x><y>10256.3623046875</y></points><points><x>30871.6640625</x><y>10230.91015625</y></points><points><x>30877.166015625</x><y>10199.267578125</y></points><points><x>30877.166015625</x><y>10199.267578125</y></points><points><x>30879.91796875</x><y>10197.203125</y></points><points><x>30906.05859375</x><y>10177.9423828125</y></points><points><x>30910.185546875</x><y>10128.4150390625</y></points><points><x>30910.185546875</x><y>10127.7265625</y></points><points><x>30926.005859375</x><y>10094.7080078125</y></points><points><x>30956.9609375</x><y>10067.8798828125</y></points><points><x>30956.9609375</x><y>10067.8798828125</y></points></segmentation></object><object><name>HSIL</name><difficult>0</difficult><truncated>0</truncated><info>[{"confidence": "0"}, {"action": "CREATE", "cat": "HSIL", "time": "2020-07-23 14:52;42", "who": "admin", "typeOfanno": "PersonManul"}]</info><confidence>0</confidence><bndbox><xmin>41229.08984375</xmin><ymin>10142.029296875</ymin><xmax>41400.0390625</xmax><ymax>10321.7568359375</ymax></bndbox><segmentation><points><x>41350.140625</x><y>10142.029296875</y></points><points><x>41377.3984375</x><y>10156.3525390625</y></points><points><x>41391.2578125</x><y>10182.6875</y></points><points><x>41400.0390625</x><y>10206.2509765625</y></points><points><x>41397.7265625</x><y>10235.3583984375</y></points><points><x>41391.2578125</x><y>10249.6806640625</y></points><points><x>41362.61328125</x><y>10259.3837890625</y></points><points><x>41337.203125</x><y>10274.6298828125</y></points><points><x>41315.02734375</x><y>10284.3330078125</y></points><points><x>41308.55859375</x><y>10301.427734375</y></points><points><x>41288.2265625</x><y>10318.5224609375</y></points><points><x>41288.2265625</x><y>10318.5224609375</y></points><points><x>41285.91796875</x><y>10318.5224609375</y></points><points><x>41260.5078125</x><y>10321.7568359375</y></points><points><x>41245.72265625</x><y>10295.8828125</y></points><points><x>41242.02734375</x><y>10275.5546875</y></points><points><x>41229.08984375</x><y>10257.53515625</y></points><points><x>41242.48828125</x><y>10253.8388671875</y></points><points><x>41254.9609375</x><y>10248.7568359375</y></points><points><x>41254.9609375</x><y>10248.7568359375</y></points><points><x>41257.2734375</x><y>10245.984375</y></points><points><x>41282.22265625</x><y>10224.26953125</y></points><points><x>41282.68359375</x><y>10224.26953125</y></points><points><x>41284.53125</x><y>10222.421875</y></points><points><x>41284.9921875</x><y>10222.421875</y></points><points><x>41297.46875</x><y>10202.5546875</y></points><points><x>41293.30859375</x><y>10181.3017578125</y></points><points><x>41293.30859375</x><y>10181.3017578125</y></points><points><x>41294.234375</x><y>10178.9912109375</y></points><points><x>41304.859375</x><y>10155.890625</y></points><points><x>41326.11328125</x><y>10160.048828125</y></points><points><x>41333.5078125</x><y>10144.8017578125</y></points><points><x>41333.96875</x><y>10144.8017578125</y></points></segmentation></object><object><name>HSIL</name><difficult>0</difficult><truncated>0</truncated><info>[{"confidence": "0"}, {"action": "CREATE", "cat": "HSIL", "time": "2020-07-23 14:52;42", "who": "admin", "typeOfanno": "PersonManul"}]</info><confidence>0</confidence><bndbox><xmin>41862.66796875</xmin><ymin>8760.69140625</ymin><xmax>41969.39453125</xmax><ymax>8944.1142578125</ymax></bndbox><segmentation><points><x>41934.28125</x><y>8760.69140625</y></points><points><x>41956.45703125</x><y>8778.248046875</y></points><points><x>41956.45703125</x><y>8778.248046875</y></points><points><x>41957.3828125</x><y>8780.0966796875</y></points><points><x>41968.93359375</x><y>8793.4951171875</y></points><points><x>41969.39453125</x><y>8810.58984375</y></points><points><x>41960.15625</x><y>8834.1533203125</y></points><points><x>41934.28125</x><y>8869.728515625</y></points><points><x>41926.42578125</x><y>8904.380859375</y></points><points><x>41919.9609375</x><y>8927.4814453125</y></points><points><x>41901.4765625</x><y>8944.1142578125</y></points><points><x>41877.9140625</x><y>8942.728515625</y></points><points><x>41875.60546875</x><y>8917.779296875</y></points><points><x>41875.60546875</x><y>8917.779296875</y></points><points><x>41875.60546875</x><y>8915.46875</y></points><points><x>41867.75</x><y>8898.8359375</y></points><points><x>41867.75</x><y>8898.3740234375</y></points><points><x>41867.75</x><y>8896.5263671875</y></points><points><x>41863.59375</x><y>8870.6533203125</y></points><points><x>41862.66796875</x><y>8844.779296875</y></points><points><x>41871.91015625</x><y>8832.7666015625</y></points><points><x>41893.625</x><y>8831.8427734375</y></points><points><x>41894.0859375</x><y>8831.8427734375</y></points><points><x>41895.93359375</x><y>8831.8427734375</y></points><points><x>41918.109375</x><y>8819.830078125</y></points><points><x>41904.25</x><y>8807.8173828125</y></points><points><x>41904.25</x><y>8807.35546875</y></points><points><x>41904.25</x><y>8787.0263671875</y></points><points><x>41911.1796875</x><y>8765.7734375</y></points><points><x>41911.64453125</x><y>8765.7734375</y></points></segmentation></object><object><name>HSIL</name><difficult>0</difficult><truncated>0</truncated><info>[{"confidence": "0"}, {"action": "CREATE", "cat": "HSIL", "time": "2020-07-23 14:52;42", "who": "admin", "typeOfanno": "PersonManul"}]</info><confidence>0</confidence><bndbox><xmin>45800.3984375</xmin><ymin>16274.3583984375</ymin><xmax>46213.0</xmax><ymax>16818.88671875</ymax></bndbox><segmentation><points><x>45928.7109375</x><y>16274.3583984375</y></points><points><x>45917.0</x><y>16303.0</y></points><points><x>45916.0</x><y>16304.0</y></points><points><x>45916.0</x><y>16317.0</y></points><points><x>45917.0</x><y>16318.0</y></points><points><x>45917.0</x><y>16334.0</y></points><points><x>45916.0</x><y>16335.0</y></points><points><x>45915.0</x><y>16335.0</y></points><points><x>45912.0</x><y>16338.0</y></points><points><x>45910.0</x><y>16338.0</y></points><points><x>45906.0</x><y>16342.0</y></points><points><x>45906.0</x><y>16343.0</y></points><points><x>45905.0</x><y>16344.0</y></points><points><x>45905.0</x><y>16359.0</y></points><points><x>45903.0</x><y>16361.0</y></points><points><x>45902.0</x><y>16361.0</y></points><points><x>45900.0</x><y>16363.0</y></points><points><x>45899.0</x><y>16363.0</y></points><points><x>45897.0</x><y>16365.0</y></points><points><x>45897.0</x><y>16366.0</y></points><points><x>45896.0</x><y>16367.0</y></points><points><x>45896.0</x><y>16368.0</y></points><points><x>45895.0</x><y>16369.0</y></points><points><x>45895.0</x><y>16370.0</y></points><points><x>45894.0</x><y>16371.0</y></points><points><x>45894.0</x><y>16372.0</y></points><points><x>45893.0</x><y>16373.0</y></points><points><x>45893.0</x><y>16374.0</y></points><points><x>45891.0</x><y>16376.0</y></points><points><x>45891.0</x><y>16379.0</y></points><points><x>45889.0</x><y>16381.0</y></points><points><x>45888.0</x><y>16381.0</y></points><points><x>45885.0</x><y>16384.0</y></points><points><x>45885.0</x><y>16385.0</y></points><points><x>45883.0</x><y>16387.0</y></points><points><x>45883.0</x><y>16388.0</y></points><points><x>45881.0</x><y>16390.0</y></points><points><x>45880.0</x><y>16390.0</y></points><points><x>45879.0</x><y>16391.0</y></points><points><x>45876.0</x><y>16391.0</y></points><points><x>45874.0</x><y>16393.0</y></points><points><x>45874.0</x><y>16397.0</y></points><points><x>45873.0</x><y>16398.0</y></points><points><x>45873.0</x><y>16400.0</y></points><points><x>45866.0</x><y>16407.0</y></points><points><x>45866.0</x><y>16408.0</y></points><points><x>45865.0</x><y>16409.0</y></points><points><x>45865.0</x><y>16411.0</y></points><points><x>45863.0</x><y>16413.0</y></points><points><x>45863.0</x><y>16416.0</y></points><points><x>45862.0</x><y>16417.0</y></points><points><x>45862.0</x><y>16429.0</y></points><points><x>45863.0</x><y>16430.0</y></points><points><x>45863.0</x><y>16436.0</y></points><points><x>45864.0</x><y>16437.0</y></points><points><x>45864.0</x><y>16441.0</y></points><points><x>45865.0</x><y>16442.0</y></points><points><x>45865.0</x><y>16451.0</y></points><points><x>45863.0</x><y>16453.0</y></points><points><x>45862.0</x><y>16453.0</y></points><points><x>45861.0</x><y>16454.0</y></points><points><x>45861.0</x><y>16455.0</y></points><points><x>45859.0</x><y>16457.0</y></points><points><x>45859.0</x><y>16458.0</y></points><points><x>45858.0</x><y>16459.0</y></points><points><x>45858.0</x><y>16464.0</y></points><points><x>45857.0</x><y>16465.0</y></points><points><x>45857.0</x><y>16467.0</y></points><points><x>45856.0</x><y>16468.0</y></points><points><x>45856.0</x><y>16473.0</y></points><points><x>45854.0</x><y>16475.0</y></points><points><x>45854.0</x><y>16476.0</y></points><points><x>45853.0</x><y>16477.0</y></points><points><x>45853.0</x><y>16479.0</y></points><points><x>45851.0</x><y>16481.0</y></points><points><x>45849.0</x><y>16481.0</y></points><points><x>45847.0</x><y>16483.0</y></points><points><x>45847.0</x><y>16490.0</y></points><points><x>45846.0</x><y>16491.0</y></points><points><x>45845.0</x><y>16491.0</y></points><points><x>45844.0</x><y>16490.0</y></points><points><x>45843.0</x><y>16490.0</y></points><points><x>45842.0</x><y>16489.0</y></points><points><x>45841.0</x><y>16489.0</y></points><points><x>45840.0</x><y>16488.0</y></points><points><x>45839.0</x><y>16488.0</y></points><points><x>45838.0</x><y>16487.0</y></points><points><x>45837.0</x><y>16487.0</y></points><points><x>45836.0</x><y>16486.0</y></points><points><x>45800.3984375</x><y>16487.32421875</y></points><points><x>45810.02734375</x><y>16528.59765625</y></points><points><x>45833.0</x><y>16544.0</y></points><points><x>45841.0</x><y>16544.0</y></points><points><x>45842.0</x><y>16545.0</y></points><points><x>45855.0</x><y>16545.0</y></points><points><x>45857.0</x><y>16543.0</y></points><points><x>45857.0</x><y>16537.0</y></points><points><x>45858.0</x><y>16536.0</y></points><points><x>45858.0</x><y>16529.0</y></points><points><x>45859.0</x><y>16528.0</y></points><points><x>45860.0</x><y>16529.0</y></points><points><x>45860.0</x><y>16534.0</y></points><points><x>45861.0</x><y>16535.0</y></points><points><x>45861.0</x><y>16538.0</y></points><points><x>45865.0</x><y>16542.0</y></points><points><x>45865.0</x><y>16544.0</y></points><points><x>45866.0</x><y>16545.0</y></points><points><x>45874.0</x><y>16545.0</y></points><points><x>45876.0</x><y>16547.0</y></points><points><x>45880.0</x><y>16547.0</y></points><points><x>45881.0</x><y>16548.0</y></points><points><x>45882.0</x><y>16548.0</y></points><points><x>45886.0</x><y>16552.0</y></points><points><x>45886.0</x><y>16553.0</y></points><points><x>45887.0</x><y>16554.0</y></points><points><x>45887.0</x><y>16556.0</y></points><points><x>45888.0</x><y>16557.0</y></points><points><x>45888.0</x><y>16562.0</y></points><points><x>45889.0</x><y>16563.0</y></points><points><x>45889.0</x><y>16564.0</y></points><points><x>45890.0</x><y>16565.0</y></points><points><x>45890.0</x><y>16566.0</y></points><points><x>45893.0</x><y>16569.0</y></points><points><x>45893.0</x><y>16570.0</y></points><points><x>45897.0</x><y>16574.0</y></points><points><x>45898.0</x><y>16574.0</y></points><points><x>45899.0</x><y>16575.0</y></points><points><x>45913.0</x><y>16575.0</y></points><points><x>45915.0</x><y>16573.0</y></points><points><x>45916.0</x><y>16573.0</y></points><points><x>45917.0</x><y>16572.0</y></points><points><x>45918.0</x><y>16572.0</y></points><points><x>45919.0</x><y>16571.0</y></points><points><x>45920.0</x><y>16571.0</y></points><points><x>45921.0</x><y>16570.0</y></points><points><x>45921.0</x><y>16569.0</y></points><points><x>45923.0</x><y>16567.0</y></points><points><x>45925.0</x><y>16567.0</y></points><points><x>45927.0</x><y>16565.0</y></points><points><x>45933.0</x><y>16565.0</y></points><points><x>45934.0</x><y>16564.0</y></points><points><x>45936.0</x><y>16564.0</y></points><points><x>45937.0</x><y>16563.0</y></points><points><x>45938.0</x><y>16563.0</y></points><points><x>45939.0</x><y>16564.0</y></points><points><x>45940.0</x><y>16564.0</y></points><points><x>45941.0</x><y>16565.0</y></points><points><x>45943.0</x><y>16565.0</y></points><points><x>45947.0</x><y>16569.0</y></points><points><x>45950.0</x><y>16569.0</y></points><points><x>45951.0</x><y>16570.0</y></points><points><x>45954.0</x><y>16570.0</y></points><points><x>45958.0</x><y>16574.0</y></points><points><x>45959.0</x><y>16574.0</y></points><points><x>45961.0</x><y>16576.0</y></points><points><x>45961.0</x><y>16581.0</y></points><points><x>45959.0</x><y>16583.0</y></points><points><x>45959.0</x><y>16584.0</y></points><points><x>45956.0</x><y>16587.0</y></points><points><x>45955.0</x><y>16587.0</y></points><points><x>45954.0</x><y>16588.0</y></points><points><x>45953.0</x><y>16588.0</y></points><points><x>45947.0</x><y>16594.0</y></points><points><x>45947.0</x><y>16595.0</y></points><points><x>45946.0</x><y>16596.0</y></points><points><x>45946.0</x><y>16598.0</y></points><points><x>45945.0</x><y>16599.0</y></points><points><x>45945.0</x><y>16601.0</y></points><points><x>45944.0</x><y>16602.0</y></points><points><x>45944.0</x><y>16606.0</y></points><points><x>45943.0</x><y>16607.0</y></points><points><x>45943.0</x><y>16608.0</y></points><points><x>45942.0</x><y>16609.0</y></points><points><x>45942.0</x><y>16613.0</y></points><points><x>45941.0</x><y>16614.0</y></points><points><x>45941.0</x><y>16616.0</y></points><points><x>45940.0</x><y>16617.0</y></points><points><x>45940.0</x><y>16621.0</y></points><points><x>45938.0</x><y>16623.0</y></points><points><x>45935.0</x><y>16623.0</y></points><points><x>45934.0</x><y>16624.0</y></points><points><x>45934.0</x><y>16626.0</y></points><points><x>45933.0</x><y>16627.0</y></points><points><x>45933.0</x><y>16628.0</y></points><points><x>45927.0</x><y>16634.0</y></points><points><x>45926.0</x><y>16634.0</y></points><points><x>45925.0</x><y>16635.0</y></points><points><x>45924.0</x><y>16635.0</y></points><points><x>45923.0</x><y>16636.0</y></points><points><x>45922.0</x><y>16636.0</y></points><points><x>45921.0</x><y>16637.0</y></points><points><x>45918.0</x><y>16637.0</y></points><points><x>45916.0</x><y>16639.0</y></points><points><x>45916.0</x><y>16655.0</y></points><points><x>45917.0</x><y>16656.0</y></points><points><x>45917.0</x><y>16658.0</y></points><points><x>45918.0</x><y>16659.0</y></points><points><x>45918.0</x><y>16660.0</y></points><points><x>45919.0</x><y>16661.0</y></points><points><x>45919.0</x><y>16662.0</y></points><points><x>45922.0</x><y>16665.0</y></points><points><x>45926.0</x><y>16665.0</y></points><points><x>45927.0</x><y>16666.0</y></points><points><x>45927.0</x><y>16667.0</y></points><points><x>45926.0</x><y>16668.0</y></points><points><x>45925.0</x><y>16668.0</y></points><points><x>45924.0</x><y>16669.0</y></points><points><x>45922.0</x><y>16669.0</y></points><points><x>45918.0</x><y>16673.0</y></points><points><x>45917.0</x><y>16673.0</y></points><points><x>45913.0</x><y>16677.0</y></points><points><x>45913.0</x><y>16678.0</y></points><points><x>45912.0</x><y>16679.0</y></points><points><x>45911.0</x><y>16678.0</y></points><points><x>45911.0</x><y>16676.0</y></points><points><x>45910.0</x><y>16675.0</y></points><points><x>45909.0</x><y>16675.0</y></points><points><x>45907.0</x><y>16673.0</y></points><points><x>45906.0</x><y>16673.0</y></points><points><x>45905.0</x><y>16672.0</y></points><points><x>45899.0</x><y>16672.0</y></points><points><x>45898.0</x><y>16671.0</y></points><points><x>45886.0</x><y>16671.0</y></points><points><x>45885.0</x><y>16672.0</y></points><points><x>45884.0</x><y>16672.0</y></points><points><x>45883.0</x><y>16671.0</y></points><points><x>45883.0</x><y>16670.0</y></points><points><x>45882.0</x><y>16669.0</y></points><points><x>45882.0</x><y>16668.0</y></points><points><x>45879.0</x><y>16665.0</y></points><points><x>45877.0</x><y>16665.0</y></points><points><x>45873.0</x><y>16661.0</y></points><points><x>45871.0</x><y>16661.0</y></points><points><x>45870.0</x><y>16660.0</y></points><points><x>45869.0</x><y>16660.0</y></points><points><x>45868.0</x><y>16659.0</y></points><points><x>45853.0</x><y>16659.0</y></points><points><x>45852.0</x><y>16660.0</y></points><points><x>45851.0</x><y>16660.0</y></points><points><x>45850.0</x><y>16661.0</y></points><points><x>45850.0</x><y>16662.0</y></points><points><x>45849.0</x><y>16663.0</y></points><points><x>45849.0</x><y>16681.0</y></points><points><x>45851.0</x><y>16683.0</y></points><points><x>45851.0</x><y>16684.0</y></points><points><x>45853.0</x><y>16686.0</y></points><points><x>45853.0</x><y>16687.0</y></points><points><x>45854.0</x><y>16688.0</y></points><points><x>45854.0</x><y>16689.0</y></points><points><x>45855.0</x><y>16690.0</y></points><points><x>45855.0</x><y>16691.0</y></points><points><x>45857.0</x><y>16693.0</y></points><points><x>45857.0</x><y>16694.0</y></points><points><x>45859.0</x><y>16696.0</y></points><points><x>45860.0</x><y>16696.0</y></points><points><x>45862.0</x><y>16698.0</y></points><points><x>45862.0</x><y>16699.0</y></points><points><x>45861.0</x><y>16700.0</y></points><points><x>45861.0</x><y>16701.0</y></points><points><x>45859.0</x><y>16703.0</y></points><points><x>45858.0</x><y>16703.0</y></points><points><x>45854.0</x><y>16707.0</y></points><points><x>45854.0</x><y>16708.0</y></points><points><x>45853.0</x><y>16709.0</y></points><points><x>45853.0</x><y>16717.0</y></points><points><x>45852.0</x><y>16718.0</y></points><points><x>45852.0</x><y>16720.0</y></points><points><x>45851.0</x><y>16721.0</y></points><points><x>45851.0</x><y>16723.0</y></points><points><x>45849.0</x><y>16725.0</y></points><points><x>45845.0</x><y>16725.0</y></points><points><x>45844.0</x><y>16726.0</y></points><points><x>45842.0</x><y>16726.0</y></points><points><x>45841.0</x><y>16727.0</y></points><points><x>45840.0</x><y>16727.0</y></points><points><x>45837.0</x><y>16730.0</y></points><points><x>45837.0</x><y>16749.0</y></points><points><x>45838.0</x><y>16750.0</y></points><points><x>45838.0</x><y>16751.0</y></points><points><x>45839.0</x><y>16752.0</y></points><points><x>45839.0</x><y>16766.0</y></points><points><x>45840.0</x><y>16767.0</y></points><points><x>45840.0</x><y>16776.0</y></points><points><x>45841.0</x><y>16777.0</y></points><points><x>45841.0</x><y>16779.0</y></points><points><x>45843.0</x><y>16781.0</y></points><points><x>45843.0</x><y>16782.0</y></points><points><x>45844.0</x><y>16783.0</y></points><points><x>45845.0</x><y>16783.0</y></points><points><x>45849.0</x><y>16787.0</y></points><points><x>45850.0</x><y>16787.0</y></points><points><x>45851.0</x><y>16788.0</y></points><points><x>45852.0</x><y>16788.0</y></points><points><x>45854.0</x><y>16790.0</y></points><points><x>45855.0</x><y>16790.0</y></points><points><x>45857.0</x><y>16792.0</y></points><points><x>45858.0</x><y>16792.0</y></points><points><x>45862.0</x><y>16796.0</y></points><points><x>45863.0</x><y>16796.0</y></points><points><x>45865.0</x><y>16798.0</y></points><points><x>45866.0</x><y>16798.0</y></points><points><x>45869.0</x><y>16801.0</y></points><points><x>45869.0</x><y>16802.0</y></points><points><x>45870.0</x><y>16803.0</y></points><points><x>45869.0</x><y>16804.0</y></points><points><x>45861.0</x><y>16804.0</y></points><points><x>45860.0</x><y>16805.0</y></points><points><x>45860.0</x><y>16806.0</y></points><points><x>45857.0</x><y>16809.0</y></points><points><x>45856.0</x><y>16809.0</y></points><points><x>45856.0</x><y>16810.0</y></points><points><x>45855.0</x><y>16811.0</y></points><points><x>45853.0</x><y>16811.0</y></points><points><x>45852.0</x><y>16810.0</y></points><points><x>45867.80859375</x><y>16813.384765625</y></points><points><x>45868.49609375</x><y>16816.134765625</y></points><points><x>45870.5625</x><y>16817.51171875</y></points><points><x>45881.0</x><y>16816.0</y></points><points><x>45881.0</x><y>16810.0</y></points><points><x>45882.0</x><y>16809.0</y></points><points><x>45889.0</x><y>16809.0</y></points><points><x>45891.0</x><y>16811.0</y></points><points><x>45893.0</x><y>16811.0</y></points><points><x>45895.0</x><y>16813.0</y></points><points><x>45895.0</x><y>16815.0</y></points><points><x>45908.39453125</x><y>16818.88671875</y></points><points><x>45934.0</x><y>16816.0</y></points><points><x>45935.0</x><y>16815.0</y></points><points><x>45937.0</x><y>16815.0</y></points><points><x>45938.0</x><y>16814.0</y></points><points><x>45939.0</x><y>16814.0</y></points><points><x>45940.0</x><y>16813.0</y></points><points><x>45943.0</x><y>16813.0</y></points><points><x>45945.0</x><y>16811.0</y></points><points><x>45946.0</x><y>16811.0</y></points><points><x>45948.0</x><y>16809.0</y></points><points><x>45949.0</x><y>16809.0</y></points><points><x>45950.0</x><y>16808.0</y></points><points><x>45951.0</x><y>16808.0</y></points><points><x>45952.0</x><y>16807.0</y></points><points><x>45953.0</x><y>16807.0</y></points><points><x>45956.0</x><y>16804.0</y></points><points><x>45957.0</x><y>16804.0</y></points><points><x>45962.0</x><y>16799.0</y></points><points><x>45963.0</x><y>16799.0</y></points><points><x>45964.0</x><y>16800.0</y></points><points><x>45976.0</x><y>16800.0</y></points><points><x>45977.0</x><y>16799.0</y></points><points><x>45980.0</x><y>16799.0</y></points><points><x>45982.0</x><y>16797.0</y></points><points><x>45983.0</x><y>16797.0</y></points><points><x>45987.0</x><y>16793.0</y></points><points><x>45991.0</x><y>16793.0</y></points><points><x>45992.0</x><y>16794.0</y></points><points><x>45994.0</x><y>16794.0</y></points><points><x>45995.0</x><y>16795.0</y></points><points><x>45996.0</x><y>16795.0</y></points><points><x>45997.0</x><y>16796.0</y></points><points><x>46010.0</x><y>16796.0</y></points><points><x>46017.0</x><y>16789.0</y></points><points><x>46039.0</x><y>16789.0</y></points><points><x>46040.0</x><y>16788.0</y></points><points><x>46041.0</x><y>16788.0</y></points><points><x>46046.0</x><y>16783.0</y></points><points><x>46046.0</x><y>16781.0</y></points><points><x>46047.0</x><y>16780.0</y></points><points><x>46048.0</x><y>16780.0</y></points><points><x>46049.0</x><y>16779.0</y></points><points><x>46049.0</x><y>16764.0</y></points><points><x>46050.0</x><y>16763.0</y></points><points><x>46050.0</x><y>16762.0</y></points><points><x>46052.0</x><y>16760.0</y></points><points><x>46052.0</x><y>16759.0</y></points><points><x>46054.0</x><y>16757.0</y></points><points><x>46054.0</x><y>16756.0</y></points><points><x>46055.0</x><y>16755.0</y></points><points><x>46055.0</x><y>16753.0</y></points><points><x>46056.0</x><y>16752.0</y></points><points><x>46056.0</x><y>16737.0</y></points><points><x>46055.0</x><y>16736.0</y></points><points><x>46055.0</x><y>16735.0</y></points><points><x>46054.0</x><y>16734.0</y></points><points><x>46054.0</x><y>16733.0</y></points><points><x>46053.0</x><y>16732.0</y></points><points><x>46053.0</x><y>16731.0</y></points><points><x>46052.0</x><y>16730.0</y></points><points><x>46052.0</x><y>16729.0</y></points><points><x>46049.0</x><y>16726.0</y></points><points><x>46049.0</x><y>16725.0</y></points><points><x>46051.0</x><y>16723.0</y></points><points><x>46051.0</x><y>16718.0</y></points><points><x>46052.0</x><y>16717.0</y></points><points><x>46052.0</x><y>16716.0</y></points><points><x>46053.0</x><y>16715.0</y></points><points><x>46053.0</x><y>16703.0</y></points><points><x>46057.0</x><y>16699.0</y></points><points><x>46058.0</x><y>16699.0</y></points><points><x>46060.0</x><y>16697.0</y></points><points><x>46060.0</x><y>16696.0</y></points><points><x>46061.0</x><y>16695.0</y></points><points><x>46061.0</x><y>16694.0</y></points><points><x>46062.0</x><y>16693.0</y></points><points><x>46062.0</x><y>16692.0</y></points><points><x>46063.0</x><y>16691.0</y></points><points><x>46063.0</x><y>16690.0</y></points><points><x>46064.0</x><y>16689.0</y></points><points><x>46064.0</x><y>16688.0</y></points><points><x>46065.0</x><y>16687.0</y></points><points><x>46065.0</x><y>16686.0</y></points><points><x>46066.0</x><y>16685.0</y></points><points><x>46066.0</x><y>16684.0</y></points><points><x>46071.0</x><y>16679.0</y></points><points><x>46071.0</x><y>16677.0</y></points><points><x>46072.0</x><y>16676.0</y></points><points><x>46072.0</x><y>16675.0</y></points><points><x>46075.0</x><y>16672.0</y></points><points><x>46075.0</x><y>16671.0</y></points><points><x>46076.0</x><y>16670.0</y></points><points><x>46076.0</x><y>16665.0</y></points><points><x>46078.0</x><y>16663.0</y></points><points><x>46078.0</x><y>16651.0</y></points><points><x>46077.0</x><y>16650.0</y></points><points><x>46077.0</x><y>16647.0</y></points><points><x>46076.0</x><y>16646.0</y></points><points><x>46076.0</x><y>16645.0</y></points><points><x>46075.0</x><y>16644.0</y></points><points><x>46075.0</x><y>16637.0</y></points><points><x>46070.0</x><y>16632.0</y></points><points><x>46069.0</x><y>16632.0</y></points><points><x>46062.0</x><y>16625.0</y></points><points><x>46062.0</x><y>16624.0</y></points><points><x>46061.0</x><y>16623.0</y></points><points><x>46059.0</x><y>16623.0</y></points><points><x>46057.0</x><y>16621.0</y></points><points><x>46057.0</x><y>16620.0</y></points><points><x>46056.0</x><y>16619.0</y></points><points><x>46059.0</x><y>16616.0</y></points><points><x>46060.0</x><y>16616.0</y></points><points><x>46063.0</x><y>16619.0</y></points><points><x>46070.0</x><y>16619.0</y></points><points><x>46071.0</x><y>16620.0</y></points><points><x>46084.0</x><y>16620.0</y></points><points><x>46085.0</x><y>16619.0</y></points><points><x>46096.0</x><y>16619.0</y></points><points><x>46097.0</x><y>16620.0</y></points><points><x>46097.0</x><y>16630.0</y></points><points><x>46098.0</x><y>16631.0</y></points><points><x>46099.0</x><y>16631.0</y></points><points><x>46100.0</x><y>16632.0</y></points><points><x>46101.0</x><y>16632.0</y></points><points><x>46102.0</x><y>16633.0</y></points><points><x>46105.0</x><y>16633.0</y></points><points><x>46106.0</x><y>16634.0</y></points><points><x>46106.0</x><y>16640.0</y></points><points><x>46107.0</x><y>16641.0</y></points><points><x>46107.0</x><y>16643.0</y></points><points><x>46109.0</x><y>16645.0</y></points><points><x>46109.0</x><y>16650.0</y></points><points><x>46112.0</x><y>16653.0</y></points><points><x>46124.0</x><y>16653.0</y></points><points><x>46125.0</x><y>16652.0</y></points><points><x>46131.0</x><y>16652.0</y></points><points><x>46138.0</x><y>16645.0</y></points><points><x>46138.0</x><y>16626.0</y></points><points><x>46136.0</x><y>16624.0</y></points><points><x>46129.0</x><y>16624.0</y></points><points><x>46128.0</x><y>16623.0</y></points><points><x>46128.0</x><y>16616.0</y></points><points><x>46127.0</x><y>16615.0</y></points><points><x>46126.0</x><y>16615.0</y></points><points><x>46123.0</x><y>16612.0</y></points><points><x>46120.0</x><y>16612.0</y></points><points><x>46119.0</x><y>16611.0</y></points><points><x>46120.0</x><y>16610.0</y></points><points><x>46120.0</x><y>16609.0</y></points><points><x>46121.0</x><y>16608.0</y></points><points><x>46121.0</x><y>16606.0</y></points><points><x>46122.0</x><y>16605.0</y></points><points><x>46127.0</x><y>16605.0</y></points><points><x>46127.0</x><y>16604.0</y></points><points><x>46128.0</x><y>16603.0</y></points><points><x>46128.0</x><y>16600.0</y></points><points><x>46129.0</x><y>16599.0</y></points><points><x>46132.0</x><y>16599.0</y></points><points><x>46134.0</x><y>16597.0</y></points><points><x>46134.0</x><y>16596.0</y></points><points><x>46135.0</x><y>16595.0</y></points><points><x>46135.0</x><y>16590.0</y></points><points><x>46137.0</x><y>16588.0</y></points><points><x>46137.0</x><y>16585.0</y></points><points><x>46142.0</x><y>16580.0</y></points><points><x>46143.0</x><y>16580.0</y></points><points><x>46144.0</x><y>16579.0</y></points><points><x>46145.0</x><y>16579.0</y></points><points><x>46148.0</x><y>16576.0</y></points><points><x>46157.0</x><y>16576.0</y></points><points><x>46158.0</x><y>16575.0</y></points><points><x>46158.0</x><y>16574.0</y></points><points><x>46160.0</x><y>16572.0</y></points><points><x>46161.0</x><y>16572.0</y></points><points><x>46162.0</x><y>16571.0</y></points><points><x>46172.0</x><y>16571.0</y></points><points><x>46173.0</x><y>16570.0</y></points><points><x>46173.0</x><y>16557.0</y></points><points><x>46177.0</x><y>16553.0</y></points><points><x>46178.0</x><y>16553.0</y></points><points><x>46179.0</x><y>16552.0</y></points><points><x>46179.0</x><y>16547.0</y></points><points><x>46182.0</x><y>16544.0</y></points><points><x>46182.0</x><y>16543.0</y></points><points><x>46183.0</x><y>16542.0</y></points><points><x>46183.0</x><y>16533.0</y></points><points><x>46184.0</x><y>16532.0</y></points><points><x>46184.0</x><y>16531.0</y></points><points><x>46187.0</x><y>16528.0</y></points><points><x>46187.0</x><y>16521.0</y></points><points><x>46188.0</x><y>16520.0</y></points><points><x>46189.0</x><y>16521.0</y></points><points><x>46190.0</x><y>16521.0</y></points><points><x>46194.0</x><y>16525.0</y></points><points><x>46195.0</x><y>16525.0</y></points><points><x>46198.0</x><y>16528.0</y></points><points><x>46198.0</x><y>16529.0</y></points><points><x>46199.0</x><y>16530.0</y></points><points><x>46200.0</x><y>16530.0</y></points><points><x>46201.0</x><y>16531.0</y></points><points><x>46202.0</x><y>16531.0</y></points><points><x>46203.0</x><y>16532.0</y></points><points><x>46213.0</x><y>16532.0</y></points><points><x>46213.0</x><y>16501.0</y></points><points><x>46209.0</x><y>16501.0</y></points><points><x>46208.0</x><y>16500.0</y></points><points><x>46208.0</x><y>16498.0</y></points><points><x>46207.0</x><y>16497.0</y></points><points><x>46207.0</x><y>16495.0</y></points><points><x>46205.0</x><y>16493.0</y></points><points><x>46205.0</x><y>16476.0</y></points><points><x>46203.0</x><y>16474.0</y></points><points><x>46203.0</x><y>16473.0</y></points><points><x>46202.0</x><y>16472.0</y></points><points><x>46198.0</x><y>16472.0</y></points><points><x>46197.0</x><y>16471.0</y></points><points><x>46196.0</x><y>16471.0</y></points><points><x>46193.0</x><y>16468.0</y></points><points><x>46191.0</x><y>16468.0</y></points><points><x>46190.0</x><y>16467.0</y></points><points><x>46187.0</x><y>16467.0</y></points><points><x>46185.0</x><y>16465.0</y></points><points><x>46185.0</x><y>16452.0</y></points><points><x>46184.0</x><y>16451.0</y></points><points><x>46184.0</x><y>16448.0</y></points><points><x>46183.0</x><y>16447.0</y></points><points><x>46183.0</x><y>16432.0</y></points><points><x>46177.0</x><y>16426.0</y></points><points><x>46177.0</x><y>16425.0</y></points><points><x>46173.0</x><y>16421.0</y></points><points><x>46173.0</x><y>16420.0</y></points><points><x>46168.0</x><y>16415.0</y></points><points><x>46165.0</x><y>16415.0</y></points><points><x>46163.0</x><y>16413.0</y></points><points><x>46163.0</x><y>16410.0</y></points><points><x>46162.0</x><y>16409.0</y></points><points><x>46162.0</x><y>16408.0</y></points><points><x>46160.0</x><y>16406.0</y></points><points><x>46160.0</x><y>16405.0</y></points><points><x>46159.0</x><y>16404.0</y></points><points><x>46157.0</x><y>16404.0</y></points><points><x>46156.0</x><y>16403.0</y></points><points><x>46155.0</x><y>16403.0</y></points><points><x>46152.0</x><y>16400.0</y></points><points><x>46149.0</x><y>16400.0</y></points><points><x>46148.0</x><y>16399.0</y></points><points><x>46147.0</x><y>16399.0</y></points><points><x>46146.0</x><y>16398.0</y></points><points><x>46144.0</x><y>16398.0</y></points><points><x>46143.0</x><y>16397.0</y></points><points><x>46141.0</x><y>16397.0</y></points><points><x>46140.0</x><y>16396.0</y></points><points><x>46138.0</x><y>16396.0</y></points><points><x>46137.0</x><y>16395.0</y></points><points><x>46137.0</x><y>16376.0</y></points><points><x>46136.0</x><y>16375.0</y></points><points><x>46137.0</x><y>16374.0</y></points><points><x>46137.0</x><y>16361.0</y></points><points><x>46136.0</x><y>16360.0</y></points><points><x>46136.0</x><y>16357.0</y></points><points><x>46135.0</x><y>16356.0</y></points><points><x>46131.0</x><y>16356.0</y></points><points><x>46129.0</x><y>16354.0</y></points><points><x>46127.0</x><y>16354.0</y></points><points><x>46125.0</x><y>16352.0</y></points><points><x>46125.0</x><y>16344.0</y></points><points><x>46124.0</x><y>16343.0</y></points><points><x>46124.0</x><y>16339.0</y></points><points><x>46122.0</x><y>16337.0</y></points><points><x>46111.0</x><y>16337.0</y></points><points><x>46110.0</x><y>16338.0</y></points><points><x>46110.0</x><y>16342.0</y></points><points><x>46108.0</x><y>16344.0</y></points><points><x>46108.0</x><y>16345.0</y></points><points><x>46106.0</x><y>16347.0</y></points><points><x>46105.0</x><y>16347.0</y></points><points><x>46104.0</x><y>16348.0</y></points><points><x>46104.0</x><y>16357.0</y></points><points><x>46103.0</x><y>16358.0</y></points><points><x>46103.0</x><y>16360.0</y></points><points><x>46100.0</x><y>16363.0</y></points><points><x>46097.0</x><y>16363.0</y></points><points><x>46097.0</x><y>16364.0</y></points><points><x>46096.0</x><y>16365.0</y></points><points><x>46095.0</x><y>16364.0</y></points><points><x>46094.0</x><y>16364.0</y></points><points><x>46093.0</x><y>16363.0</y></points><points><x>46091.0</x><y>16363.0</y></points><points><x>46090.0</x><y>16362.0</y></points><points><x>46087.0</x><y>16362.0</y></points><points><x>46082.0</x><y>16357.0</y></points><points><x>46081.0</x><y>16357.0</y></points><points><x>46080.0</x><y>16356.0</y></points><points><x>46078.0</x><y>16356.0</y></points><points><x>46077.0</x><y>16355.0</y></points><points><x>46075.0</x><y>16355.0</y></points><points><x>46074.0</x><y>16354.0</y></points><points><x>46073.0</x><y>16354.0</y></points><points><x>46070.0</x><y>16351.0</y></points><points><x>46069.0</x><y>16351.0</y></points><points><x>46068.0</x><y>16350.0</y></points><points><x>46067.0</x><y>16350.0</y></points><points><x>46066.0</x><y>16349.0</y></points><points><x>46054.0</x><y>16349.0</y></points><points><x>46053.0</x><y>16350.0</y></points><points><x>46046.0</x><y>16350.0</y></points><points><x>46044.0</x><y>16352.0</y></points><points><x>46044.0</x><y>16353.0</y></points><points><x>46043.0</x><y>16354.0</y></points><points><x>46031.0</x><y>16354.0</y></points><points><x>46030.0</x><y>16353.0</y></points><points><x>46032.0</x><y>16351.0</y></points><points><x>46036.0</x><y>16351.0</y></points><points><x>46037.0</x><y>16350.0</y></points><points><x>46037.0</x><y>16336.0</y></points><points><x>46036.0</x><y>16335.0</y></points><points><x>46036.0</x><y>16332.0</y></points><points><x>46033.0</x><y>16329.0</y></points><points><x>46028.0</x><y>16329.0</y></points><points><x>46026.0</x><y>16327.0</y></points><points><x>46024.0</x><y>16327.0</y></points><points><x>46023.0</x><y>16326.0</y></points><points><x>46021.0</x><y>16326.0</y></points><points><x>46020.0</x><y>16325.0</y></points><points><x>46019.0</x><y>16325.0</y></points><points><x>46018.0</x><y>16324.0</y></points><points><x>46018.0</x><y>16323.0</y></points><points><x>46015.0</x><y>16323.0</y></points><points><x>46014.0</x><y>16322.0</y></points><points><x>46004.0</x><y>16322.0</y></points><points><x>46003.0</x><y>16321.0</y></points><points><x>46003.0</x><y>16314.0</y></points><points><x>46002.0</x><y>16313.0</y></points><points><x>46002.0</x><y>16304.0</y></points><points><x>46000.0</x><y>16302.0</y></points><points><x>46000.0</x><y>16300.0</y></points><points><x>45999.0</x><y>16299.0</y></points><points><x>45997.0</x><y>16299.0</y></points><points><x>45996.0</x><y>16298.0</y></points><points><x>45989.0</x><y>16298.0</y></points><points><x>45988.0</x><y>16297.0</y></points><points><x>45958.0</x><y>16297.0</y></points><points><x>45958.0</x><y>16311.0</y></points><points><x>45957.0</x><y>16312.0</y></points><points><x>45956.0</x><y>16312.0</y></points><points><x>45955.0</x><y>16313.0</y></points><points><x>45955.0</x><y>16316.0</y></points><points><x>45954.0</x><y>16317.0</y></points><points><x>45954.0</x><y>16318.0</y></points><points><x>45953.0</x><y>16319.0</y></points><points><x>45952.0</x><y>16318.0</y></points><points><x>45950.0</x><y>16318.0</y></points><points><x>45948.0</x><y>16316.0</y></points><points><x>45950.0</x><y>16314.0</y></points><points><x>45950.0</x><y>16313.0</y></points><points><x>45951.0</x><y>16312.0</y></points><points><x>45951.0</x><y>16305.0</y></points><points><x>45952.0</x><y>16304.0</y></points><points><x>45952.0</x><y>16297.0</y></points></segmentation></object><object><name>NILM</name><difficult>0</difficult><truncated>0</truncated><info>[{"confidence": "0"}, {"action": "CREATE", "cat": "NILM", "time": "2020-07-23 14:52;42", "who": "admin", "typeOfanno": "PersonManul"}]</info><confidence>0</confidence><bndbox><xmin>50273.0</xmin><ymin>21813.0</ymin><xmax>50450.0</xmax><ymax>21926.0</ymax></bndbox><segmentation><points><x>50421.0</x><y>21813.0</y></points><points><x>50420.0</x><y>21814.0</y></points><points><x>50419.0</x><y>21814.0</y></points><points><x>50418.0</x><y>21815.0</y></points><points><x>50417.0</x><y>21815.0</y></points><points><x>50416.0</x><y>21816.0</y></points><points><x>50411.0</x><y>21816.0</y></points><points><x>50410.0</x><y>21815.0</y></points><points><x>50396.0</x><y>21815.0</y></points><points><x>50395.0</x><y>21816.0</y></points><points><x>50394.0</x><y>21816.0</y></points><points><x>50393.0</x><y>21815.0</y></points><points><x>50381.0</x><y>21815.0</y></points><points><x>50380.0</x><y>21816.0</y></points><points><x>50377.0</x><y>21816.0</y></points><points><x>50374.0</x><y>21819.0</y></points><points><x>50372.0</x><y>21819.0</y></points><points><x>50371.0</x><y>21820.0</y></points><points><x>50365.0</x><y>21820.0</y></points><points><x>50365.0</x><y>21822.0</y></points><points><x>50362.0</x><y>21825.0</y></points><points><x>50358.0</x><y>21825.0</y></points><points><x>50357.0</x><y>21826.0</y></points><points><x>50356.0</x><y>21826.0</y></points><points><x>50350.0</x><y>21832.0</y></points><points><x>50347.0</x><y>21832.0</y></points><points><x>50345.0</x><y>21834.0</y></points><points><x>50344.0</x><y>21834.0</y></points><points><x>50342.0</x><y>21836.0</y></points><points><x>50342.0</x><y>21837.0</y></points><points><x>50341.0</x><y>21838.0</y></points><points><x>50341.0</x><y>21841.0</y></points><points><x>50340.0</x><y>21842.0</y></points><points><x>50340.0</x><y>21843.0</y></points><points><x>50338.0</x><y>21845.0</y></points><points><x>50338.0</x><y>21846.0</y></points><points><x>50337.0</x><y>21847.0</y></points><points><x>50336.0</x><y>21846.0</y></points><points><x>50336.0</x><y>21845.0</y></points><points><x>50320.0</x><y>21845.0</y></points><points><x>50319.0</x><y>21846.0</y></points><points><x>50319.0</x><y>21848.0</y></points><points><x>50317.0</x><y>21850.0</y></points><points><x>50316.0</x><y>21850.0</y></points><points><x>50312.0</x><y>21854.0</y></points><points><x>50310.0</x><y>21854.0</y></points><points><x>50310.0</x><y>21856.0</y></points><points><x>50309.0</x><y>21857.0</y></points><points><x>50306.0</x><y>21857.0</y></points><points><x>50306.0</x><y>21860.0</y></points><points><x>50303.0</x><y>21863.0</y></points><points><x>50302.0</x><y>21863.0</y></points><points><x>50302.0</x><y>21866.0</y></points><points><x>50301.0</x><y>21867.0</y></points><points><x>50300.0</x><y>21867.0</y></points><points><x>50299.0</x><y>21868.0</y></points><points><x>50295.0</x><y>21868.0</y></points><points><x>50294.0</x><y>21869.0</y></points><points><x>50291.0</x><y>21869.0</y></points><points><x>50287.0</x><y>21873.0</y></points><points><x>50284.0</x><y>21873.0</y></points><points><x>50282.0</x><y>21875.0</y></points><points><x>50282.0</x><y>21876.0</y></points><points><x>50280.0</x><y>21878.0</y></points><points><x>50280.0</x><y>21879.0</y></points><points><x>50278.0</x><y>21881.0</y></points><points><x>50276.0</x><y>21881.0</y></points><points><x>50276.0</x><y>21885.0</y></points><points><x>50275.0</x><y>21886.0</y></points><points><x>50275.0</x><y>21888.0</y></points><points><x>50274.0</x><y>21889.0</y></points><points><x>50274.0</x><y>21891.0</y></points><points><x>50273.0</x><y>21892.0</y></points><points><x>50273.0</x><y>21917.0</y></points><points><x>50276.0</x><y>21920.0</y></points><points><x>50276.0</x><y>21922.0</y></points><points><x>50277.0</x><y>21923.0</y></points><points><x>50277.0</x><y>21924.0</y></points><points><x>50279.0</x><y>21926.0</y></points><points><x>50309.0</x><y>21926.0</y></points><points><x>50310.0</x><y>21925.0</y></points><points><x>50311.0</x><y>21925.0</y></points><points><x>50312.0</x><y>21924.0</y></points><points><x>50313.0</x><y>21924.0</y></points><points><x>50316.0</x><y>21921.0</y></points><points><x>50319.0</x><y>21921.0</y></points><points><x>50320.0</x><y>21920.0</y></points><points><x>50326.0</x><y>21920.0</y></points><points><x>50327.0</x><y>21921.0</y></points><points><x>50339.0</x><y>21921.0</y></points><points><x>50340.0</x><y>21920.0</y></points><points><x>50343.0</x><y>21920.0</y></points><points><x>50343.0</x><y>21919.0</y></points><points><x>50345.0</x><y>21917.0</y></points><points><x>50346.0</x><y>21917.0</y></points><points><x>50347.0</x><y>21916.0</y></points><points><x>50348.0</x><y>21916.0</y></points><points><x>50349.0</x><y>21915.0</y></points><points><x>50350.0</x><y>21915.0</y></points><points><x>50351.0</x><y>21914.0</y></points><points><x>50352.0</x><y>21914.0</y></points><points><x>50353.0</x><y>21913.0</y></points><points><x>50353.0</x><y>21912.0</y></points><points><x>50355.0</x><y>21910.0</y></points><points><x>50356.0</x><y>21910.0</y></points><points><x>50360.0</x><y>21906.0</y></points><points><x>50360.0</x><y>21905.0</y></points><points><x>50367.0</x><y>21898.0</y></points><points><x>50369.0</x><y>21898.0</y></points><points><x>50370.0</x><y>21897.0</y></points><points><x>50372.0</x><y>21897.0</y></points><points><x>50374.0</x><y>21895.0</y></points><points><x>50376.0</x><y>21895.0</y></points><points><x>50377.0</x><y>21894.0</y></points><points><x>50379.0</x><y>21894.0</y></points><points><x>50381.0</x><y>21892.0</y></points><points><x>50382.0</x><y>21892.0</y></points><points><x>50382.0</x><y>21891.0</y></points><points><x>50384.0</x><y>21889.0</y></points><points><x>50385.0</x><y>21889.0</y></points><points><x>50388.0</x><y>21886.0</y></points><points><x>50389.0</x><y>21886.0</y></points><points><x>50391.0</x><y>21884.0</y></points><points><x>50392.0</x><y>21884.0</y></points><points><x>50394.0</x><y>21882.0</y></points><points><x>50395.0</x><y>21882.0</y></points><points><x>50396.0</x><y>21881.0</y></points><points><x>50397.0</x><y>21881.0</y></points><points><x>50400.0</x><y>21878.0</y></points><points><x>50402.0</x><y>21878.0</y></points><points><x>50403.0</x><y>21877.0</y></points><points><x>50404.0</x><y>21877.0</y></points><points><x>50405.0</x><y>21876.0</y></points><points><x>50406.0</x><y>21876.0</y></points><points><x>50411.0</x><y>21871.0</y></points><points><x>50412.0</x><y>21871.0</y></points><points><x>50413.0</x><y>21870.0</y></points><points><x>50415.0</x><y>21870.0</y></points><points><x>50421.0</x><y>21864.0</y></points><points><x>50422.0</x><y>21864.0</y></points><points><x>50427.0</x><y>21859.0</y></points><points><x>50428.0</x><y>21859.0</y></points><points><x>50429.0</x><y>21858.0</y></points><points><x>50430.0</x><y>21858.0</y></points><points><x>50431.0</x><y>21857.0</y></points><points><x>50432.0</x><y>21857.0</y></points><points><x>50435.0</x><y>21854.0</y></points><points><x>50436.0</x><y>21854.0</y></points><points><x>50437.0</x><y>21853.0</y></points><points><x>50438.0</x><y>21853.0</y></points><points><x>50442.0</x><y>21849.0</y></points><points><x>50443.0</x><y>21849.0</y></points><points><x>50445.0</x><y>21847.0</y></points><points><x>50446.0</x><y>21847.0</y></points><points><x>50448.0</x><y>21845.0</y></points><points><x>50449.0</x><y>21845.0</y></points><points><x>50450.0</x><y>21844.0</y></points><points><x>50450.0</x><y>21832.0</y></points><points><x>50448.0</x><y>21830.0</y></points><points><x>50448.0</x><y>21829.0</y></points><points><x>50447.0</x><y>21828.0</y></points><points><x>50447.0</x><y>21827.0</y></points><points><x>50445.0</x><y>21825.0</y></points><points><x>50444.0</x><y>21825.0</y></points><points><x>50443.0</x><y>21824.0</y></points><points><x>50442.0</x><y>21824.0</y></points><points><x>50438.0</x><y>21820.0</y></points><points><x>50438.0</x><y>21819.0</y></points><points><x>50437.0</x><y>21818.0</y></points><points><x>50437.0</x><y>21814.0</y></points><points><x>50436.0</x><y>21813.0</y></points></segmentation></object><object><name>HSIL</name><difficult>0</difficult><truncated>0</truncated><info>[{"confidence": "0"}, {"action": "CREATE", "cat": "HSIL", "time": "2020-07-23 14:52;42", "who": "admin", "typeOfanno": "PersonManul"}]</info><confidence>0</confidence><bndbox><xmin>45867.0</xmin><ymin>23107.0</ymin><xmax>46274.0</xmax><ymax>23527.88671875</ymax></bndbox><segmentation><points><x>46039.0</x><y>23107.0</y></points><points><x>46038.0</x><y>23108.0</y></points><points><x>46038.0</x><y>23123.0</y></points><points><x>46037.0</x><y>23124.0</y></points><points><x>46037.0</x><y>23134.0</y></points><points><x>46034.0</x><y>23137.0</y></points><points><x>46034.0</x><y>23138.0</y></points><points><x>46031.0</x><y>23141.0</y></points><points><x>46031.0</x><y>23142.0</y></points><points><x>46029.0</x><y>23144.0</y></points><points><x>46025.0</x><y>23144.0</y></points><points><x>46024.0</x><y>23145.0</y></points><points><x>46017.0</x><y>23145.0</y></points><points><x>46015.0</x><y>23147.0</y></points><points><x>46014.0</x><y>23147.0</y></points><points><x>46013.0</x><y>23148.0</y></points><points><x>46012.0</x><y>23148.0</y></points><points><x>46011.0</x><y>23149.0</y></points><points><x>46010.0</x><y>23149.0</y></points><points><x>46007.0</x><y>23152.0</y></points><points><x>46006.0</x><y>23152.0</y></points><points><x>46004.0</x><y>23154.0</y></points><points><x>46004.0</x><y>23156.0</y></points><points><x>46003.0</x><y>23157.0</y></points><points><x>46002.0</x><y>23156.0</y></points><points><x>45998.0</x><y>23156.0</y></points><points><x>45997.0</x><y>23155.0</y></points><points><x>45984.0</x><y>23155.0</y></points><points><x>45983.0</x><y>23156.0</y></points><points><x>45979.0</x><y>23156.0</y></points><points><x>45978.0</x><y>23157.0</y></points><points><x>45976.0</x><y>23157.0</y></points><points><x>45975.0</x><y>23158.0</y></points><points><x>45974.0</x><y>23158.0</y></points><points><x>45973.0</x><y>23159.0</y></points><points><x>45967.0</x><y>23159.0</y></points><points><x>45966.0</x><y>23160.0</y></points><points><x>45965.0</x><y>23160.0</y></points><points><x>45964.0</x><y>23161.0</y></points><points><x>45963.0</x><y>23161.0</y></points><points><x>45962.0</x><y>23162.0</y></points><points><x>45944.0</x><y>23162.0</y></points><points><x>45943.0</x><y>23163.0</y></points><points><x>45942.0</x><y>23163.0</y></points><points><x>45941.0</x><y>23164.0</y></points><points><x>45939.0</x><y>23164.0</y></points><points><x>45937.0</x><y>23166.0</y></points><points><x>45937.0</x><y>23188.0</y></points><points><x>45938.0</x><y>23189.0</y></points><points><x>45937.0</x><y>23190.0</y></points><points><x>45937.0</x><y>23193.0</y></points><points><x>45936.0</x><y>23194.0</y></points><points><x>45936.0</x><y>23195.0</y></points><points><x>45934.0</x><y>23197.0</y></points><points><x>45934.0</x><y>23199.0</y></points><points><x>45933.0</x><y>23200.0</y></points><points><x>45933.0</x><y>23201.0</y></points><points><x>45929.0</x><y>23205.0</y></points><points><x>45928.0</x><y>23205.0</y></points><points><x>45927.0</x><y>23206.0</y></points><points><x>45926.0</x><y>23206.0</y></points><points><x>45923.0</x><y>23209.0</y></points><points><x>45923.0</x><y>23212.0</y></points><points><x>45922.0</x><y>23213.0</y></points><points><x>45922.0</x><y>23218.0</y></points><points><x>45921.0</x><y>23219.0</y></points><points><x>45921.0</x><y>23223.0</y></points><points><x>45920.0</x><y>23224.0</y></points><points><x>45920.0</x><y>23242.0</y></points><points><x>45921.0</x><y>23243.0</y></points><points><x>45921.0</x><y>23256.0</y></points><points><x>45920.0</x><y>23257.0</y></points><points><x>45920.0</x><y>23258.0</y></points><points><x>45914.0</x><y>23264.0</y></points><points><x>45914.0</x><y>23266.0</y></points><points><x>45913.0</x><y>23267.0</y></points><points><x>45913.0</x><y>23275.0</y></points><points><x>45912.0</x><y>23276.0</y></points><points><x>45912.0</x><y>23283.0</y></points><points><x>45910.0</x><y>23285.0</y></points><points><x>45910.0</x><y>23291.0</y></points><points><x>45909.0</x><y>23292.0</y></points><points><x>45909.0</x><y>23307.0</y></points><points><x>45910.0</x><y>23308.0</y></points><points><x>45910.0</x><y>23309.0</y></points><points><x>45911.0</x><y>23310.0</y></points><points><x>45911.0</x><y>23311.0</y></points><points><x>45921.0</x><y>23321.0</y></points><points><x>45921.0</x><y>23342.0</y></points><points><x>45923.0</x><y>23344.0</y></points><points><x>45922.0</x><y>23345.0</y></points><points><x>45911.0</x><y>23345.0</y></points><points><x>45910.0</x><y>23346.0</y></points><points><x>45906.0</x><y>23346.0</y></points><points><x>45900.0</x><y>23352.0</y></points><points><x>45900.0</x><y>23363.0</y></points><points><x>45899.0</x><y>23364.0</y></points><points><x>45896.0</x><y>23364.0</y></points><points><x>45895.0</x><y>23365.0</y></points><points><x>45894.0</x><y>23365.0</y></points><points><x>45893.0</x><y>23366.0</y></points><points><x>45893.0</x><y>23367.0</y></points><points><x>45885.0</x><y>23375.0</y></points><points><x>45885.0</x><y>23381.0</y></points><points><x>45883.0</x><y>23383.0</y></points><points><x>45882.0</x><y>23383.0</y></points><points><x>45882.0</x><y>23385.0</y></points><points><x>45880.0</x><y>23387.0</y></points><points><x>45880.0</x><y>23389.0</y></points><points><x>45879.0</x><y>23390.0</y></points><points><x>45879.0</x><y>23405.0</y></points><points><x>45880.0</x><y>23406.0</y></points><points><x>45880.0</x><y>23409.0</y></points><points><x>45881.0</x><y>23410.0</y></points><points><x>45881.0</x><y>23411.0</y></points><points><x>45885.0</x><y>23415.0</y></points><points><x>45885.0</x><y>23416.0</y></points><points><x>45886.0</x><y>23417.0</y></points><points><x>45887.0</x><y>23417.0</y></points><points><x>45889.0</x><y>23419.0</y></points><points><x>45889.0</x><y>23420.0</y></points><points><x>45888.0</x><y>23421.0</y></points><points><x>45867.0</x><y>23421.0</y></points><points><x>45867.0</x><y>23458.0</y></points><points><x>45869.0</x><y>23460.0</y></points><points><x>45872.0</x><y>23460.0</y></points><points><x>45873.0</x><y>23461.0</y></points><points><x>45885.0</x><y>23461.0</y></points><points><x>45886.0</x><y>23462.0</y></points><points><x>45886.0</x><y>23463.0</y></points><points><x>45887.0</x><y>23464.0</y></points><points><x>45887.0</x><y>23467.0</y></points><points><x>45888.0</x><y>23468.0</y></points><points><x>45888.0</x><y>23469.0</y></points><points><x>45889.0</x><y>23470.0</y></points><points><x>45889.0</x><y>23471.0</y></points><points><x>45891.0</x><y>23473.0</y></points><points><x>45905.0</x><y>23473.0</y></points><points><x>45906.0</x><y>23472.0</y></points><points><x>45908.0</x><y>23472.0</y></points><points><x>45909.0</x><y>23471.0</y></points><points><x>45910.0</x><y>23471.0</y></points><points><x>45911.0</x><y>23470.0</y></points><points><x>45911.0</x><y>23469.0</y></points><points><x>45912.0</x><y>23468.0</y></points><points><x>45912.0</x><y>23467.0</y></points><points><x>45913.0</x><y>23466.0</y></points><points><x>45913.0</x><y>23463.0</y></points><points><x>45914.0</x><y>23462.0</y></points><points><x>45914.0</x><y>23459.0</y></points><points><x>45915.0</x><y>23458.0</y></points><points><x>45915.0</x><y>23457.0</y></points><points><x>45918.0</x><y>23454.0</y></points><points><x>45920.0</x><y>23454.0</y></points><points><x>45921.0</x><y>23453.0</y></points><points><x>45921.0</x><y>23452.0</y></points><points><x>45922.0</x><y>23451.0</y></points><points><x>45928.0</x><y>23451.0</y></points><points><x>45929.0</x><y>23450.0</y></points><points><x>45939.0</x><y>23450.0</y></points><points><x>45942.0</x><y>23447.0</y></points><points><x>45942.0</x><y>23435.0</y></points><points><x>45940.0</x><y>23435.0</y></points><points><x>45939.0</x><y>23434.0</y></points><points><x>45931.0</x><y>23434.0</y></points><points><x>45930.0</x><y>23433.0</y></points><points><x>45930.0</x><y>23429.0</y></points><points><x>45929.0</x><y>23428.0</y></points><points><x>45928.0</x><y>23428.0</y></points><points><x>45927.0</x><y>23427.0</y></points><points><x>45927.0</x><y>23425.0</y></points><points><x>45928.0</x><y>23424.0</y></points><points><x>45929.0</x><y>23424.0</y></points><points><x>45931.0</x><y>23422.0</y></points><points><x>45953.0</x><y>23422.0</y></points><points><x>45954.0</x><y>23421.0</y></points><points><x>45954.0</x><y>23418.0</y></points><points><x>45955.0</x><y>23417.0</y></points><points><x>45956.0</x><y>23417.0</y></points><points><x>45957.0</x><y>23416.0</y></points><points><x>45957.0</x><y>23415.0</y></points><points><x>45958.0</x><y>23414.0</y></points><points><x>45959.0</x><y>23415.0</y></points><points><x>45961.0</x><y>23415.0</y></points><points><x>45964.0</x><y>23418.0</y></points><points><x>45964.0</x><y>23419.0</y></points><points><x>45965.0</x><y>23420.0</y></points><points><x>45967.0</x><y>23420.0</y></points><points><x>45969.0</x><y>23422.0</y></points><points><x>45973.0</x><y>23422.0</y></points><points><x>45974.0</x><y>23423.0</y></points><points><x>45973.0</x><y>23424.0</y></points><points><x>45973.0</x><y>23425.0</y></points><points><x>45972.0</x><y>23426.0</y></points><points><x>45972.0</x><y>23427.0</y></points><points><x>45970.0</x><y>23429.0</y></points><points><x>45970.0</x><y>23438.0</y></points><points><x>45968.0</x><y>23440.0</y></points><points><x>45966.0</x><y>23440.0</y></points><points><x>45965.0</x><y>23441.0</y></points><points><x>45965.0</x><y>23455.0</y></points><points><x>45966.0</x><y>23456.0</y></points><points><x>45966.0</x><y>23461.0</y></points><points><x>45967.0</x><y>23462.0</y></points><points><x>45967.0</x><y>23463.0</y></points><points><x>45968.0</x><y>23464.0</y></points><points><x>45968.0</x><y>23465.0</y></points><points><x>45969.0</x><y>23466.0</y></points><points><x>45969.0</x><y>23468.0</y></points><points><x>45970.0</x><y>23469.0</y></points><points><x>45970.0</x><y>23470.0</y></points><points><x>45971.0</x><y>23471.0</y></points><points><x>45971.0</x><y>23479.0</y></points><points><x>45972.0</x><y>23480.0</y></points><points><x>45972.0</x><y>23486.0</y></points><points><x>45973.0</x><y>23487.0</y></points><points><x>45973.0</x><y>23488.0</y></points><points><x>45975.0</x><y>23490.0</y></points><points><x>45975.0</x><y>23492.0</y></points><points><x>45976.0</x><y>23493.0</y></points><points><x>45977.0</x><y>23493.0</y></points><points><x>45978.0</x><y>23494.0</y></points><points><x>45984.0</x><y>23494.0</y></points><points><x>45985.0</x><y>23495.0</y></points><points><x>45989.0</x><y>23495.0</y></points><points><x>45990.0</x><y>23496.0</y></points><points><x>45990.0</x><y>23504.0</y></points><points><x>45992.0</x><y>23506.0</y></points><points><x>45993.0</x><y>23506.0</y></points><points><x>45995.0</x><y>23508.0</y></points><points><x>45995.0</x><y>23510.0</y></points><points><x>45996.0</x><y>23510.0</y></points><points><x>45997.0</x><y>23511.0</y></points><points><x>45999.0</x><y>23511.0</y></points><points><x>46000.0</x><y>23512.0</y></points><points><x>46018.0</x><y>23512.0</y></points><points><x>46019.0</x><y>23513.0</y></points><points><x>46047.0</x><y>23513.0</y></points><points><x>46048.0</x><y>23512.0</y></points><points><x>46049.0</x><y>23512.0</y></points><points><x>46050.0</x><y>23511.0</y></points><points><x>46051.0</x><y>23512.0</y></points><points><x>46065.0</x><y>23512.0</y></points><points><x>46065.0</x><y>23511.0</y></points><points><x>46066.0</x><y>23510.0</y></points><points><x>46074.0</x><y>23510.0</y></points><points><x>46075.0</x><y>23511.0</y></points><points><x>46079.0</x><y>23511.0</y></points><points><x>46080.0</x><y>23512.0</y></points><points><x>46091.0</x><y>23512.0</y></points><points><x>46092.0</x><y>23513.0</y></points><points><x>46129.62890625</x><y>23527.88671875</y></points><points><x>46161.0</x><y>23508.0</y></points><points><x>46160.0</x><y>23507.0</y></points><points><x>46160.0</x><y>23502.0</y></points><points><x>46159.0</x><y>23501.0</y></points><points><x>46159.0</x><y>23492.0</y></points><points><x>46162.0</x><y>23489.0</y></points><points><x>46163.0</x><y>23489.0</y></points><points><x>46165.0</x><y>23487.0</y></points><points><x>46165.0</x><y>23486.0</y></points><points><x>46167.0</x><y>23484.0</y></points><points><x>46167.0</x><y>23479.0</y></points><points><x>46168.0</x><y>23478.0</y></points><points><x>46168.0</x><y>23465.0</y></points><points><x>46169.0</x><y>23464.0</y></points><points><x>46173.0</x><y>23464.0</y></points><points><x>46178.0</x><y>23469.0</y></points><points><x>46178.0</x><y>23470.0</y></points><points><x>46182.0</x><y>23474.0</y></points><points><x>46182.0</x><y>23478.0</y></points><points><x>46183.0</x><y>23479.0</y></points><points><x>46185.0</x><y>23479.0</y></points><points><x>46187.0</x><y>23481.0</y></points><points><x>46187.0</x><y>23484.0</y></points><points><x>46188.0</x><y>23484.0</y></points><points><x>46189.0</x><y>23485.0</y></points><points><x>46202.0</x><y>23485.0</y></points><points><x>46202.0</x><y>23468.0</y></points><points><x>46203.0</x><y>23467.0</y></points><points><x>46203.0</x><y>23466.0</y></points><points><x>46204.0</x><y>23465.0</y></points><points><x>46204.0</x><y>23464.0</y></points><points><x>46205.0</x><y>23463.0</y></points><points><x>46205.0</x><y>23459.0</y></points><points><x>46206.0</x><y>23458.0</y></points><points><x>46206.0</x><y>23455.0</y></points><points><x>46207.0</x><y>23454.0</y></points><points><x>46207.0</x><y>23453.0</y></points><points><x>46208.0</x><y>23452.0</y></points><points><x>46213.0</x><y>23452.0</y></points><points><x>46214.0</x><y>23453.0</y></points><points><x>46216.0</x><y>23453.0</y></points><points><x>46217.0</x><y>23454.0</y></points><points><x>46218.0</x><y>23454.0</y></points><points><x>46219.0</x><y>23455.0</y></points><points><x>46220.0</x><y>23455.0</y></points><points><x>46222.0</x><y>23457.0</y></points><points><x>46222.0</x><y>23458.0</y></points><points><x>46225.0</x><y>23461.0</y></points><points><x>46225.0</x><y>23463.0</y></points><points><x>46226.0</x><y>23464.0</y></points><points><x>46226.0</x><y>23465.0</y></points><points><x>46233.0</x><y>23472.0</y></points><points><x>46234.0</x><y>23472.0</y></points><points><x>46235.0</x><y>23473.0</y></points><points><x>46253.0</x><y>23473.0</y></points><points><x>46256.0</x><y>23470.0</y></points><points><x>46256.0</x><y>23468.0</y></points><points><x>46257.0</x><y>23467.0</y></points><points><x>46257.0</x><y>23466.0</y></points><points><x>46258.0</x><y>23465.0</y></points><points><x>46268.0</x><y>23465.0</y></points><points><x>46269.0</x><y>23464.0</y></points><points><x>46271.0</x><y>23464.0</y></points><points><x>46272.0</x><y>23463.0</y></points><points><x>46272.0</x><y>23462.0</y></points><points><x>46273.0</x><y>23461.0</y></points><points><x>46273.0</x><y>23460.0</y></points><points><x>46274.0</x><y>23459.0</y></points><points><x>46274.0</x><y>23447.0</y></points><points><x>46271.0</x><y>23444.0</y></points><points><x>46271.0</x><y>23443.0</y></points><points><x>46268.0</x><y>23440.0</y></points><points><x>46266.0</x><y>23440.0</y></points><points><x>46265.0</x><y>23439.0</y></points><points><x>46253.0</x><y>23439.0</y></points><points><x>46252.0</x><y>23440.0</y></points><points><x>46249.0</x><y>23440.0</y></points><points><x>46248.0</x><y>23439.0</y></points><points><x>46248.0</x><y>23438.0</y></points><points><x>46245.0</x><y>23435.0</y></points><points><x>46245.0</x><y>23434.0</y></points><points><x>46246.0</x><y>23433.0</y></points><points><x>46251.0</x><y>23433.0</y></points><points><x>46252.0</x><y>23432.0</y></points><points><x>46256.0</x><y>23432.0</y></points><points><x>46257.0</x><y>23431.0</y></points><points><x>46259.0</x><y>23431.0</y></points><points><x>46260.0</x><y>23430.0</y></points><points><x>46260.0</x><y>23429.0</y></points><points><x>46261.0</x><y>23428.0</y></points><points><x>46261.0</x><y>23412.0</y></points><points><x>46260.0</x><y>23411.0</y></points><points><x>46260.0</x><y>23410.0</y></points><points><x>46257.0</x><y>23407.0</y></points><points><x>46257.0</x><y>23406.0</y></points><points><x>46252.0</x><y>23401.0</y></points><points><x>46252.0</x><y>23400.0</y></points><points><x>46250.0</x><y>23398.0</y></points><points><x>46250.0</x><y>23397.0</y></points><points><x>46249.0</x><y>23396.0</y></points><points><x>46249.0</x><y>23393.0</y></points><points><x>46250.0</x><y>23392.0</y></points><points><x>46250.0</x><y>23391.0</y></points><points><x>46252.0</x><y>23389.0</y></points><points><x>46252.0</x><y>23385.0</y></points><points><x>46253.0</x><y>23384.0</y></points><points><x>46253.0</x><y>23383.0</y></points><points><x>46254.0</x><y>23382.0</y></points><points><x>46254.0</x><y>23381.0</y></points><points><x>46255.0</x><y>23380.0</y></points><points><x>46255.0</x><y>23368.0</y></points><points><x>46254.0</x><y>23367.0</y></points><points><x>46254.0</x><y>23365.0</y></points><points><x>46253.0</x><y>23364.0</y></points><points><x>46253.0</x><y>23363.0</y></points><points><x>46252.0</x><y>23362.0</y></points><points><x>46253.0</x><y>23361.0</y></points><points><x>46254.0</x><y>23361.0</y></points><points><x>46255.0</x><y>23360.0</y></points><points><x>46255.0</x><y>23358.0</y></points><points><x>46256.0</x><y>23357.0</y></points><points><x>46256.0</x><y>23343.0</y></points><points><x>46255.0</x><y>23342.0</y></points><points><x>46255.0</x><y>23339.0</y></points><points><x>46254.0</x><y>23338.0</y></points><points><x>46254.0</x><y>23337.0</y></points><points><x>46253.0</x><y>23336.0</y></points><points><x>46253.0</x><y>23335.0</y></points><points><x>46252.0</x><y>23334.0</y></points><points><x>46252.0</x><y>23333.0</y></points><points><x>46250.0</x><y>23331.0</y></points><points><x>46250.0</x><y>23329.0</y></points><points><x>46245.0</x><y>23324.0</y></points><points><x>46245.0</x><y>23323.0</y></points><points><x>46243.0</x><y>23321.0</y></points><points><x>46243.0</x><y>23317.0</y></points><points><x>46242.0</x><y>23316.0</y></points><points><x>46242.0</x><y>23307.0</y></points><points><x>46241.0</x><y>23306.0</y></points><points><x>46241.0</x><y>23304.0</y></points><points><x>46239.0</x><y>23302.0</y></points><points><x>46239.0</x><y>23301.0</y></points><points><x>46237.0</x><y>23299.0</y></points><points><x>46237.0</x><y>23298.0</y></points><points><x>46235.0</x><y>23296.0</y></points><points><x>46235.0</x><y>23295.0</y></points><points><x>46231.0</x><y>23291.0</y></points><points><x>46230.0</x><y>23291.0</y></points><points><x>46229.0</x><y>23290.0</y></points><points><x>46228.0</x><y>23290.0</y></points><points><x>46226.0</x><y>23288.0</y></points><points><x>46225.0</x><y>23288.0</y></points><points><x>46224.0</x><y>23287.0</y></points><points><x>46224.0</x><y>23286.0</y></points><points><x>46223.0</x><y>23285.0</y></points><points><x>46223.0</x><y>23282.0</y></points><points><x>46222.0</x><y>23281.0</y></points><points><x>46222.0</x><y>23280.0</y></points><points><x>46221.0</x><y>23279.0</y></points><points><x>46221.0</x><y>23276.0</y></points><points><x>46219.0</x><y>23274.0</y></points><points><x>46219.0</x><y>23272.0</y></points><points><x>46217.0</x><y>23270.0</y></points><points><x>46217.0</x><y>23269.0</y></points><points><x>46213.0</x><y>23265.0</y></points><points><x>46213.0</x><y>23264.0</y></points><points><x>46212.0</x><y>23263.0</y></points><points><x>46212.0</x><y>23262.0</y></points><points><x>46210.0</x><y>23260.0</y></points><points><x>46210.0</x><y>23259.0</y></points><points><x>46209.0</x><y>23258.0</y></points><points><x>46209.0</x><y>23257.0</y></points><points><x>46207.0</x><y>23255.0</y></points><points><x>46207.0</x><y>23254.0</y></points><points><x>46205.0</x><y>23252.0</y></points><points><x>46210.0</x><y>23247.0</y></points><points><x>46210.0</x><y>23243.0</y></points><points><x>46211.0</x><y>23242.0</y></points><points><x>46220.0</x><y>23242.0</y></points><points><x>46223.0</x><y>23239.0</y></points><points><x>46223.0</x><y>23238.0</y></points><points><x>46224.0</x><y>23237.0</y></points><points><x>46224.0</x><y>23232.0</y></points><points><x>46225.0</x><y>23231.0</y></points><points><x>46225.0</x><y>23230.0</y></points><points><x>46226.0</x><y>23229.0</y></points><points><x>46237.0</x><y>23229.0</y></points><points><x>46240.0</x><y>23226.0</y></points><points><x>46240.0</x><y>23224.0</y></points><points><x>46241.0</x><y>23223.0</y></points><points><x>46241.0</x><y>23202.0</y></points><points><x>46240.0</x><y>23201.0</y></points><points><x>46240.0</x><y>23200.0</y></points><points><x>46233.0</x><y>23193.0</y></points><points><x>46232.0</x><y>23193.0</y></points><points><x>46229.0</x><y>23190.0</y></points><points><x>46229.0</x><y>23181.0</y></points><points><x>46228.0</x><y>23180.0</y></points><points><x>46228.0</x><y>23179.0</y></points><points><x>46224.0</x><y>23175.0</y></points><points><x>46223.0</x><y>23175.0</y></points><points><x>46222.0</x><y>23174.0</y></points><points><x>46221.0</x><y>23174.0</y></points><points><x>46219.0</x><y>23172.0</y></points><points><x>46218.0</x><y>23172.0</y></points><points><x>46216.0</x><y>23170.0</y></points><points><x>46215.0</x><y>23170.0</y></points><points><x>46213.0</x><y>23168.0</y></points><points><x>46210.0</x><y>23168.0</y></points><points><x>46207.0</x><y>23165.0</y></points><points><x>46207.0</x><y>23164.0</y></points><points><x>46206.0</x><y>23163.0</y></points><points><x>46206.0</x><y>23161.0</y></points><points><x>46205.0</x><y>23160.0</y></points><points><x>46205.0</x><y>23159.0</y></points><points><x>46204.0</x><y>23158.0</y></points><points><x>46204.0</x><y>23157.0</y></points><points><x>46202.0</x><y>23155.0</y></points><points><x>46200.0</x><y>23155.0</y></points><points><x>46199.0</x><y>23154.0</y></points><points><x>46198.0</x><y>23154.0</y></points><points><x>46197.0</x><y>23153.0</y></points><points><x>46195.0</x><y>23153.0</y></points><points><x>46188.0</x><y>23146.0</y></points><points><x>46188.0</x><y>23145.0</y></points><points><x>46187.0</x><y>23144.0</y></points><points><x>46187.0</x><y>23143.0</y></points><points><x>46186.0</x><y>23142.0</y></points><points><x>46186.0</x><y>23141.0</y></points><points><x>46183.0</x><y>23138.0</y></points><points><x>46178.0</x><y>23138.0</y></points><points><x>46177.0</x><y>23137.0</y></points><points><x>46175.0</x><y>23137.0</y></points><points><x>46172.0</x><y>23134.0</y></points><points><x>46172.0</x><y>23133.0</y></points><points><x>46171.0</x><y>23132.0</y></points><points><x>46171.0</x><y>23126.0</y></points><points><x>46170.0</x><y>23125.0</y></points><points><x>46170.0</x><y>23124.0</y></points><points><x>46165.0</x><y>23119.0</y></points><points><x>46164.0</x><y>23119.0</y></points><points><x>46163.0</x><y>23118.0</y></points><points><x>46144.0</x><y>23118.0</y></points><points><x>46141.0</x><y>23115.0</y></points><points><x>46141.0</x><y>23114.0</y></points><points><x>46140.0</x><y>23113.0</y></points><points><x>46140.0</x><y>23110.0</y></points><points><x>46139.0</x><y>23109.0</y></points><points><x>46139.0</x><y>23108.0</y></points><points><x>46138.0</x><y>23107.0</y></points><points><x>46105.0</x><y>23107.0</y></points><points><x>46103.0</x><y>23109.0</y></points><points><x>46102.0</x><y>23109.0</y></points><points><x>46099.0</x><y>23112.0</y></points><points><x>46091.0</x><y>23112.0</y></points><points><x>46090.0</x><y>23113.0</y></points><points><x>46084.0</x><y>23113.0</y></points><points><x>46083.0</x><y>23114.0</y></points><points><x>46080.0</x><y>23114.0</y></points><points><x>46079.0</x><y>23115.0</y></points><points><x>46070.0</x><y>23115.0</y></points><points><x>46069.0</x><y>23116.0</y></points><points><x>46067.0</x><y>23116.0</y></points><points><x>46066.0</x><y>23117.0</y></points><points><x>46065.0</x><y>23116.0</y></points><points><x>46065.0</x><y>23114.0</y></points><points><x>46063.0</x><y>23112.0</y></points><points><x>46063.0</x><y>23109.0</y></points><points><x>46061.0</x><y>23107.0</y></points></segmentation></object><object><name>NILM</name><difficult>0</difficult><truncated>0</truncated><info>[{"confidence": "0"}, {"action": "CREATE", "cat": "NILM", "time": "2020-07-23 14:52;42", "who": "admin", "typeOfanno": "PersonManul"}]</info><confidence>0</confidence><bndbox><xmin>44405.89453125</xmin><ymin>27029.390625</ymin><xmax>44509.390625</xmax><ymax>27187.40234375</ymax></bndbox><segmentation><points><x>44454.41015625</x><y>27053.416015625</y></points><points><x>44471.04296875</x><y>27042.326171875</y></points><points><x>44482.12890625</x><y>27035.396484375</y></points><points><x>44492.29296875</x><y>27029.390625</y></points><points><x>44503.3828125</x><y>27030.77734375</y></points><points><x>44509.390625</x><y>27052.4921875</y></points><points><x>44508.46484375</x><y>27075.59375</y></points><points><x>44498.30078125</x><y>27096.845703125</y></points><points><x>44498.30078125</x><y>27097.30859375</y></points><points><x>44477.51171875</x><y>27130.57421875</y></points><points><x>44458.56640625</x><y>27156.447265625</y></points><points><x>44437.77734375</x><y>27180.009765625</y></points><points><x>44437.77734375</x><y>27180.009765625</y></points><points><x>44422.52734375</x><y>27187.40234375</y></points><points><x>44410.515625</x><y>27181.396484375</y></points><points><x>44405.89453125</x><y>27168.458984375</y></points><points><x>44405.89453125</x><y>27168.458984375</y></points><points><x>44408.66796875</x><y>27143.048828125</y></points><points><x>44408.66796875</x><y>27143.048828125</y></points><points><x>44412.828125</x><y>27117.17578125</y></points><points><x>44412.828125</x><y>27116.712890625</y></points><points><x>44419.7578125</x><y>27088.068359375</y></points><points><x>44430.84375</x><y>27063.119140625</y></points><points><x>44430.84375</x><y>27063.119140625</y></points></segmentation></object><object><name>HSIL</name><difficult>0</difficult><truncated>0</truncated><info>[{"confidence": "0"}, {"action": "CREATE", "cat": "HSIL", "time": "2020-07-23 14:52;42", "who": "admin", "typeOfanno": "PersonManul"}]</info><confidence>0</confidence><bndbox><xmin>44070.0</xmin><ymin>32188.0</ymin><xmax>44338.0</xmax><ymax>32469.2578125</ymax></bndbox><segmentation><points><x>44209.0</x><y>32188.0</y></points><points><x>44207.0</x><y>32190.0</y></points><points><x>44207.0</x><y>32202.0</y></points><points><x>44204.0</x><y>32205.0</y></points><points><x>44203.0</x><y>32205.0</y></points><points><x>44202.0</x><y>32206.0</y></points><points><x>44202.0</x><y>32207.0</y></points><points><x>44200.0</x><y>32209.0</y></points><points><x>44198.0</x><y>32209.0</y></points><points><x>44197.0</x><y>32208.0</y></points><points><x>44197.0</x><y>32205.0</y></points><points><x>44196.0</x><y>32204.0</y></points><points><x>44184.0</x><y>32204.0</y></points><points><x>44182.0</x><y>32206.0</y></points><points><x>44179.0</x><y>32206.0</y></points><points><x>44178.0</x><y>32207.0</y></points><points><x>44174.0</x><y>32207.0</y></points><points><x>44173.0</x><y>32208.0</y></points><points><x>44164.0</x><y>32208.0</y></points><points><x>44163.0</x><y>32209.0</y></points><points><x>44162.0</x><y>32209.0</y></points><points><x>44161.0</x><y>32210.0</y></points><points><x>44160.0</x><y>32210.0</y></points><points><x>44160.0</x><y>32212.0</y></points><points><x>44159.0</x><y>32213.0</y></points><points><x>44158.0</x><y>32213.0</y></points><points><x>44156.0</x><y>32215.0</y></points><points><x>44156.0</x><y>32216.0</y></points><points><x>44155.0</x><y>32217.0</y></points><points><x>44155.0</x><y>32219.0</y></points><points><x>44152.0</x><y>32222.0</y></points><points><x>44152.0</x><y>32223.0</y></points><points><x>44151.0</x><y>32224.0</y></points><points><x>44151.0</x><y>32225.0</y></points><points><x>44146.0</x><y>32230.0</y></points><points><x>44146.0</x><y>32233.0</y></points><points><x>44143.0</x><y>32236.0</y></points><points><x>44143.0</x><y>32237.0</y></points><points><x>44141.0</x><y>32239.0</y></points><points><x>44141.0</x><y>32242.0</y></points><points><x>44140.0</x><y>32243.0</y></points><points><x>44140.0</x><y>32245.0</y></points><points><x>44138.0</x><y>32247.0</y></points><points><x>44138.0</x><y>32257.0</y></points><points><x>44135.0</x><y>32260.0</y></points><points><x>44135.0</x><y>32262.0</y></points><points><x>44134.0</x><y>32263.0</y></points><points><x>44134.0</x><y>32264.0</y></points><points><x>44133.0</x><y>32265.0</y></points><points><x>44133.0</x><y>32266.0</y></points><points><x>44132.0</x><y>32267.0</y></points><points><x>44132.0</x><y>32268.0</y></points><points><x>44130.0</x><y>32270.0</y></points><points><x>44129.0</x><y>32270.0</y></points><points><x>44128.0</x><y>32269.0</y></points><points><x>44128.0</x><y>32267.0</y></points><points><x>44127.0</x><y>32266.0</y></points><points><x>44127.0</x><y>32255.0</y></points><points><x>44123.0</x><y>32251.0</y></points><points><x>44108.0</x><y>32251.0</y></points><points><x>44107.0</x><y>32252.0</y></points><points><x>44105.0</x><y>32252.0</y></points><points><x>44103.0</x><y>32254.0</y></points><points><x>44102.0</x><y>32254.0</y></points><points><x>44097.0</x><y>32259.0</y></points><points><x>44096.0</x><y>32259.0</y></points><points><x>44094.0</x><y>32261.0</y></points><points><x>44093.0</x><y>32261.0</y></points><points><x>44090.0</x><y>32264.0</y></points><points><x>44090.0</x><y>32265.0</y></points><points><x>44088.0</x><y>32267.0</y></points><points><x>44088.0</x><y>32268.0</y></points><points><x>44086.0</x><y>32270.0</y></points><points><x>44086.0</x><y>32272.0</y></points><points><x>44084.0</x><y>32274.0</y></points><points><x>44083.0</x><y>32274.0</y></points><points><x>44079.0</x><y>32278.0</y></points><points><x>44078.0</x><y>32278.0</y></points><points><x>44075.0</x><y>32281.0</y></points><points><x>44075.0</x><y>32282.0</y></points><points><x>44072.0</x><y>32285.0</y></points><points><x>44072.0</x><y>32286.0</y></points><points><x>44071.0</x><y>32287.0</y></points><points><x>44071.0</x><y>32289.0</y></points><points><x>44070.0</x><y>32290.0</y></points><points><x>44070.0</x><y>32311.0</y></points><points><x>44071.0</x><y>32312.0</y></points><points><x>44071.0</x><y>32315.0</y></points><points><x>44072.0</x><y>32316.0</y></points><points><x>44072.0</x><y>32319.0</y></points><points><x>44073.0</x><y>32320.0</y></points><points><x>44073.0</x><y>32323.0</y></points><points><x>44075.0</x><y>32325.0</y></points><points><x>44075.0</x><y>32328.0</y></points><points><x>44077.0</x><y>32330.0</y></points><points><x>44077.0</x><y>32333.0</y></points><points><x>44078.0</x><y>32334.0</y></points><points><x>44078.0</x><y>32337.0</y></points><points><x>44079.0</x><y>32338.0</y></points><points><x>44079.0</x><y>32341.0</y></points><points><x>44080.0</x><y>32342.0</y></points><points><x>44080.0</x><y>32345.0</y></points><points><x>44081.0</x><y>32346.0</y></points><points><x>44081.0</x><y>32348.0</y></points><points><x>44084.0</x><y>32351.0</y></points><points><x>44084.0</x><y>32352.0</y></points><points><x>44085.0</x><y>32353.0</y></points><points><x>44085.0</x><y>32361.0</y></points><points><x>44088.0</x><y>32364.0</y></points><points><x>44088.0</x><y>32365.0</y></points><points><x>44089.0</x><y>32366.0</y></points><points><x>44090.0</x><y>32366.0</y></points><points><x>44093.0</x><y>32369.0</y></points><points><x>44093.0</x><y>32371.0</y></points><points><x>44094.0</x><y>32372.0</y></points><points><x>44094.0</x><y>32373.0</y></points><points><x>44095.0</x><y>32374.0</y></points><points><x>44095.0</x><y>32376.0</y></points><points><x>44096.0</x><y>32377.0</y></points><points><x>44096.0</x><y>32378.0</y></points><points><x>44097.0</x><y>32379.0</y></points><points><x>44097.0</x><y>32380.0</y></points><points><x>44098.0</x><y>32381.0</y></points><points><x>44098.0</x><y>32382.0</y></points><points><x>44103.0</x><y>32387.0</y></points><points><x>44104.0</x><y>32387.0</y></points><points><x>44106.0</x><y>32389.0</y></points><points><x>44107.0</x><y>32389.0</y></points><points><x>44109.0</x><y>32391.0</y></points><points><x>44112.0</x><y>32391.0</y></points><points><x>44116.0</x><y>32395.0</y></points><points><x>44116.0</x><y>32398.0</y></points><points><x>44117.0</x><y>32399.0</y></points><points><x>44117.0</x><y>32401.0</y></points><points><x>44118.0</x><y>32402.0</y></points><points><x>44118.0</x><y>32403.0</y></points><points><x>44123.0</x><y>32408.0</y></points><points><x>44124.0</x><y>32408.0</y></points><points><x>44125.0</x><y>32409.0</y></points><points><x>44133.0</x><y>32409.0</y></points><points><x>44135.0</x><y>32411.0</y></points><points><x>44135.0</x><y>32414.0</y></points><points><x>44131.0</x><y>32418.0</y></points><points><x>44131.0</x><y>32420.0</y></points><points><x>44130.0</x><y>32421.0</y></points><points><x>44130.0</x><y>32438.0</y></points><points><x>44131.0</x><y>32439.0</y></points><points><x>44131.0</x><y>32440.0</y></points><points><x>44132.0</x><y>32441.0</y></points><points><x>44132.0</x><y>32443.0</y></points><points><x>44133.0</x><y>32444.0</y></points><points><x>44134.0</x><y>32444.0</y></points><points><x>44139.0</x><y>32449.0</y></points><points><x>44141.0</x><y>32449.0</y></points><points><x>44142.0</x><y>32450.0</y></points><points><x>44152.37109375</x><y>32465.12890625</y></points><points><x>44198.4609375</x><y>32469.2578125</y></points><points><x>44218.0</x><y>32453.0</y></points><points><x>44217.0</x><y>32452.0</y></points><points><x>44218.0</x><y>32451.0</y></points><points><x>44218.0</x><y>32445.0</y></points><points><x>44219.0</x><y>32444.0</y></points><points><x>44237.0</x><y>32444.0</y></points><points><x>44238.0</x><y>32443.0</y></points><points><x>44240.0</x><y>32443.0</y></points><points><x>44241.0</x><y>32442.0</y></points><points><x>44243.0</x><y>32442.0</y></points><points><x>44246.0</x><y>32439.0</y></points><points><x>44247.0</x><y>32439.0</y></points><points><x>44249.0</x><y>32437.0</y></points><points><x>44250.0</x><y>32437.0</y></points><points><x>44251.0</x><y>32436.0</y></points><points><x>44253.0</x><y>32436.0</y></points><points><x>44254.0</x><y>32437.0</y></points><points><x>44254.0</x><y>32441.0</y></points><points><x>44253.0</x><y>32442.0</y></points><points><x>44247.0</x><y>32442.0</y></points><points><x>44245.0</x><y>32444.0</y></points><points><x>44245.0</x><y>32445.0</y></points><points><x>44241.0</x><y>32449.0</y></points><points><x>44240.0</x><y>32449.0</y></points><points><x>44239.0</x><y>32450.0</y></points><points><x>44235.0</x><y>32450.0</y></points><points><x>44234.0</x><y>32451.0</y></points><points><x>44231.0</x><y>32451.0</y></points><points><x>44229.0</x><y>32453.0</y></points><points><x>44229.0</x><y>32458.0</y></points><points><x>44258.0</x><y>32458.0</y></points><points><x>44260.0</x><y>32456.0</y></points><points><x>44260.0</x><y>32452.0</y></points><points><x>44261.0</x><y>32451.0</y></points><points><x>44267.0</x><y>32451.0</y></points><points><x>44270.0</x><y>32448.0</y></points><points><x>44270.0</x><y>32435.0</y></points><points><x>44271.0</x><y>32434.0</y></points><points><x>44272.0</x><y>32434.0</y></points><points><x>44275.0</x><y>32431.0</y></points><points><x>44283.0</x><y>32431.0</y></points><points><x>44284.0</x><y>32430.0</y></points><points><x>44284.0</x><y>32429.0</y></points><points><x>44285.0</x><y>32428.0</y></points><points><x>44285.0</x><y>32416.0</y></points><points><x>44283.0</x><y>32414.0</y></points><points><x>44283.0</x><y>32413.0</y></points><points><x>44285.0</x><y>32411.0</y></points><points><x>44285.0</x><y>32405.0</y></points><points><x>44287.0</x><y>32403.0</y></points><points><x>44287.0</x><y>32401.0</y></points><points><x>44290.0</x><y>32398.0</y></points><points><x>44291.0</x><y>32398.0</y></points><points><x>44292.0</x><y>32397.0</y></points><points><x>44300.0</x><y>32397.0</y></points><points><x>44301.0</x><y>32396.0</y></points><points><x>44304.0</x><y>32396.0</y></points><points><x>44306.0</x><y>32394.0</y></points><points><x>44315.0</x><y>32394.0</y></points><points><x>44316.0</x><y>32393.0</y></points><points><x>44324.0</x><y>32393.0</y></points><points><x>44325.0</x><y>32392.0</y></points><points><x>44325.0</x><y>32387.0</y></points><points><x>44327.0</x><y>32385.0</y></points><points><x>44327.0</x><y>32383.0</y></points><points><x>44328.0</x><y>32382.0</y></points><points><x>44328.0</x><y>32381.0</y></points><points><x>44329.0</x><y>32380.0</y></points><points><x>44329.0</x><y>32379.0</y></points><points><x>44330.0</x><y>32378.0</y></points><points><x>44330.0</x><y>32358.0</y></points><points><x>44329.0</x><y>32357.0</y></points><points><x>44329.0</x><y>32356.0</y></points><points><x>44327.0</x><y>32354.0</y></points><points><x>44327.0</x><y>32352.0</y></points><points><x>44329.0</x><y>32350.0</y></points><points><x>44329.0</x><y>32345.0</y></points><points><x>44331.0</x><y>32343.0</y></points><points><x>44332.0</x><y>32343.0</y></points><points><x>44333.0</x><y>32342.0</y></points><points><x>44333.0</x><y>32340.0</y></points><points><x>44334.0</x><y>32339.0</y></points><points><x>44334.0</x><y>32338.0</y></points><points><x>44336.0</x><y>32336.0</y></points><points><x>44336.0</x><y>32333.0</y></points><points><x>44337.0</x><y>32332.0</y></points><points><x>44337.0</x><y>32322.0</y></points><points><x>44338.0</x><y>32321.0</y></points><points><x>44338.0</x><y>32305.0</y></points><points><x>44337.0</x><y>32304.0</y></points><points><x>44337.0</x><y>32303.0</y></points><points><x>44333.0</x><y>32299.0</y></points><points><x>44333.0</x><y>32284.0</y></points><points><x>44331.0</x><y>32282.0</y></points><points><x>44331.0</x><y>32281.0</y></points><points><x>44327.0</x><y>32277.0</y></points><points><x>44326.0</x><y>32277.0</y></points><points><x>44323.0</x><y>32274.0</y></points><points><x>44322.0</x><y>32274.0</y></points><points><x>44316.0</x><y>32268.0</y></points><points><x>44314.0</x><y>32268.0</y></points><points><x>44311.0</x><y>32265.0</y></points><points><x>44308.0</x><y>32265.0</y></points><points><x>44307.0</x><y>32264.0</y></points><points><x>44307.0</x><y>32255.0</y></points><points><x>44308.0</x><y>32254.0</y></points><points><x>44308.0</x><y>32250.0</y></points><points><x>44309.0</x><y>32249.0</y></points><points><x>44309.0</x><y>32228.0</y></points><points><x>44308.0</x><y>32227.0</y></points><points><x>44308.0</x><y>32225.0</y></points><points><x>44307.0</x><y>32224.0</y></points><points><x>44307.0</x><y>32222.0</y></points><points><x>44303.0</x><y>32218.0</y></points><points><x>44303.0</x><y>32217.0</y></points><points><x>44302.0</x><y>32216.0</y></points><points><x>44301.0</x><y>32216.0</y></points><points><x>44299.0</x><y>32214.0</y></points><points><x>44282.0</x><y>32214.0</y></points><points><x>44281.0</x><y>32215.0</y></points><points><x>44280.0</x><y>32214.0</y></points><points><x>44280.0</x><y>32197.0</y></points><points><x>44277.0</x><y>32194.0</y></points><points><x>44276.0</x><y>32194.0</y></points><points><x>44275.0</x><y>32193.0</y></points><points><x>44270.0</x><y>32193.0</y></points><points><x>44269.0</x><y>32192.0</y></points><points><x>44256.0</x><y>32192.0</y></points><points><x>44255.0</x><y>32193.0</y></points><points><x>44254.0</x><y>32192.0</y></points><points><x>44254.0</x><y>32191.0</y></points><points><x>44253.0</x><y>32190.0</y></points><points><x>44251.0</x><y>32190.0</y></points><points><x>44250.0</x><y>32189.0</y></points><points><x>44234.0</x><y>32189.0</y></points><points><x>44234.0</x><y>32190.0</y></points><points><x>44232.0</x><y>32192.0</y></points><points><x>44227.0</x><y>32192.0</y></points><points><x>44225.0</x><y>32190.0</y></points><points><x>44225.0</x><y>32189.0</y></points><points><x>44224.0</x><y>32188.0</y></points></segmentation></object><object><name>NILM</name><difficult>0</difficult><truncated>0</truncated><info>[{"confidence": "0"}, {"action": "CREATE", "cat": "NILM", "time": "2020-07-23 14:52;42", "who": "admin", "typeOfanno": "PersonManul"}]</info><confidence>0</confidence><bndbox><xmin>50340.0</xmin><ymin>31682.0</ymin><xmax>50444.0</xmax><ymax>31840.0</ymax></bndbox><segmentation><points><x>50414.0</x><y>31682.0</y></points><points><x>50411.0</x><y>31685.0</y></points><points><x>50410.0</x><y>31685.0</y></points><points><x>50407.0</x><y>31688.0</y></points><points><x>50406.0</x><y>31688.0</y></points><points><x>50404.0</x><y>31690.0</y></points><points><x>50403.0</x><y>31690.0</y></points><points><x>50401.0</x><y>31692.0</y></points><points><x>50399.0</x><y>31692.0</y></points><points><x>50397.0</x><y>31694.0</y></points><points><x>50393.0</x><y>31694.0</y></points><points><x>50392.0</x><y>31695.0</y></points><points><x>50391.0</x><y>31695.0</y></points><points><x>50388.0</x><y>31698.0</y></points><points><x>50387.0</x><y>31698.0</y></points><points><x>50384.0</x><y>31701.0</y></points><points><x>50383.0</x><y>31701.0</y></points><points><x>50375.0</x><y>31709.0</y></points><points><x>50375.0</x><y>31710.0</y></points><points><x>50373.0</x><y>31712.0</y></points><points><x>50373.0</x><y>31713.0</y></points><points><x>50371.0</x><y>31715.0</y></points><points><x>50371.0</x><y>31718.0</y></points><points><x>50370.0</x><y>31719.0</y></points><points><x>50370.0</x><y>31720.0</y></points><points><x>50369.0</x><y>31721.0</y></points><points><x>50369.0</x><y>31725.0</y></points><points><x>50368.0</x><y>31726.0</y></points><points><x>50368.0</x><y>31727.0</y></points><points><x>50365.0</x><y>31730.0</y></points><points><x>50365.0</x><y>31731.0</y></points><points><x>50360.0</x><y>31736.0</y></points><points><x>50360.0</x><y>31737.0</y></points><points><x>50353.0</x><y>31744.0</y></points><points><x>50353.0</x><y>31745.0</y></points><points><x>50351.0</x><y>31747.0</y></points><points><x>50351.0</x><y>31748.0</y></points><points><x>50350.0</x><y>31749.0</y></points><points><x>50350.0</x><y>31751.0</y></points><points><x>50348.0</x><y>31753.0</y></points><points><x>50348.0</x><y>31754.0</y></points><points><x>50347.0</x><y>31755.0</y></points><points><x>50347.0</x><y>31759.0</y></points><points><x>50346.0</x><y>31760.0</y></points><points><x>50346.0</x><y>31765.0</y></points><points><x>50345.0</x><y>31766.0</y></points><points><x>50345.0</x><y>31768.0</y></points><points><x>50344.0</x><y>31769.0</y></points><points><x>50344.0</x><y>31770.0</y></points><points><x>50341.0</x><y>31773.0</y></points><points><x>50340.0</x><y>31773.0</y></points><points><x>50340.0</x><y>31784.0</y></points><points><x>50341.0</x><y>31785.0</y></points><points><x>50341.0</x><y>31793.0</y></points><points><x>50343.0</x><y>31795.0</y></points><points><x>50346.0</x><y>31795.0</y></points><points><x>50348.0</x><y>31797.0</y></points><points><x>50348.0</x><y>31798.0</y></points><points><x>50347.0</x><y>31799.0</y></points><points><x>50347.0</x><y>31810.0</y></points><points><x>50345.0</x><y>31812.0</y></points><points><x>50345.0</x><y>31820.0</y></points><points><x>50341.0</x><y>31824.0</y></points><points><x>50341.0</x><y>31837.0</y></points><points><x>50344.0</x><y>31840.0</y></points><points><x>50359.0</x><y>31840.0</y></points><points><x>50360.0</x><y>31839.0</y></points><points><x>50361.0</x><y>31839.0</y></points><points><x>50362.0</x><y>31838.0</y></points><points><x>50364.0</x><y>31838.0</y></points><points><x>50365.0</x><y>31837.0</y></points><points><x>50366.0</x><y>31837.0</y></points><points><x>50368.0</x><y>31835.0</y></points><points><x>50369.0</x><y>31835.0</y></points><points><x>50371.0</x><y>31833.0</y></points><points><x>50373.0</x><y>31833.0</y></points><points><x>50375.0</x><y>31831.0</y></points><points><x>50376.0</x><y>31831.0</y></points><points><x>50378.0</x><y>31829.0</y></points><points><x>50379.0</x><y>31829.0</y></points><points><x>50382.0</x><y>31826.0</y></points><points><x>50383.0</x><y>31826.0</y></points><points><x>50390.0</x><y>31819.0</y></points><points><x>50390.0</x><y>31817.0</y></points><points><x>50391.0</x><y>31816.0</y></points><points><x>50391.0</x><y>31815.0</y></points><points><x>50393.0</x><y>31813.0</y></points><points><x>50393.0</x><y>31811.0</y></points><points><x>50395.0</x><y>31809.0</y></points><points><x>50398.0</x><y>31809.0</y></points><points><x>50398.0</x><y>31802.0</y></points><points><x>50400.0</x><y>31800.0</y></points><points><x>50400.0</x><y>31798.0</y></points><points><x>50401.0</x><y>31797.0</y></points><points><x>50401.0</x><y>31795.0</y></points><points><x>50402.0</x><y>31794.0</y></points><points><x>50402.0</x><y>31793.0</y></points><points><x>50404.0</x><y>31791.0</y></points><points><x>50404.0</x><y>31788.0</y></points><points><x>50406.0</x><y>31786.0</y></points><points><x>50406.0</x><y>31784.0</y></points><points><x>50407.0</x><y>31783.0</y></points><points><x>50407.0</x><y>31782.0</y></points><points><x>50408.0</x><y>31781.0</y></points><points><x>50408.0</x><y>31778.0</y></points><points><x>50411.0</x><y>31775.0</y></points><points><x>50411.0</x><y>31773.0</y></points><points><x>50414.0</x><y>31770.0</y></points><points><x>50414.0</x><y>31767.0</y></points><points><x>50415.0</x><y>31766.0</y></points><points><x>50415.0</x><y>31764.0</y></points><points><x>50416.0</x><y>31763.0</y></points><points><x>50416.0</x><y>31759.0</y></points><points><x>50417.0</x><y>31758.0</y></points><points><x>50417.0</x><y>31756.0</y></points><points><x>50418.0</x><y>31755.0</y></points><points><x>50418.0</x><y>31754.0</y></points><points><x>50419.0</x><y>31753.0</y></points><points><x>50419.0</x><y>31752.0</y></points><points><x>50420.0</x><y>31751.0</y></points><points><x>50420.0</x><y>31750.0</y></points><points><x>50423.0</x><y>31747.0</y></points><points><x>50423.0</x><y>31746.0</y></points><points><x>50424.0</x><y>31745.0</y></points><points><x>50424.0</x><y>31744.0</y></points><points><x>50425.0</x><y>31743.0</y></points><points><x>50425.0</x><y>31742.0</y></points><points><x>50428.0</x><y>31739.0</y></points><points><x>50428.0</x><y>31738.0</y></points><points><x>50429.0</x><y>31737.0</y></points><points><x>50429.0</x><y>31736.0</y></points><points><x>50430.0</x><y>31735.0</y></points><points><x>50430.0</x><y>31734.0</y></points><points><x>50431.0</x><y>31733.0</y></points><points><x>50431.0</x><y>31732.0</y></points><points><x>50432.0</x><y>31731.0</y></points><points><x>50432.0</x><y>31730.0</y></points><points><x>50435.0</x><y>31727.0</y></points><points><x>50435.0</x><y>31726.0</y></points><points><x>50436.0</x><y>31725.0</y></points><points><x>50436.0</x><y>31724.0</y></points><points><x>50437.0</x><y>31723.0</y></points><points><x>50437.0</x><y>31721.0</y></points><points><x>50438.0</x><y>31720.0</y></points><points><x>50438.0</x><y>31719.0</y></points><points><x>50441.0</x><y>31716.0</y></points><points><x>50441.0</x><y>31711.0</y></points><points><x>50443.0</x><y>31709.0</y></points><points><x>50443.0</x><y>31708.0</y></points><points><x>50444.0</x><y>31707.0</y></points><points><x>50444.0</x><y>31692.0</y></points><points><x>50443.0</x><y>31691.0</y></points><points><x>50442.0</x><y>31691.0</y></points><points><x>50439.0</x><y>31688.0</y></points><points><x>50438.0</x><y>31688.0</y></points><points><x>50437.0</x><y>31687.0</y></points><points><x>50435.0</x><y>31687.0</y></points><points><x>50433.0</x><y>31685.0</y></points><points><x>50432.0</x><y>31685.0</y></points><points><x>50431.0</x><y>31684.0</y></points><points><x>50428.0</x><y>31684.0</y></points><points><x>50426.0</x><y>31682.0</y></points></segmentation></object><object><name>HSIL</name><difficult>0</difficult><truncated>0</truncated><info>[{"confidence": "0"}, {"action": "CREATE", "cat": "HSIL", "time": "2020-07-23 14:52;42", "who": "admin", "typeOfanno": "PersonManul"}]</info><confidence>0</confidence><bndbox><xmin>46197.0</xmin><ymin>36731.0</ymin><xmax>46498.0</xmax><ymax>36898.0</ymax></bndbox><segmentation><points><x>46372.0</x><y>36731.0</y></points><points><x>46371.0</x><y>36732.0</y></points><points><x>46370.0</x><y>36732.0</y></points><points><x>46369.0</x><y>36733.0</y></points><points><x>46369.0</x><y>36742.0</y></points><points><x>46368.0</x><y>36743.0</y></points><points><x>46365.0</x><y>36743.0</y></points><points><x>46364.0</x><y>36744.0</y></points><points><x>46363.0</x><y>36744.0</y></points><points><x>46362.0</x><y>36745.0</y></points><points><x>46362.0</x><y>36746.0</y></points><points><x>46359.0</x><y>36749.0</y></points><points><x>46358.0</x><y>36749.0</y></points><points><x>46354.0</x><y>36753.0</y></points><points><x>46352.0</x><y>36753.0</y></points><points><x>46350.0</x><y>36755.0</y></points><points><x>46350.0</x><y>36757.0</y></points><points><x>46349.0</x><y>36758.0</y></points><points><x>46348.0</x><y>36757.0</y></points><points><x>46348.0</x><y>36756.0</y></points><points><x>46347.0</x><y>36755.0</y></points><points><x>46347.0</x><y>36753.0</y></points><points><x>46346.0</x><y>36752.0</y></points><points><x>46331.0</x><y>36752.0</y></points><points><x>46327.0</x><y>36756.0</y></points><points><x>46326.0</x><y>36756.0</y></points><points><x>46325.0</x><y>36757.0</y></points><points><x>46325.0</x><y>36759.0</y></points><points><x>46324.0</x><y>36760.0</y></points><points><x>46324.0</x><y>36762.0</y></points><points><x>46322.0</x><y>36764.0</y></points><points><x>46322.0</x><y>36765.0</y></points><points><x>46320.0</x><y>36767.0</y></points><points><x>46315.0</x><y>36767.0</y></points><points><x>46313.0</x><y>36765.0</y></points><points><x>46302.0</x><y>36765.0</y></points><points><x>46301.0</x><y>36766.0</y></points><points><x>46301.0</x><y>36768.0</y></points><points><x>46299.0</x><y>36770.0</y></points><points><x>46294.0</x><y>36770.0</y></points><points><x>46293.0</x><y>36771.0</y></points><points><x>46291.0</x><y>36771.0</y></points><points><x>46290.0</x><y>36772.0</y></points><points><x>46289.0</x><y>36772.0</y></points><points><x>46288.0</x><y>36771.0</y></points><points><x>46279.0</x><y>36771.0</y></points><points><x>46278.0</x><y>36770.0</y></points><points><x>46277.0</x><y>36770.0</y></points><points><x>46275.0</x><y>36768.0</y></points><points><x>46274.0</x><y>36768.0</y></points><points><x>46273.0</x><y>36767.0</y></points><points><x>46260.0</x><y>36767.0</y></points><points><x>46259.0</x><y>36768.0</y></points><points><x>46259.0</x><y>36771.0</y></points><points><x>46258.0</x><y>36772.0</y></points><points><x>46242.0</x><y>36772.0</y></points><points><x>46241.0</x><y>36773.0</y></points><points><x>46240.0</x><y>36773.0</y></points><points><x>46239.0</x><y>36774.0</y></points><points><x>46238.0</x><y>36774.0</y></points><points><x>46237.0</x><y>36775.0</y></points><points><x>46234.0</x><y>36775.0</y></points><points><x>46233.0</x><y>36776.0</y></points><points><x>46232.0</x><y>36776.0</y></points><points><x>46226.0</x><y>36782.0</y></points><points><x>46225.0</x><y>36782.0</y></points><points><x>46224.0</x><y>36783.0</y></points><points><x>46223.0</x><y>36783.0</y></points><points><x>46221.0</x><y>36785.0</y></points><points><x>46220.0</x><y>36785.0</y></points><points><x>46214.0</x><y>36791.0</y></points><points><x>46214.0</x><y>36793.0</y></points><points><x>46213.0</x><y>36794.0</y></points><points><x>46213.0</x><y>36795.0</y></points><points><x>46212.0</x><y>36796.0</y></points><points><x>46212.0</x><y>36803.0</y></points><points><x>46211.0</x><y>36804.0</y></points><points><x>46211.0</x><y>36811.0</y></points><points><x>46210.0</x><y>36812.0</y></points><points><x>46210.0</x><y>36817.0</y></points><points><x>46209.0</x><y>36818.0</y></points><points><x>46209.0</x><y>36819.0</y></points><points><x>46208.0</x><y>36820.0</y></points><points><x>46208.0</x><y>36822.0</y></points><points><x>46206.0</x><y>36824.0</y></points><points><x>46206.0</x><y>36825.0</y></points><points><x>46205.0</x><y>36826.0</y></points><points><x>46205.0</x><y>36827.0</y></points><points><x>46204.0</x><y>36828.0</y></points><points><x>46204.0</x><y>36831.0</y></points><points><x>46203.0</x><y>36832.0</y></points><points><x>46203.0</x><y>36833.0</y></points><points><x>46202.0</x><y>36834.0</y></points><points><x>46202.0</x><y>36836.0</y></points><points><x>46201.0</x><y>36837.0</y></points><points><x>46201.0</x><y>36853.0</y></points><points><x>46198.0</x><y>36856.0</y></points><points><x>46198.0</x><y>36858.0</y></points><points><x>46197.0</x><y>36859.0</y></points><points><x>46197.0</x><y>36877.0</y></points><points><x>46198.0</x><y>36878.0</y></points><points><x>46198.0</x><y>36882.0</y></points><points><x>46199.0</x><y>36883.0</y></points><points><x>46199.0</x><y>36888.0</y></points><points><x>46202.0</x><y>36891.0</y></points><points><x>46202.0</x><y>36892.0</y></points><points><x>46204.0</x><y>36894.0</y></points><points><x>46204.0</x><y>36897.0</y></points><points><x>46205.0</x><y>36898.0</y></points><points><x>46498.0</x><y>36898.0</y></points><points><x>46498.0</x><y>36734.0</y></points><points><x>46487.0</x><y>36734.0</y></points><points><x>46486.0</x><y>36733.0</y></points><points><x>46461.0</x><y>36733.0</y></points><points><x>46460.0</x><y>36734.0</y></points><points><x>46459.0</x><y>36734.0</y></points><points><x>46458.0</x><y>36735.0</y></points><points><x>46455.0</x><y>36735.0</y></points><points><x>46454.0</x><y>36736.0</y></points><points><x>46453.0</x><y>36736.0</y></points><points><x>46452.0</x><y>36737.0</y></points><points><x>46451.0</x><y>36737.0</y></points><points><x>46449.0</x><y>36739.0</y></points><points><x>46448.0</x><y>36739.0</y></points><points><x>46446.0</x><y>36741.0</y></points><points><x>46446.0</x><y>36744.0</y></points><points><x>46445.0</x><y>36745.0</y></points><points><x>46443.0</x><y>36745.0</y></points><points><x>46437.0</x><y>36739.0</y></points><points><x>46434.0</x><y>36739.0</y></points><points><x>46433.0</x><y>36738.0</y></points><points><x>46428.0</x><y>36738.0</y></points><points><x>46425.0</x><y>36735.0</y></points><points><x>46425.0</x><y>36734.0</y></points><points><x>46423.0</x><y>36732.0</y></points><points><x>46422.0</x><y>36732.0</y></points><points><x>46421.0</x><y>36731.0</y></points><points><x>46399.0</x><y>36731.0</y></points><points><x>46398.0</x><y>36732.0</y></points><points><x>46395.0</x><y>36732.0</y></points><points><x>46394.0</x><y>36731.0</y></points></segmentation></object><object><name>HSIL</name><difficult>0</difficult><truncated>0</truncated><info>[{"confidence": "0"}, {"action": "CREATE", "cat": "HSIL", "time": "2020-07-23 14:52;42", "who": "admin", "typeOfanno": "PersonManul"}]</info><confidence>0</confidence><bndbox><xmin>37781.4921875</xmin><ymin>34820.0</ymin><xmax>38084.0</xmax><ymax>35133.6953125</ymax></bndbox><segmentation><points><x>37842.0</x><y>34820.0</y></points><points><x>37842.0</x><y>34826.0</y></points><points><x>37837.0</x><y>34831.0</y></points><points><x>37837.0</x><y>34840.0</y></points><points><x>37835.0</x><y>34842.0</y></points><points><x>37835.0</x><y>34843.0</y></points><points><x>37834.0</x><y>34844.0</y></points><points><x>37834.0</x><y>34845.0</y></points><points><x>37833.0</x><y>34846.0</y></points><points><x>37833.0</x><y>34848.0</y></points><points><x>37831.0</x><y>34850.0</y></points><points><x>37831.0</x><y>34853.0</y></points><points><x>37830.0</x><y>34854.0</y></points><points><x>37825.0</x><y>34854.0</y></points><points><x>37824.0</x><y>34855.0</y></points><points><x>37824.0</x><y>34858.0</y></points><points><x>37823.0</x><y>34859.0</y></points><points><x>37823.0</x><y>34862.0</y></points><points><x>37822.0</x><y>34863.0</y></points><points><x>37822.0</x><y>34877.0</y></points><points><x>37825.0</x><y>34880.0</y></points><points><x>37825.0</x><y>34887.0</y></points><points><x>37828.0</x><y>34890.0</y></points><points><x>37828.0</x><y>34891.0</y></points><points><x>37829.0</x><y>34892.0</y></points><points><x>37829.0</x><y>34895.0</y></points><points><x>37830.0</x><y>34896.0</y></points><points><x>37830.0</x><y>34902.0</y></points><points><x>37831.0</x><y>34903.0</y></points><points><x>37831.0</x><y>34905.0</y></points><points><x>37832.0</x><y>34906.0</y></points><points><x>37832.0</x><y>34909.0</y></points><points><x>37831.0</x><y>34910.0</y></points><points><x>37818.0</x><y>34910.0</y></points><points><x>37817.0</x><y>34909.0</y></points><points><x>37817.0</x><y>34907.0</y></points><points><x>37816.0</x><y>34906.0</y></points><points><x>37816.0</x><y>34905.0</y></points><points><x>37811.0</x><y>34900.0</y></points><points><x>37809.0</x><y>34900.0</y></points><points><x>37808.0</x><y>34899.0</y></points><points><x>37807.0</x><y>34899.0</y></points><points><x>37806.0</x><y>34898.0</y></points><points><x>37800.0</x><y>34898.0</y></points><points><x>37800.0</x><y>34969.0</y></points><points><x>37801.0</x><y>34970.0</y></points><points><x>37803.0</x><y>34970.0</y></points><points><x>37804.0</x><y>34971.0</y></points><points><x>37805.0</x><y>34971.0</y></points><points><x>37813.0</x><y>34979.0</y></points><points><x>37813.0</x><y>34981.0</y></points><points><x>37814.0</x><y>34982.0</y></points><points><x>37814.0</x><y>34984.0</y></points><points><x>37813.0</x><y>34985.0</y></points><points><x>37813.0</x><y>35001.0</y></points><points><x>37814.0</x><y>35002.0</y></points><points><x>37814.0</x><y>35003.0</y></points><points><x>37816.0</x><y>35005.0</y></points><points><x>37816.0</x><y>35007.0</y></points><points><x>37818.0</x><y>35009.0</y></points><points><x>37818.0</x><y>35010.0</y></points><points><x>37820.0</x><y>35012.0</y></points><points><x>37820.0</x><y>35013.0</y></points><points><x>37827.0</x><y>35020.0</y></points><points><x>37827.0</x><y>35032.0</y></points><points><x>37826.0</x><y>35033.0</y></points><points><x>37823.0</x><y>35033.0</y></points><points><x>37819.0</x><y>35037.0</y></points><points><x>37818.0</x><y>35037.0</y></points><points><x>37817.0</x><y>35038.0</y></points><points><x>37817.0</x><y>35040.0</y></points><points><x>37816.0</x><y>35041.0</y></points><points><x>37816.0</x><y>35055.0</y></points><points><x>37810.0</x><y>35061.0</y></points><points><x>37809.0</x><y>35061.0</y></points><points><x>37808.0</x><y>35062.0</y></points><points><x>37806.0</x><y>35062.0</y></points><points><x>37803.0</x><y>35065.0</y></points><points><x>37801.0</x><y>35065.0</y></points><points><x>37800.0</x><y>35066.0</y></points><points><x>37781.4921875</x><y>35117.0625</y></points><points><x>37854.953125</x><y>35110.1328125</y></points><points><x>37882.2109375</x><y>35092.11328125</y></points><points><x>37976.92578125</x><y>35133.6953125</y></points><points><x>38037.9140625</x><y>35129.07421875</y></points><points><x>38057.3203125</x><y>35104.125</y></points><points><x>38070.0</x><y>35089.0</y></points><points><x>38071.0</x><y>35089.0</y></points><points><x>38076.0</x><y>35084.0</y></points><points><x>38077.0</x><y>35084.0</y></points><points><x>38078.0</x><y>35083.0</y></points><points><x>38079.0</x><y>35083.0</y></points><points><x>38082.0</x><y>35080.0</y></points><points><x>38082.0</x><y>35079.0</y></points><points><x>38083.0</x><y>35078.0</y></points><points><x>38083.0</x><y>35076.0</y></points><points><x>38084.0</x><y>35075.0</y></points><points><x>38084.0</x><y>35062.0</y></points><points><x>38083.0</x><y>35061.0</y></points><points><x>38083.0</x><y>35059.0</y></points><points><x>38082.0</x><y>35058.0</y></points><points><x>38080.0</x><y>35058.0</y></points><points><x>38078.0</x><y>35056.0</y></points><points><x>38078.0</x><y>35055.0</y></points><points><x>38079.0</x><y>35054.0</y></points><points><x>38079.0</x><y>35032.0</y></points><points><x>38077.0</x><y>35030.0</y></points><points><x>38076.0</x><y>35030.0</y></points><points><x>38075.0</x><y>35029.0</y></points><points><x>38074.0</x><y>35029.0</y></points><points><x>38069.0</x><y>35024.0</y></points><points><x>38069.0</x><y>35021.0</y></points><points><x>38071.0</x><y>35019.0</y></points><points><x>38071.0</x><y>35018.0</y></points><points><x>38072.0</x><y>35017.0</y></points><points><x>38072.0</x><y>35008.0</y></points><points><x>38073.0</x><y>35007.0</y></points><points><x>38076.0</x><y>35010.0</y></points><points><x>38072.80859375</x><y>35007.96484375</y></points><points><x>38070.5</x><y>34997.33984375</y></points><points><x>38083.0</x><y>34976.0</y></points><points><x>38083.0</x><y>34978.0</y></points><points><x>38079.0</x><y>34982.0</y></points><points><x>38078.0</x><y>34982.0</y></points><points><x>38076.0</x><y>34984.0</y></points><points><x>38076.0</x><y>34985.0</y></points><points><x>38075.0</x><y>34986.0</y></points><points><x>38075.0</x><y>34987.0</y></points><points><x>38074.0</x><y>34988.0</y></points><points><x>38074.0</x><y>34992.0</y></points><points><x>38073.0</x><y>34993.0</y></points><points><x>38073.0</x><y>34998.0</y></points><points><x>38072.0</x><y>34999.0</y></points><points><x>38071.0</x><y>34998.0</y></points><points><x>38070.0</x><y>34998.0</y></points><points><x>38063.0</x><y>34991.0</y></points><points><x>38060.0</x><y>34991.0</y></points><points><x>38057.0</x><y>34988.0</y></points><points><x>38056.0</x><y>34988.0</y></points><points><x>38053.0</x><y>34985.0</y></points><points><x>38052.0</x><y>34985.0</y></points><points><x>38047.0</x><y>34980.0</y></points><points><x>38047.0</x><y>34978.0</y></points><points><x>38045.0</x><y>34976.0</y></points><points><x>38045.0</x><y>34975.0</y></points><points><x>38043.0</x><y>34973.0</y></points><points><x>38043.0</x><y>34964.0</y></points><points><x>38042.0</x><y>34963.0</y></points><points><x>38042.0</x><y>34961.0</y></points><points><x>38041.0</x><y>34960.0</y></points><points><x>38041.0</x><y>34957.0</y></points><points><x>38040.0</x><y>34956.0</y></points><points><x>38040.0</x><y>34955.0</y></points><points><x>38039.0</x><y>34954.0</y></points><points><x>38039.0</x><y>34953.0</y></points><points><x>38038.0</x><y>34952.0</y></points><points><x>38038.0</x><y>34951.0</y></points><points><x>38037.0</x><y>34950.0</y></points><points><x>38036.0</x><y>34950.0</y></points><points><x>38031.0</x><y>34945.0</y></points><points><x>38028.0</x><y>34945.0</y></points><points><x>38027.0</x><y>34944.0</y></points><points><x>38024.0</x><y>34944.0</y></points><points><x>38022.0</x><y>34942.0</y></points><points><x>38019.0</x><y>34942.0</y></points><points><x>38018.0</x><y>34941.0</y></points><points><x>38018.0</x><y>34938.0</y></points><points><x>38017.0</x><y>34937.0</y></points><points><x>38017.0</x><y>34936.0</y></points><points><x>38015.0</x><y>34934.0</y></points><points><x>38015.0</x><y>34932.0</y></points><points><x>38016.0</x><y>34931.0</y></points><points><x>38016.0</x><y>34919.0</y></points><points><x>38014.0</x><y>34917.0</y></points><points><x>38014.0</x><y>34916.0</y></points><points><x>38010.0</x><y>34912.0</y></points><points><x>38009.0</x><y>34912.0</y></points><points><x>38007.0</x><y>34910.0</y></points><points><x>38006.0</x><y>34910.0</y></points><points><x>38005.0</x><y>34909.0</y></points><points><x>38004.0</x><y>34909.0</y></points><points><x>38001.0</x><y>34906.0</y></points><points><x>38001.0</x><y>34904.0</y></points><points><x>37999.0</x><y>34902.0</y></points><points><x>37999.0</x><y>34901.0</y></points><points><x>37998.0</x><y>34900.0</y></points><points><x>37998.0</x><y>34899.0</y></points><points><x>37997.0</x><y>34898.0</y></points><points><x>37997.0</x><y>34897.0</y></points><points><x>37991.0</x><y>34891.0</y></points><points><x>37989.0</x><y>34891.0</y></points><points><x>37988.0</x><y>34890.0</y></points><points><x>37988.0</x><y>34882.0</y></points><points><x>37987.0</x><y>34881.0</y></points><points><x>37987.0</x><y>34880.0</y></points><points><x>37985.0</x><y>34878.0</y></points><points><x>37985.0</x><y>34877.0</y></points><points><x>37982.0</x><y>34874.0</y></points><points><x>37981.0</x><y>34874.0</y></points><points><x>37980.0</x><y>34873.0</y></points><points><x>37979.0</x><y>34873.0</y></points><points><x>37978.0</x><y>34872.0</y></points><points><x>37976.0</x><y>34872.0</y></points><points><x>37974.0</x><y>34870.0</y></points><points><x>37972.0</x><y>34870.0</y></points><points><x>37970.0</x><y>34868.0</y></points><points><x>37968.0</x><y>34868.0</y></points><points><x>37964.0</x><y>34864.0</y></points><points><x>37964.0</x><y>34859.0</y></points><points><x>37963.0</x><y>34858.0</y></points><points><x>37963.0</x><y>34856.0</y></points><points><x>37962.0</x><y>34855.0</y></points><points><x>37962.0</x><y>34854.0</y></points><points><x>37959.0</x><y>34851.0</y></points><points><x>37958.0</x><y>34851.0</y></points><points><x>37957.0</x><y>34850.0</y></points><points><x>37956.0</x><y>34850.0</y></points><points><x>37955.0</x><y>34849.0</y></points><points><x>37954.0</x><y>34849.0</y></points><points><x>37953.0</x><y>34848.0</y></points><points><x>37951.0</x><y>34848.0</y></points><points><x>37950.0</x><y>34847.0</y></points><points><x>37932.0</x><y>34847.0</y></points><points><x>37928.0</x><y>34843.0</y></points><points><x>37928.0</x><y>34842.0</y></points><points><x>37927.0</x><y>34841.0</y></points><points><x>37927.0</x><y>34840.0</y></points><points><x>37926.0</x><y>34839.0</y></points><points><x>37924.0</x><y>34839.0</y></points><points><x>37922.0</x><y>34837.0</y></points><points><x>37922.0</x><y>34836.0</y></points><points><x>37921.0</x><y>34835.0</y></points><points><x>37920.0</x><y>34835.0</y></points><points><x>37919.0</x><y>34834.0</y></points><points><x>37917.0</x><y>34834.0</y></points><points><x>37915.0</x><y>34832.0</y></points><points><x>37915.0</x><y>34830.0</y></points><points><x>37914.0</x><y>34829.0</y></points><points><x>37910.0</x><y>34829.0</y></points><points><x>37908.0</x><y>34827.0</y></points><points><x>37908.0</x><y>34820.0</y></points><points><x>37873.0</x><y>34820.0</y></points><points><x>37873.0</x><y>34825.0</y></points><points><x>37872.0</x><y>34826.0</y></points><points><x>37864.0</x><y>34826.0</y></points><points><x>37862.0</x><y>34824.0</y></points><points><x>37856.0</x><y>34824.0</y></points><points><x>37855.0</x><y>34823.0</y></points><points><x>37855.0</x><y>34820.0</y></points></segmentation></object><object><name>NILM</name><difficult>0</difficult><truncated>0</truncated><info>[{"confidence": "0"}, {"action": "CREATE", "cat": "NILM", "time": "2020-07-23 14:52;42", "who": "admin", "typeOfanno": "PersonManul"}]</info><confidence>0</confidence><bndbox><xmin>38531.01171875</xmin><ymin>37911.33203125</ymin><xmax>38719.0546875</xmax><ymax>38027.76171875</ymax></bndbox><segmentation><points><x>38591.07421875</x><y>37947.37109375</y></points><points><x>38629.421875</x><y>37929.3515625</y></points><points><x>38660.375</x><y>37920.11328125</y></points><points><x>38685.7890625</x><y>37918.7265625</y></points><points><x>38710.2734375</x><y>37911.33203125</y></points><points><x>38719.0546875</x><y>37911.33203125</y></points><points><x>38718.58984375</x><y>37924.26953125</y></points><points><x>38703.34375</x><y>37941.828125</y></points><points><x>38703.34375</x><y>37941.828125</y></points><points><x>38685.32421875</x><y>37963.54296875</y></points><points><x>38684.86328125</x><y>37963.54296875</y></points><points><x>38683.4765625</x><y>37964.9296875</y></points><points><x>38672.390625</x><y>37978.328125</y></points><points><x>38654.37109375</x><y>37988.4921875</y></points><points><x>38653.91015625</x><y>37988.4921875</y></points><points><x>38652.05859375</x><y>37989.4140625</y></points><points><x>38623.4140625</x><y>37994.49609375</y></points><points><x>38622.953125</x><y>37994.49609375</y></points><points><x>38595.69140625</x><y>38012.515625</y></points><points><x>38595.69140625</x><y>38012.515625</y></points><points><x>38577.2109375</x><y>38015.75</y></points><points><x>38576.75</x><y>38015.75</y></points><points><x>38574.44140625</x><y>38016.2109375</y></points><points><x>38555.49609375</x><y>38023.60546875</y></points><points><x>38555.49609375</x><y>38023.60546875</y></points><points><x>38553.6484375</x><y>38024.52734375</y></points><points><x>38531.93359375</x><y>38027.76171875</y></points><points><x>38531.01171875</x><y>38012.9765625</y></points><points><x>38531.01171875</x><y>38012.9765625</y></points><points><x>38531.93359375</x><y>38010.66796875</y></points><points><x>38549.4921875</x><y>37982.0234375</y></points><points><x>38572.59375</x><y>37963.54296875</y></points><points><x>38572.59375</x><y>37963.54296875</y></points></segmentation></object><object><name>NILM</name><difficult>0</difficult><truncated>0</truncated><info>[{"confidence": "0"}, {"action": "CREATE", "cat": "NILM", "time": "2020-07-23 14:52;42", "who": "admin", "typeOfanno": "PersonManul"}]</info><confidence>0</confidence><bndbox><xmin>40470.0</xmin><ymin>41607.02734375</ymin><xmax>40731.04296875</xmax><ymax>41761.8046875</ymax></bndbox><segmentation><points><x>40571.64453125</x><y>41666.62890625</y></points><points><x>40615.5390625</x><y>41643.52734375</y></points><points><x>40615.5390625</x><y>41643.52734375</y></points><points><x>40651.11328125</x><y>41620.890625</y></points><points><x>40651.11328125</x><y>41620.890625</y></points><points><x>40674.21484375</x><y>41608.4140625</y></points><points><x>40674.67578125</x><y>41608.4140625</y></points><points><x>40693.62109375</x><y>41607.02734375</y></points><points><x>40709.7890625</x><y>41630.58984375</y></points><points><x>40725.5</x><y>41655.5390625</y></points><points><x>40731.04296875</x><y>41681.875</y></points><points><x>40730.58203125</x><y>41708.2109375</y></points><points><x>40729.1953125</x><y>41732.69921875</y></points><points><x>40728.734375</x><y>41732.69921875</y></points><points><x>40722.265625</x><y>41741.4765625</y></points><points><x>40682.0703125</x><y>41739.62890625</y></points><points><x>40682.0703125</x><y>41739.62890625</y></points><points><x>40679.296875</x><y>41739.62890625</y></points><points><x>40677.91015625</x><y>41739.62890625</y></points><points><x>40616.4609375</x><y>41734.0859375</y></points><points><x>40616.0</x><y>41734.0859375</y></points><points><x>40613.69140625</x><y>41734.0859375</y></points><points><x>40575.8046875</x><y>41734.0859375</y></points><points><x>40541.61328125</x><y>41747.9453125</y></points><points><x>40541.61328125</x><y>41747.9453125</y></points><points><x>40539.765625</x><y>41749.33203125</y></points><points><x>40512.96875</x><y>41761.8046875</y></points><points><x>40512.96875</x><y>41761.8046875</y></points><points><x>40510.66015625</x><y>41761.8046875</y></points><points><x>40488.01953125</x><y>41756.26171875</y></points><points><x>40488.01953125</x><y>41756.26171875</y></points><points><x>40486.171875</x><y>41755.3359375</y></points><points><x>40483.3984375</x><y>41753.953125</y></points><points><x>40470.4609375</x><y>41742.86328125</y></points><points><x>40470.4609375</x><y>41742.86328125</y></points><points><x>40470.0</x><y>41719.30078125</y></points><points><x>40470.0</x><y>41718.83984375</y></points><points><x>40470.92578125</x><y>41717.453125</y></points><points><x>40484.78515625</x><y>41693.42578125</y></points><points><x>40533.76171875</x><y>41682.80078125</y></points><points><x>40533.76171875</x><y>41682.80078125</y></points></segmentation></object><object><name>NONE</name><difficult>0</difficult><truncated>0</truncated><info>[{"confidence": "0"}, {"action": "CREATE", "cat": "NONE", "time": "2020-07-23 14:52;42", "who": "admin", "typeOfanno": "PersonManul"}]</info><confidence>0</confidence><bndbox><xmin>36553.0</xmin><ymin>43342.0</ymin><xmax>36845.0</xmax><ymax>43696.0</ymax></bndbox><segmentation><points><x>36727.0</x><y>43342.0</y></points><points><x>36724.0</x><y>43345.0</y></points><points><x>36724.0</x><y>43346.0</y></points><points><x>36723.0</x><y>43347.0</y></points><points><x>36723.0</x><y>43348.0</y></points><points><x>36722.0</x><y>43349.0</y></points><points><x>36722.0</x><y>43350.0</y></points><points><x>36721.0</x><y>43351.0</y></points><points><x>36721.0</x><y>43352.0</y></points><points><x>36719.0</x><y>43354.0</y></points><points><x>36719.0</x><y>43355.0</y></points><points><x>36717.0</x><y>43357.0</y></points><points><x>36717.0</x><y>43358.0</y></points><points><x>36716.0</x><y>43359.0</y></points><points><x>36716.0</x><y>43360.0</y></points><points><x>36710.0</x><y>43366.0</y></points><points><x>36710.0</x><y>43367.0</y></points><points><x>36709.0</x><y>43368.0</y></points><points><x>36709.0</x><y>43370.0</y></points><points><x>36708.0</x><y>43371.0</y></points><points><x>36708.0</x><y>43386.0</y></points><points><x>36709.0</x><y>43387.0</y></points><points><x>36709.0</x><y>43391.0</y></points><points><x>36710.0</x><y>43392.0</y></points><points><x>36708.0</x><y>43394.0</y></points><points><x>36708.0</x><y>43399.0</y></points><points><x>36707.0</x><y>43400.0</y></points><points><x>36707.0</x><y>43402.0</y></points><points><x>36706.0</x><y>43403.0</y></points><points><x>36706.0</x><y>43406.0</y></points><points><x>36705.0</x><y>43407.0</y></points><points><x>36705.0</x><y>43408.0</y></points><points><x>36704.0</x><y>43409.0</y></points><points><x>36704.0</x><y>43411.0</y></points><points><x>36703.0</x><y>43412.0</y></points><points><x>36701.0</x><y>43412.0</y></points><points><x>36700.0</x><y>43411.0</y></points><points><x>36679.0</x><y>43411.0</y></points><points><x>36677.0</x><y>43413.0</y></points><points><x>36677.0</x><y>43415.0</y></points><points><x>36676.0</x><y>43416.0</y></points><points><x>36676.0</x><y>43432.0</y></points><points><x>36678.0</x><y>43434.0</y></points><points><x>36678.0</x><y>43436.0</y></points><points><x>36674.0</x><y>43440.0</y></points><points><x>36673.0</x><y>43440.0</y></points><points><x>36670.0</x><y>43443.0</y></points><points><x>36670.0</x><y>43444.0</y></points><points><x>36662.0</x><y>43452.0</y></points><points><x>36658.0</x><y>43452.0</y></points><points><x>36657.0</x><y>43451.0</y></points><points><x>36654.0</x><y>43451.0</y></points><points><x>36653.0</x><y>43450.0</y></points><points><x>36652.0</x><y>43450.0</y></points><points><x>36651.0</x><y>43449.0</y></points><points><x>36650.0</x><y>43449.0</y></points><points><x>36648.0</x><y>43447.0</y></points><points><x>36648.0</x><y>43446.0</y></points><points><x>36647.0</x><y>43445.0</y></points><points><x>36647.0</x><y>43443.0</y></points><points><x>36648.0</x><y>43442.0</y></points><points><x>36648.0</x><y>43441.0</y></points><points><x>36649.0</x><y>43440.0</y></points><points><x>36649.0</x><y>43426.0</y></points><points><x>36645.0</x><y>43422.0</y></points><points><x>36638.0</x><y>43422.0</y></points><points><x>36635.0</x><y>43419.0</y></points><points><x>36634.0</x><y>43419.0</y></points><points><x>36633.0</x><y>43418.0</y></points><points><x>36622.0</x><y>43418.0</y></points><points><x>36621.0</x><y>43419.0</y></points><points><x>36619.0</x><y>43419.0</y></points><points><x>36615.0</x><y>43423.0</y></points><points><x>36615.0</x><y>43437.0</y></points><points><x>36616.0</x><y>43438.0</y></points><points><x>36616.0</x><y>43439.0</y></points><points><x>36617.0</x><y>43440.0</y></points><points><x>36617.0</x><y>43441.0</y></points><points><x>36619.0</x><y>43443.0</y></points><points><x>36619.0</x><y>43445.0</y></points><points><x>36622.0</x><y>43448.0</y></points><points><x>36626.0</x><y>43448.0</y></points><points><x>36627.0</x><y>43449.0</y></points><points><x>36626.0</x><y>43450.0</y></points><points><x>36626.0</x><y>43455.0</y></points><points><x>36624.0</x><y>43457.0</y></points><points><x>36624.0</x><y>43458.0</y></points><points><x>36622.0</x><y>43460.0</y></points><points><x>36622.0</x><y>43461.0</y></points><points><x>36620.0</x><y>43463.0</y></points><points><x>36620.0</x><y>43464.0</y></points><points><x>36619.0</x><y>43465.0</y></points><points><x>36619.0</x><y>43467.0</y></points><points><x>36618.0</x><y>43468.0</y></points><points><x>36618.0</x><y>43469.0</y></points><points><x>36617.0</x><y>43470.0</y></points><points><x>36617.0</x><y>43473.0</y></points><points><x>36616.0</x><y>43474.0</y></points><points><x>36616.0</x><y>43478.0</y></points><points><x>36615.0</x><y>43479.0</y></points><points><x>36615.0</x><y>43480.0</y></points><points><x>36614.0</x><y>43481.0</y></points><points><x>36614.0</x><y>43483.0</y></points><points><x>36613.0</x><y>43484.0</y></points><points><x>36613.0</x><y>43486.0</y></points><points><x>36612.0</x><y>43487.0</y></points><points><x>36612.0</x><y>43489.0</y></points><points><x>36610.0</x><y>43491.0</y></points><points><x>36610.0</x><y>43492.0</y></points><points><x>36609.0</x><y>43493.0</y></points><points><x>36609.0</x><y>43494.0</y></points><points><x>36605.0</x><y>43498.0</y></points><points><x>36605.0</x><y>43499.0</y></points><points><x>36603.0</x><y>43501.0</y></points><points><x>36603.0</x><y>43502.0</y></points><points><x>36600.0</x><y>43505.0</y></points><points><x>36600.0</x><y>43506.0</y></points><points><x>36598.0</x><y>43508.0</y></points><points><x>36598.0</x><y>43509.0</y></points><points><x>36596.0</x><y>43511.0</y></points><points><x>36596.0</x><y>43512.0</y></points><points><x>36594.0</x><y>43514.0</y></points><points><x>36594.0</x><y>43515.0</y></points><points><x>36592.0</x><y>43517.0</y></points><points><x>36592.0</x><y>43518.0</y></points><points><x>36590.0</x><y>43520.0</y></points><points><x>36590.0</x><y>43521.0</y></points><points><x>36589.0</x><y>43522.0</y></points><points><x>36589.0</x><y>43524.0</y></points><points><x>36588.0</x><y>43525.0</y></points><points><x>36588.0</x><y>43526.0</y></points><points><x>36587.0</x><y>43527.0</y></points><points><x>36587.0</x><y>43528.0</y></points><points><x>36586.0</x><y>43529.0</y></points><points><x>36586.0</x><y>43532.0</y></points><points><x>36585.0</x><y>43533.0</y></points><points><x>36585.0</x><y>43534.0</y></point
[truncated: 264,393 more chars]
