# Supplementary material for: Artificial intelligence enables precision diagnosis of cervical cytology grades and cervical cancer
Source: Nat Commun. 2024 May 22;15:4369. doi: 10.1038/s41467-024-48705-3 (PMC11111770; doi:10.1038/s41467-024-48705-3)
Supplement: Supplementary file 4 — Source Data [file 41467_2024_48705_MOESM4_ESM.zip › Source Data/Table S1.Average precision in the patch-level detection and classification./ground_truth_126/V201905437_A.TMAP.xml]

<?xml version="1.0"?><annotation><folder>med</folder><filename>/datasets/Review/label-check/kfbtmap682/V201905437_A.TMAP</filename><size><width>58624</width><height>56320</height></size><mpp>0.25294119041063823</mpp><object><name>ASC_US</name><difficult>0</difficult><truncated>0</truncated><info>[{"confidence": "0.606469"}, {"action": "CREATE", "cat": "ASC_US", "time": "2020-07-23 14:54;30", "who": "admin", "typeOfanno": "PersonManul"}]</info><confidence>0.606469</confidence><bndbox><xmin>38432.0</xmin><ymin>6767.0</ymin><xmax>38540.0</xmax><ymax>6913.0</ymax></bndbox><segmentation><points><x>38432.0</x><y>6913.0</y></points><points><x>38432.0</x><y>6767.0</y></points><points><x>38540.0</x><y>6767.0</y></points><points><x>38540.0</x><y>6913.0</y></points></segmentation></object><object><name>NILM</name><difficult>0</difficult><truncated>0</truncated><info>[{"confidence": "0.702996"}, {"action": "CREATE", "cat": "NILM", "time": "2020-07-23 14:54;30", "who": "admin", "typeOfanno": "PersonManul"}]</info><confidence>0.702996</confidence><bndbox><xmin>40507.0</xmin><ymin>40430.0</ymin><xmax>40668.0</xmax><ymax>40567.0</ymax></bndbox><segmentation><points><x>40507.0</x><y>40567.0</y></points><points><x>40507.0</x><y>40430.0</y></points><points><x>40668.0</x><y>40430.0</y></points><points><x>40668.0</x><y>40567.0</y></points></segmentation></object><object><name>NILM</name><difficult>0</difficult><truncated>0</truncated><info>[{"confidence": "0.844247"}, {"action": "CREATE", "cat": "NILM", "time": "2020-07-23 14:54;30", "who": "admin", "typeOfanno": "PersonManul"}]</info><confidence>0.844247</confidence><bndbox><xmin>37673.0</xmin><ymin>19307.0</ymin><xmax>37861.0</xmax><ymax>19448.0</ymax></bndbox><segmentation><points><x>37673.0</x><y>19448.0</y></points><points><x>37673.0</x><y>19307.0</y></points><points><x>37861.0</x><y>19307.0</y></points><points><x>37861.0</x><y>19448.0</y></points></segmentation></object><object><name>NILM</name><difficult>0</difficult><truncated>0</truncated><info>[{"confidence": "0.609435"}, {"action": "CREATE", "cat": "NILM", "time": "2020-07-23 14:54;30", "who": "admin", "typeOfanno": "PersonManul"}]</info><confidence>0.609435</confidence><bndbox><xmin>40578.0</xmin><ymin>14782.0</ymin><xmax>40661.0</xmax><ymax>14863.0</ymax></bndbox><segmentation><points><x>40578.0</x><y>14863.0</y></points><points><x>40578.0</x><y>14782.0</y></points><points><x>40661.0</x><y>14782.0</y></points><points><x>40661.0</x><y>14863.0</y></points></segmentation></object><object><name>NILM</name><difficult>0</difficult><truncated>0</truncated><info>[{"confidence": "0.613143"}, {"action": "CREATE", "cat": "NILM", "time": "2020-07-23 14:54;30", "who": "admin", "typeOfanno": "PersonManul"}]</info><confidence>0.613143</confidence><bndbox><xmin>40350.0</xmin><ymin>15739.0</ymin><xmax>40530.0</xmax><ymax>15923.0</ymax></bndbox><segmentation><points><x>40350.0</x><y>15923.0</y></points><points><x>40350.0</x><y>15739.0</y></points><points><x>40530.0</x><y>15739.0</y></points><points><x>40530.0</x><y>15923.0</y></points></segmentation></object><object><name>NILM</name><difficult>0</difficult><truncated>0</truncated><info>[{"confidence": "0.617127"}, {"action": "CREATE", "cat": "NILM", "time": "2020-07-23 14:54;30", "who": "admin", "typeOfanno": "PersonManul"}]</info><confidence>0.617127</confidence><bndbox><xmin>31834.0</xmin><ymin>4762.0</ymin><xmax>31957.0</xmax><ymax>4892.0</ymax></bndbox><segmentation><points><x>31834.0</x><y>4892.0</y></points><points><x>31834.0</x><y>4762.0</y></points><points><x>31957.0</x><y>4762.0</y></points><points><x>31957.0</x><y>4892.0</y></points></segmentation></object><object><name>NILM</name><difficult>0</difficult><truncated>0</truncated><info>[{"confidence": "0.623077"}, {"action": "CREATE", "cat": "NILM", "time": "2020-07-23 14:54;30", "who": "admin", "typeOfanno": "PersonManul"}]</info><confidence>0.623077</confidence><bndbox><xmin>18174.0</xmin><ymin>37032.0</ymin><xmax>18322.0</xmax><ymax>37143.0</ymax></bndbox><segmentation><points><x>18174.0</x><y>37143.0</y></points><points><x>18174.0</x><y>37032.0</y></points><points><x>18322.0</x><y>37032.0</y></points><points><x>18322.0</x><y>37143.0</y></points></segmentation></object><object><name>NILM</name><difficult>0</difficult><truncated>0</truncated><info>[{"confidence": "0.62648"}, {"action": "CREATE", "cat": "NILM", "time": "2020-07-23 14:54;30", "who": "admin", "typeOfanno": "PersonManul"}]</info><confidence>0.62648</confidence><bndbox><xmin>48811.0</xmin><ymin>28779.0</ymin><xmax>48942.0</xmax><ymax>28871.0</ymax></bndbox><segmentation><points><x>48811.0</x><y>28871.0</y></points><points><x>48811.0</x><y>28779.0</y></points><points><x>48942.0</x><y>28779.0</y></points><points><x>48942.0</x><y>28871.0</y></points></segmentation></object><object><name>NILM</name><difficult>0</difficult><truncated>0</truncated><info>[{"confidence": "0.63093"}, {"action": "CREATE", "cat": "NILM", "time": "2020-07-23 14:54;30", "who": "admin", "typeOfanno": "PersonManul"}]</info><confidence>0.63093</confidence><bndbox><xmin>35652.0</xmin><ymin>14842.0</ymin><xmax>35763.0</xmax><ymax>14994.0</ymax></bndbox><segmentation><points><x>35652.0</x><y>14994.0</y></points><points><x>35652.0</x><y>14842.0</y></points><points><x>35763.0</x><y>14842.0</y></points><points><x>35763.0</x><y>14994.0</y></points></segmentation></object><object><name>NILM</name><difficult>0</difficult><truncated>0</truncated><info>[{"confidence": "0.632341"}, {"action": "CREATE", "cat": "NILM", "time": "2020-07-23 14:54;30", "who": "admin", "typeOfanno": "PersonManul"}]</info><confidence>0.632341</confidence><bndbox><xmin>15588.0</xmin><ymin>39328.0</ymin><xmax>15799.0</xmax><ymax>39473.0</ymax></bndbox><segmentation><points><x>15588.0</x><y>39473.0</y></points><points><x>15588.0</x><y>39328.0</y></points><points><x>15799.0</x><y>39328.0</y></points><points><x>15799.0</x><y>39473.0</y></points></segmentation></object><object><name>NILM</name><difficult>0</difficult><truncated>0</truncated><info>[{"confidence": "0.660336"}, {"action": "CREATE", "cat": "NILM", "time": "2020-07-23 14:54;30", "who": "admin", "typeOfanno": "PersonManul"}]</info><confidence>0.660336</confidence><bndbox><xmin>42020.0</xmin><ymin>29912.0</ymin><xmax>42078.0</xmax><ymax>30042.0</ymax></bndbox><segmentation><points><x>42020.0</x><y>30042.0</y></points><points><x>42020.0</x><y>29912.0</y></points><points><x>42078.0</x><y>29912.0</y></points><points><x>42078.0</x><y>30042.0</y></points></segmentation></object><object><name>NILM</name><difficult>0</difficult><truncated>0</truncated><info>[{"confidence": "0.661523"}, {"action": "CREATE", "cat": "NILM", "time": "2020-07-23 14:54;30", "who": "admin", "typeOfanno": "PersonManul"}]</info><confidence>0.661523</confidence><bndbox><xmin>16565.0</xmin><ymin>10921.0</ymin><xmax>16724.0</xmax><ymax>11050.0</ymax></bndbox><segmentation><points><x>16565.0</x><y>11050.0</y></points><points><x>16565.0</x><y>10921.0</y></points><points><x>16724.0</x><y>10921.0</y></points><points><x>16724.0</x><y>11050.0</y></points></segmentation></object><object><name>NILM</name><difficult>0</difficult><truncated>0</truncated><info>[{"confidence": "0.667398"}, {"action": "CREATE", "cat": "NILM", "time": "2020-07-23 14:54;30", "who": "admin", "typeOfanno": "PersonManul"}]</info><confidence>0.667398</confidence><bndbox><xmin>37821.0</xmin><ymin>7129.0</ymin><xmax>38061.0</xmax><ymax>7236.0</ymax></bndbox><segmentation><points><x>37821.0</x><y>7236.0</y></points><points><x>37821.0</x><y>7129.0</y></points><points><x>38061.0</x><y>7129.0</y></points><points><x>38061.0</x><y>7236.0</y></points></segmentation></object><object><name>NILM</name><difficult>0</difficult><truncated>0</truncated><info>[{"confidence": "0.683843"}, {"action": "CREATE", "cat": "NILM", "time": "2020-07-23 14:54;30", "who": "admin", "typeOfanno": "PersonManul"}]</info><confidence>0.683843</confidence><bndbox><xmin>26689.0</xmin><ymin>31577.0</ymin><xmax>26927.0</xmax><ymax>31933.0</ymax></bndbox><segmentation><points><x>26689.0</x><y>31933.0</y></points><points><x>26689.0</x><y>31577.0</y></points><points><x>26927.0</x><y>31577.0</y></points><points><x>26927.0</x><y>31933.0</y></points></segmentation></object><object><name>NILM</name><difficult>0</difficult><truncated>0</truncated><info>[{"confidence": "0.686406"}, {"action": "CREATE", "cat": "NILM", "time": "2020-07-23 14:54;30", "who": "admin", "typeOfanno": "PersonManul"}]</info><confidence>0.686406</confidence><bndbox><xmin>38011.0</xmin><ymin>20216.0</ymin><xmax>38109.0</xmax><ymax>20362.0</ymax></bndbox><segmentation><points><x>38011.0</x><y>20362.0</y></points><points><x>38011.0</x><y>20216.0</y></points><points><x>38109.0</x><y>20216.0</y></points><points><x>38109.0</x><y>20362.0</y></points></segmentation></object><object><name>NILM</name><difficult>0</difficult><truncated>0</truncated><info>[{"confidence": "0.721504"}, {"action": "CREATE", "cat": "NILM", "time": "2020-07-23 14:54;30", "who": "admin", "typeOfanno": "PersonManul"}]</info><confidence>0.721504</confidence><bndbox><xmin>23576.0</xmin><ymin>23433.0</ymin><xmax>23715.0</xmax><ymax>23580.0</ymax></bndbox><segmentation><points><x>23576.0</x><y>23580.0</y></points><points><x>23576.0</x><y>23433.0</y></points><points><x>23715.0</x><y>23433.0</y></points><points><x>23715.0</x><y>23580.0</y></points></segmentation></object><object><name>NILM</name><difficult>0</difficult><truncated>0</truncated><info>[{"confidence": "0.756655"}, {"action": "CREATE", "cat": "NILM", "time": "2020-07-23 14:54;30", "who": "admin", "typeOfanno": "PersonManul"}]</info><confidence>0.756655</confidence><bndbox><xmin>34269.0</xmin><ymin>22713.0</ymin><xmax>34464.0</xmax><ymax>22941.0</ymax></bndbox><segmentation><points><x>34269.0</x><y>22941.0</y></points><points><x>34269.0</x><y>22713.0</y></points><points><x>34464.0</x><y>22713.0</y></points><points><x>34464.0</x><y>22941.0</y></points></segmentation></object><object><name>NILM</name><difficult>0</difficult><truncated>0</truncated><info>[{"confidence": "0.764425"}, {"action": "CREATE", "cat": "NILM", "time": "2020-07-23 14:54;30", "who": "admin", "typeOfanno": "PersonManul"}]</info><confidence>0.764425</confidence><bndbox><xmin>27154.0</xmin><ymin>27381.0</ymin><xmax>27398.0</xmax><ymax>27722.0</ymax></bndbox><segmentation><points><x>27154.0</x><y>27722.0</y></points><points><x>27154.0</x><y>27381.0</y></points><points><x>27398.0</x><y>27381.0</y></points><points><x>27398.0</x><y>27722.0</y></points></segmentation></object><object><name>NILM</name><difficult>0</difficult><truncated>0</truncated><info>[{"confidence": "0.778209"}, {"action": "CREATE", "cat": "NILM", "time": "2020-07-23 14:54;30", "who": "admin", "typeOfanno": "PersonManul"}]</info><confidence>0.778209</confidence><bndbox><xmin>47280.0</xmin><ymin>40570.0</ymin><xmax>47440.0</xmax><ymax>40734.0</ymax></bndbox><segmentation><points><x>47280.0</x><y>40734.0</y></points><points><x>47280.0</x><y>40570.0</y></points><points><x>47440.0</x><y>40570.0</y></points><points><x>47440.0</x><y>40734.0</y></points></segmentation></object><object><name>NILM</name><difficult>0</difficult><truncated>0</truncated><info>[{"confidence": "0.811022"}, {"action": "CREATE", "cat": "NILM", "time": "2020-07-23 14:54;30", "who": "admin", "typeOfanno": "PersonManul"}]</info><confidence>0.811022</confidence><bndbox><xmin>50541.0</xmin><ymin>25585.0</ymin><xmax>50816.0</xmax><ymax>26046.0</ymax></bndbox><segmentation><points><x>50541.0</x><y>26046.0</y></points><points><x>50541.0</x><y>25585.0</y></points><points><x>50816.0</x><y>25585.0</y></points><points><x>50816.0</x><y>26046.0</y></points></segmentation></object><object><name>NILM</name><difficult>0</difficult><truncated>0</truncated><info>[{"confidence": "0.861118"}, {"action": "CREATE", "cat": "NILM", "time": "2020-07-23 14:54;30", "who": "admin", "typeOfanno": "PersonManul"}]</info><confidence>0.861118</confidence><bndbox><xmin>23119.0</xmin><ymin>23592.0</ymin><xmax>23246.0</xmax><ymax>23839.0</ymax></bndbox><segmentation><points><x>23119.0</x><y>23839.0</y></points><points><x>23119.0</x><y>23592.0</y></points><points><x>23246.0</x><y>23592.0</y></points><points><x>23246.0</x><y>23839.0</y></points></segmentation></object><object><name>NILM</name><difficult>0</difficult><truncated>0</truncated><info>[{"confidence": "0.861789"}, {"action": "CREATE", "cat": "NILM", "time": "2020-07-23 14:54;30", "who": "admin", "typeOfanno": "PersonManul"}]</info><confidence>0.861789</confidence><bndbox><xmin>48700.0</xmin><ymin>34700.0</ymin><xmax>48900.0</xmax><ymax>34844.0</ymax></bndbox><segmentation><points><x>48700.0</x><y>34844.0</y></points><points><x>48700.0</x><y>34700.0</y></points><points><x>48900.0</x><y>34700.0</y></points><points><x>48900.0</x><y>34844.0</y></points></segmentation></object><object><name>NILM</name><difficult>0</difficult><truncated>0</truncated><info>[{"confidence": "0.886238"}, {"action": "CREATE", "cat": "NILM", "time": "2020-07-23 14:54;30", "who": "admin", "typeOfanno": "PersonManul"}]</info><confidence>0.886238</confidence><bndbox><xmin>46290.0</xmin><ymin>23703.0</ymin><xmax>46571.0</xmax><ymax>23997.0</ymax></bndbox><segmentation><points><x>46290.0</x><y>23997.0</y></points><points><x>46290.0</x><y>23703.0</y></points><points><x>46571.0</x><y>23703.0</y></points><points><x>46571.0</x><y>23997.0</y></points></segmentation></object><object><name>NILM</name><difficult>0</difficult><truncated>0</truncated><info>[{"confidence": "0.894601"}, {"action": "CREATE", "cat": "NILM", "time": "2020-07-23 14:54;30", "who": "admin", "typeOfanno": "PersonManul"}]</info><confidence>0.894601</confidence><bndbox><xmin>7135.0</xmin><ymin>27373.0</ymin><xmax>7510.0</xmax><ymax>27746.0</ymax></bndbox><segmentation><points><x>7135.0</x><y>27746.0</y></points><points><x>7135.0</x><y>27373.0</y></points><points><x>7510.0</x><y>27373.0</y></points><points><x>7510.0</x><y>27746.0</y></points></segmentation></object><object><name>NILM</name><difficult>0</difficult><truncated>0</truncated><info>[{"confidence": "0.901265"}, {"action": "CREATE", "cat": "NILM", "time": "2020-07-23 14:54;30", "who": "admin", "typeOfanno": "PersonManul"}]</info><confidence>0.901265</confidence><bndbox><xmin>20245.0</xmin><ymin>26617.0</ymin><xmax>20386.0</xmax><ymax>26727.0</ymax></bndbox><segmentation><points><x>20245.0</x><y>26727.0</y></points><points><x>20245.0</x><y>26617.0</y></points><points><x>20386.0</x><y>26617.0</y></points><points><x>20386.0</x><y>26727.0</y></points></segmentation></object><object><name>NILM</name><difficult>0</difficult><truncated>0</truncated><info>[{"confidence": "0.927108"}, {"action": "CREATE", "cat": "NILM", "time": "2020-07-23 14:54;30", "who": "admin", "typeOfanno": "PersonManul"}]</info><confidence>0.927108</confidence><bndbox><xmin>22609.0</xmin><ymin>20200.0</ymin><xmax>22877.0</xmax><ymax>20468.0</ymax></bndbox><segmentation><points><x>22609.0</x><y>20468.0</y></points><points><x>22609.0</x><y>20200.0</y></points><points><x>22877.0</x><y>20200.0</y></points><points><x>22877.0</x><y>20468.0</y></points></segmentation></object><object><name>NILM</name><difficult>0</difficult><truncated>0</truncated><info>[{"confidence": "0.952209"}, {"action": "CREATE", "cat": "NILM", "time": "2020-07-23 14:54;30", "who": "admin", "typeOfanno": "PersonManul"}]</info><confidence>0.952209</confidence><bndbox><xmin>33477.0</xmin><ymin>48926.0</ymin><xmax>33602.0</xmax><ymax>49089.0</ymax></bndbox><segmentation><points><x>33477.0</x><y>49089.0</y></points><points><x>33477.0</x><y>48926.0</y></points><points><x>33602.0</x><y>48926.0</y></points><points><x>33602.0</x><y>49089.0</y></points></segmentation></object><object><name>NILM</name><difficult>0</difficult><truncated>0</truncated><info>[{"confidence": "0.61104"}, {"action": "CREATE", "cat": "NILM", "time": "2020-07-23 14:54;30", "who": "admin", "typeOfanno": "PersonManul"}]</info><confidence>0.61104</confidence><bndbox><xmin>49751.0</xmin><ymin>25627.0</ymin><xmax>49866.0</xmax><ymax>25792.0</ymax></bndbox><segmentation><points><x>49751.0</x><y>25792.0</y></points><points><x>49751.0</x><y>25627.0</y></points><points><x>49866.0</x><y>25627.0</y></points><points><x>49866.0</x><y>25792.0</y></points></segmentation></object><object><name>NILM</name><difficult>0</difficult><truncated>0</truncated><info>[{"confidence": "0.611442"}, {"action": "CREATE", "cat": "NILM", "time": "2020-07-23 14:54;30", "who": "admin", "typeOfanno": "PersonManul"}]</info><confidence>0.611442</confidence><bndbox><xmin>28801.0</xmin><ymin>28718.0</ymin><xmax>29000.0</xmax><ymax>28905.0</ymax></bndbox><segmentation><points><x>28801.0</x><y>28905.0</y></points><points><x>28801.0</x><y>28718.0</y></points><points><x>29000.0</x><y>28718.0</y></points><points><x>29000.0</x><y>28905.0</y></points></segmentation></object><object><name>NILM</name><difficult>0</difficult><truncated>0</truncated><info>[{"confidence": "0.625869"}, {"action": "CREATE", "cat": "NILM", "time": "2020-07-23 14:54;30", "who": "admin", "typeOfanno": "PersonManul"}]</info><confidence>0.625869</confidence><bndbox><xmin>38366.0</xmin><ymin>17299.0</ymin><xmax>38957.0</xmax><ymax>17676.0</ymax></bndbox><segmentation><points><x>38366.0</x><y>17676.0</y></points><points><x>38366.0</x><y>17299.0</y></points><points><x>38957.0</x><y>17299.0</y></points><points><x>38957.0</x><y>17676.0</y></points></segmentation></object><object><name>NILM</name><difficult>0</difficult><truncated>0</truncated><info>[{"confidence": "0.668277"}, {"action": "CREATE", "cat": "NILM", "time": "2020-07-23 14:54;30", "who": "admin", "typeOfanno": "PersonManul"}]</info><confidence>0.668277</confidence><bndbox><xmin>38311.0</xmin><ymin>36780.0</ymin><xmax>38505.0</xmax><ymax>37064.0</ymax></bndbox><segmentation><points><x>38311.0</x><y>37064.0</y></points><points><x>38311.0</x><y>36780.0</y></points><points><x>38505.0</x><y>36780.0</y></points><points><x>38505.0</x><y>37064.0</y></points></segmentation></object><object><name>NILM</name><difficult>0</difficult><truncated>0</truncated><info>[{"confidence": "0.668544"}, {"action": "CREATE", "cat": "NILM", "time": "2020-07-23 14:54;30", "who": "admin", "typeOfanno": "PersonManul"}]</info><confidence>0.668544</confidence><bndbox><xmin>25217.0</xmin><ymin>40462.0</ymin><xmax>25470.0</xmax><ymax>40714.0</ymax></bndbox><segmentation><points><x>25217.0</x><y>40714.0</y></points><points><x>25217.0</x><y>40462.0</y></points><points><x>25470.0</x><y>40462.0</y></points><points><x>25470.0</x><y>40714.0</y></points></segmentation></object><object><name>NILM</name><difficult>0</difficult><truncated>0</truncated><info>[{"confidence": "0.678362"}, {"action": "CREATE", "cat": "NILM", "time": "2020-07-23 14:54;30", "who": "admin", "typeOfanno": "PersonManul"}]</info><confidence>0.678362</confidence><bndbox><xmin>15853.0</xmin><ymin>26675.0</ymin><xmax>15959.0</xmax><ymax>26823.0</ymax></bndbox><segmentation><points><x>15853.0</x><y>26823.0</y></points><points><x>15853.0</x><y>26675.0</y></points><points><x>15959.0</x><y>26675.0</y></points><points><x>15959.0</x><y>26823.0</y></points></segmentation></object><object><name>NILM</name><difficult>0</difficult><truncated>0</truncated><info>[{"confidence": "0.683552"}, {"action": "CREATE", "cat": "NILM", "time": "2020-07-23 14:54;30", "who": "admin", "typeOfanno": "PersonManul"}]</info><confidence>0.683552</confidence><bndbox><xmin>32868.0</xmin><ymin>35774.0</ymin><xmax>33165.0</xmax><ymax>36030.0</ymax></bndbox><segmentation><points><x>32868.0</x><y>36030.0</y></points><points><x>32868.0</x><y>35774.0</y></points><points><x>33165.0</x><y>35774.0</y></points><points><x>33165.0</x><y>36030.0</y></points></segmentation></object><object><name>NILM</name><difficult>0</difficult><truncated>0</truncated><info>[{"confidence": "0.706131"}, {"action": "CREATE", "cat": "NILM", "time": "2020-07-23 14:54;30", "who": "admin", "typeOfanno": "PersonManul"}]</info><confidence>0.706131</confidence><bndbox><xmin>11140.0</xmin><ymin>16124.0</ymin><xmax>12060.0</xmax><ymax>16896.0</ymax></bndbox><segmentation><points><x>11140.0</x><y>16896.0</y></points><points><x>11140.0</x><y>16124.0</y></points><points><x>12060.0</x><y>16124.0</y></points><points><x>12060.0</x><y>16896.0</y></points></segmentation></object><object><name>NILM</name><difficult>0</difficult><truncated>0</truncated><info>[{"confidence": "0.707934"}, {"action": "CREATE", "cat": "NILM", "time": "2020-07-23 14:54;30", "who": "admin", "typeOfanno": "PersonManul"}]</info><confidence>0.707934</confidence><bndbox><xmin>50303.0</xmin><ymin>17737.0</ymin><xmax>50366.0</xmax><ymax>17812.0</ymax></bndbox><segmentation><points><x>50303.0</x><y>17812.0</y></points><points><x>50303.0</x><y>17737.0</y></points><points><x>50366.0</x><y>17737.0</y></points><points><x>50366.0</x><y>17812.0</y></points></segmentation></object><object><name>NILM</name><difficult>0</difficult><truncated>0</truncated><info>[{"confidence": "0.717513"}, {"action": "CREATE", "cat": "NILM", "time": "2020-07-23 14:54;30", "who": "admin", "typeOfanno": "PersonManul"}]</info><confidence>0.717513</confidence><bndbox><xmin>8104.0</xmin><ymin>26827.0</ymin><xmax>8233.0</xmax><ymax>26939.0</ymax></bndbox><segmentation><points><x>8104.0</x><y>26939.0</y></points><points><x>8104.0</x><y>26827.0</y></points><points><x>8233.0</x><y>26827.0</y></points><points><x>8233.0</x><y>26939.0</y></points></segmentation></object><object><name>ASC_H</name><difficult>0</difficult><truncated>0</truncated><info>[{"confidence": "0.737586"}, {"action": "CREATE", "cat": "ASC_H", "time": "2020-07-23 14:54;30", "who": "admin", "typeOfanno": "PersonManul"}]</info><confidence>0.737586</confidence><bndbox><xmin>27230.655379984957</xmin><ymin>44390.793829947324</ymin><xmax>27367.655379984957</xmax><ymax>44508.793829947324</ymax></bndbox><segmentation><points><x>27230.655379984957</x><y>44508.793829947324</y></points><points><x>27230.655379984957</x><y>44390.793829947324</y></points><points><x>27367.655379984957</x><y>44390.793829947324</y></points><points><x>27367.655379984957</x><y>44508.793829947324</y></points></segmentation></object><object><name>ASC_H</name><difficult>0</difficult><truncated>0</truncated><info>[{"confidence": "0.745783"}, {"action": "CREATE", "cat": "ASC_H", "time": "2020-07-23 14:54;30", "who": "admin", "typeOfanno": "PersonManul"}]</info><confidence>0.745783</confidence><bndbox><xmin>18709.0</xmin><ymin>13864.0</ymin><xmax>18789.0</xmax><ymax>13948.0</ymax></bndbox><segmentation><points><x>18709.0</x><y>13948.0</y></points><points><x>18709.0</x><y>13864.0</y></points><points><x>18789.0</x><y>13864.0</y></points><points><x>18789.0</x><y>13948.0</y></points></segmentation></object><object><name>NILM</name><difficult>0</difficult><truncated>0</truncated><info>[{"confidence": "0.758283"}, {"action": "CREATE", "cat": "NILM", "time": "2020-07-23 14:54;30", "who": "admin", "typeOfanno": "PersonManul"}]</info><confidence>0.758283</confidence><bndbox><xmin>32250.0</xmin><ymin>24492.0</ymin><xmax>32576.0</xmax><ymax>24797.0</ymax></bndbox><segmentation><points><x>32250.0</x><y>24797.0</y></points><points><x>32250.0</x><y>24492.0</y></points><points><x>32576.0</x><y>24492.0</y></points><points><x>32576.0</x><y>24797.0</y></points></segmentation></object><object><name>NILM</name><difficult>0</difficult><truncated>0</truncated><info>[{"confidence": "0.760089"}, {"action": "CREATE", "cat": "NILM", "time": "2020-07-23 14:54;30", "who": "admin", "typeOfanno": "PersonManul"}]</info><confidence>0.760089</confidence><bndbox><xmin>33644.0</xmin><ymin>28330.0</ymin><xmax>34152.0</xmax><ymax>28776.0</ymax></bndbox><segmentation><points><x>33644.0</x><y>28776.0</y></points><points><x>33644.0</x><y>28330.0</y></points><points><x>34152.0</x><y>28330.0</y></points><points><x>34152.0</x><y>28776.0</y></points></segmentation></object><object><name>NILM</name><difficult>0</difficult><truncated>0</truncated><info>[{"confidence": "0.785144"}, {"action": "CREATE", "cat": "NILM", "time": "2020-07-23 14:54;30", "who": "admin", "typeOfanno": "PersonManul"}]</info><confidence>0.785144</confidence><bndbox><xmin>25210.0</xmin><ymin>18774.0</ymin><xmax>25317.0</xmax><ymax>18904.0</ymax></bndbox><segmentation><points><x>25210.0</x><y>18904.0</y></points><points><x>25210.0</x><y>18774.0</y></points><points><x>25317.0</x><y>18774.0</y></points><points><x>25317.0</x><y>18904.0</y></points></segmentation></object><object><name>NILM</name><difficult>0</difficult><truncated>0</truncated><info>[{"confidence": "0.808665"}, {"action": "CREATE", "cat": "NILM", "time": "2020-07-23 14:54;30", "who": "admin", "typeOfanno": "PersonManul"}]</info><confidence>0.808665</confidence><bndbox><xmin>17085.0</xmin><ymin>31608.0</ymin><xmax>17364.0</xmax><ymax>31867.0</ymax></bndbox><segmentation><points><x>17085.0</x><y>31867.0</y></points><points><x>17085.0</x><y>31608.0</y></points><points><x>17364.0</x><y>31608.0</y></points><points><x>17364.0</x><y>31867.0</y></points></segmentation></object><object><name>NILM</name><difficult>0</difficult><truncated>0</truncated><info>[{"confidence": "0.811878"}, {"action": "CREATE", "cat": "NILM", "time": "2020-07-23 14:54;30", "who": "admin", "typeOfanno": "PersonManul"}]</info><confidence>0.811878</confidence><bndbox><xmin>24636.0</xmin><ymin>7644.0</ymin><xmax>24741.0</xmax><ymax>7800.0</ymax></bndbox><segmentation><points><x>24636.0</x><y>7800.0</y></points><points><x>24636.0</x><y>7644.0</y></points><points><x>24741.0</x><y>7644.0</y></points><points><x>24741.0</x><y>7800.0</y></points></segmentation></object><object><name>ASC_US</name><difficult>0</difficult><truncated>0</truncated><info>[{"confidence": "0.91993"}, {"action": "CREATE", "cat": "ASC_US", "time": "2020-07-23 14:54;30", "who": "admin", "typeOfanno": "PersonManul"}]</info><confidence>0.91993</confidence><bndbox><xmin>21106.0</xmin><ymin>6690.0</ymin><xmax>21231.0</xmax><ymax>6830.0</ymax></bndbox><segmentation><points><x>21106.0</x><y>6830.0</y></points><points><x>21106.0</x><y>6690.0</y></points><points><x>21231.0</x><y>6690.0</y></points><points><x>21231.0</x><y>6830.0</y></points></segmentation></object><object><name>NILM</name><difficult>0</difficult><truncated>0</truncated><info>[{"confidence": "0.611889"}, {"action": "CREATE", "cat": "NILM", "time": "2020-07-23 14:54;30", "who": "admin", "typeOfanno": "PersonManul"}]</info><confidence>0.611889</confidence><bndbox><xmin>32210.0</xmin><ymin>27653.0</ymin><xmax>32813.0</xmax><ymax>28136.0</ymax></bndbox><segmentation><points><x>32210.0</x><y>28136.0</y></points><points><x>32210.0</x><y>27653.0</y></points><points><x>32813.0</x><y>27653.0</y></points><points><x>32813.0</x><y>28136.0</y></points></segmentation></object><object><name>ASC_US</name><difficult>0</difficult><truncated>0</truncated><info>[{"confidence": "0.788587"}, {"action": "CREATE", "cat": "ASC_US", "time": "2020-07-23 14:54;30", "who": "admin", "typeOfanno": "PersonManul"}]</info><confidence>0.788587</confidence><bndbox><xmin>43088.0</xmin><ymin>26856.0</ymin><xmax>43200.0</xmax><ymax>27023.0</ymax></bndbox><segmentation><points><x>43088.0</x><y>27023.0</y></points><points><x>43088.0</x><y>26856.0</y></points><points><x>43200.0</x><y>26856.0</y></points><points><x>43200.0</x><y>27023.0</y></points></segmentation></object><object><name>NILM</name><difficult>0</difficult><truncated>0</truncated><info>[{"confidence": "0.616095"}, {"action": "CREATE", "cat": "NILM", "time": "2020-07-23 14:54;30", "who": "admin", "typeOfanno": "PersonManul"}]</info><confidence>0.616095</confidence><bndbox><xmin>44538.0</xmin><ymin>14716.0</ymin><xmax>44660.0</xmax><ymax>14828.0</ymax></bndbox><segmentation><points><x>44538.0</x><y>14828.0</y></points><points><x>44538.0</x><y>14716.0</y></points><points><x>44660.0</x><y>14716.0</y></points><points><x>44660.0</x><y>14828.0</y></points></segmentation></object><object><name>NILM</name><difficult>0</difficult><truncated>0</truncated><info>[{"confidence": "0.655346"}, {"action": "CREATE", "cat": "NILM", "time": "2020-07-23 14:54;30", "who": "admin", "typeOfanno": "PersonManul"}]</info><confidence>0.655346</confidence><bndbox><xmin>44221.0</xmin><ymin>44971.0</ymin><xmax>44465.0</xmax><ymax>45106.0</ymax></bndbox><segmentation><points><x>44221.0</x><y>45106.0</y></points><points><x>44221.0</x><y>44971.0</y></points><points><x>44465.0</x><y>44971.0</y></points><points><x>44465.0</x><y>45106.0</y></points></segmentation></object><object><name>BOX_SCREEN</name><difficult>0</difficult><truncated>0</truncated><info>[{"confidence": "1.0"}, {"action": "CREATE", "cat": "BOX_SCREEN", "time": "2020-07-23 14:54;30", "who": "admin", "typeOfanno": "PersonManul"}]</info><confidence>1.0</confidence><bndbox><xmin>20142.329923855028</xmin><ymin>5876.289137080068</ymin><xmax>22190.329923855028</xmax><ymax>7924.289137080068</ymax></bndbox><segmentation><points><x>20142.329923855028</x><y>7924.289137080068</y></points><points><x>20142.329923855028</x><y>5876.289137080068</y></points><points><x>22190.329923855028</x><y>5876.289137080068</y></points><points><x>22190.329923855028</x><y>7924.289137080068</y></points></segmentation></object><object><name>ASC_US</name><difficult>0</difficult><truncated>0</truncated><info>[{"confidence": "1.0"}, {"action": "CREATE", "cat": "ASC_US", "time": "2020-07-23 14:54;30", "who": "admin", "typeOfanno": "PersonManul"}]</info><confidence>1.0</confidence><bndbox><xmin>22017.17952607966</xmin><ymin>6060.545197839746</ymin><xmax>22133.241445584306</xmax><ymax>6206.031265951202</ymax></bndbox><segmentation><points><x>22017.17952607966</x><y>6206.031265951202</y></points><points><x>22017.17952607966</x><y>6060.545197839746</y></points><points><x>22133.241445584306</x><y>6060.545197839746</y></points><points><x>22133.241445584306</x><y>6206.031265951202</y></points></segmentation></object><object><name>BOX_SCREEN</name><difficult>0</difficult><truncated>0</truncated><info>[{"confidence": "1.0"}, {"action": "CREATE", "cat": "BOX_SCREEN", "time": "2020-07-23 14:54;30", "who": "admin", "typeOfanno": "PersonManul"}]</info><confidence>1.0</confidence><bndbox><xmin>42120.0</xmin><ymin>26025.5</ymin><xmax>44168.0</xmax><ymax>28073.5</ymax></bndbox><segmentation><points><x>42120.0</x><y>28073.5</y></points><points><x>42120.0</x><y>26025.5</y></points><points><x>44168.0</x><y>26025.5</y></points><points><x>44168.0</x><y>28073.5</y></points></segmentation></object><object><name>BOX_SCREEN</name><difficult>0</difficult><truncated>0</truncated><info>[{"confidence": "1.0"}, {"action": "CREATE", "cat": "BOX_SCREEN", "time": "2020-07-23 14:54;30", "who": "admin", "typeOfanno": "PersonManul"}]</info><confidence>1.0</confidence><bndbox><xmin>37364.950511554205</xmin><ymin>5987.8088907413085</ymin><xmax>39412.950511554205</xmax><ymax>8035.8088907413085</ymax></bndbox><segmentation><points><x>37364.950511554205</x><y>8035.8088907413085</y></points><points><x>37364.950511554205</x><y>5987.8088907413085</y></points><points><x>39412.950511554205</x><y>5987.8088907413085</y></points><points><x>39412.950511554205</x><y>8035.8088907413085</y></points></segmentation></object></annotation>
