# Supplementary material for: Artificial intelligence enables precision diagnosis of cervical cytology grades and cervical cancer
Source: Nat Commun. 2024 May 22;15:4369. doi: 10.1038/s41467-024-48705-3 (PMC11111770; doi:10.1038/s41467-024-48705-3)
Supplement: Supplementary file 4 — Source Data [file 41467_2024_48705_MOESM4_ESM.zip › Source Data/Table S1.Average precision in the patch-level detection and classification./ground_truth_126/V201801683LSIL.tif.xml]

<?xml version="1.0"?><annotation><folder>med</folder><filename>/datasets/Review/label-check/tif-tiff/V201801683LSIL.tif</filename><size><width>60000</width><height>54272</height></size><mpp>0.248447</mpp><object><name>AREA</name><difficult>0</difficult><truncated>0</truncated><info>[{"confidence": "0"}, {"action": "CREATE", "cat": "AREA", "time": "2020-07-23 14:52;41", "who": "admin", "typeOfanno": "PersonManul"}]</info><confidence>0</confidence><bndbox><xmin>5607.0</xmin><ymin>19004.0</ymin><xmax>9703.0</xmax><ymax>23100.0</ymax></bndbox><segmentation><points><x>5607.0</x><y>19004.0</y></points><points><x>9703.0</x><y>19004.0</y></points><points><x>9703.0</x><y>23100.0</y></points><points><x>5607.0</x><y>23100.0</y></points></segmentation></object><object><name>NILM</name><difficult>0</difficult><truncated>0</truncated><info>[{"confidence": "0"}, {"action": "CREATE", "cat": "NILM", "time": "2020-07-23 14:52;41", "who": "admin", "typeOfanno": "PersonManul"}]</info><confidence>0</confidence><bndbox><xmin>6157.0418759647955</xmin><ymin>21267.328776555445</ymin><xmax>6538.394004278772</xmax><ymax>21594.722859945457</ymax></bndbox><segmentation><points><x>6157.0418759647955</x><y>21267.328776555445</y></points><points><x>6538.394004278772</x><y>21267.328776555445</y></points><points><x>6538.394004278772</x><y>21594.722859945457</y></points><points><x>6157.0418759647955</x><y>21594.722859945457</y></points></segmentation></object><object><name>NILM</name><difficult>0</difficult><truncated>0</truncated><info>[{"confidence": "0"}, {"action": "CREATE", "cat": "NILM", "time": "2020-07-23 14:52;41", "who": "admin", "typeOfanno": "PersonManul"}]</info><confidence>0</confidence><bndbox><xmin>27432.856819396813</xmin><ymin>40674.55023833296</ymin><xmax>27677.126347093144</xmax><ymax>40899.861534028976</ymax></bndbox><segmentation><points><x>27432.856819396813</x><y>40674.55023833296</y></points><points><x>27677.126347093144</x><y>40674.55023833296</y></points><points><x>27677.126347093144</x><y>40899.861534028976</y></points><points><x>27432.856819396813</x><y>40899.861534028976</y></points></segmentation></object><object><name>AREA</name><difficult>0</difficult><truncated>0</truncated><info>[{"confidence": "0"}, {"action": "CREATE", "cat": "AREA", "time": "2020-07-23 14:52;41", "who": "admin", "typeOfanno": "PersonManul"}]</info><confidence>0</confidence><bndbox><xmin>32684.0</xmin><ymin>22700.0</ymin><xmax>36780.0</xmax><ymax>26796.0</ymax></bndbox><segmentation><points><x>32684.0</x><y>22700.0</y></points><points><x>36780.0</x><y>22700.0</y></points><points><x>36780.0</x><y>26796.0</y></points><points><x>32684.0</x><y>26796.0</y></points></segmentation></object><object><name>NILM</name><difficult>0</difficult><truncated>0</truncated><info>[{"confidence": "0"}, {"action": "CREATE", "cat": "NILM", "time": "2020-07-23 14:52;41", "who": "admin", "typeOfanno": "PersonManul"}]</info><confidence>0</confidence><bndbox><xmin>34001.82184730439</xmin><ymin>24374.87256769476</ymin><xmax>34307.84523008685</xmax><ymax>24599.147173593443</ymax></bndbox><segmentation><points><x>34001.82184730439</x><y>24374.87256769476</y></points><points><x>34307.84523008685</x><y>24374.87256769476</y></points><points><x>34307.84523008685</x><y>24599.147173593443</y></points><points><x>34001.82184730439</x><y>24599.147173593443</y></points></segmentation></object><object><name>LSIL</name><difficult>0</difficult><truncated>0</truncated><info>[{"confidence": "0"}, {"action": "CREATE", "cat": "LSIL", "time": "2020-07-23 14:52;41", "who": "admin", "typeOfanno": "PersonManul"}]</info><confidence>0</confidence><bndbox><xmin>39034.629322430985</xmin><ymin>1471.1162082587507</ymin><xmax>39353.45490706192</xmax><ymax>1745.2814094940377</ymax></bndbox><segmentation><points><x>39034.629322430985</x><y>1471.1162082587507</y></points><points><x>39353.45490706192</x><y>1471.1162082587507</y></points><points><x>39353.45490706192</x><y>1745.2814094940377</y></points><points><x>39034.629322430985</x><y>1745.2814094940377</y></points></segmentation></object><object><name>NILM</name><difficult>0</difficult><truncated>0</truncated><info>[{"confidence": "0"}, {"action": "CREATE", "cat": "NILM", "time": "2020-07-23 14:52;41", "who": "admin", "typeOfanno": "PersonManul"}]</info><confidence>0</confidence><bndbox><xmin>55159.80363650625</xmin><ymin>23077.786516084972</ymin><xmax>55290.32377220071</xmax><ymax>23236.7439997799</ymax></bndbox><segmentation><points><x>55159.80363650625</x><y>23077.786516084972</y></points><points><x>55290.32377220071</x><y>23077.786516084972</y></points><points><x>55290.32377220071</x><y>23236.7439997799</y></points><points><x>55159.80363650625</x><y>23236.7439997799</y></points></segmentation></object><object><name>BOX_SCREEN</name><difficult>0</difficult><truncated>0</truncated><info>[{"confidence": "0"}, {"action": "CREATE", "cat": "BOX_SCREEN", "time": "2020-07-23 14:52;41", "who": "admin", "typeOfanno": "PersonManul"}]</info><confidence>0</confidence><bndbox><xmin>38170.04211474641</xmin><ymin>650.8118119723708</ymin><xmax>40218.04211474641</xmax><ymax>2698.811811972371</ymax></bndbox><segmentation><points><x>38170.04211474641</x><y>2698.811811972371</y></points><points><x>38170.04211474641</x><y>650.8118119723708</y></points><points><x>40218.04211474641</x><y>650.8118119723708</y></points><points><x>40218.04211474641</x><y>2698.811811972371</y></points></segmentation></object><object><name>BOX_SCREEN</name><difficult>0</difficult><truncated>0</truncated><info>[{"confidence": "0"}, {"action": "CREATE", "cat": "BOX_SCREEN", "time": "2020-07-23 14:52;41", "who": "admin", "typeOfanno": "PersonManul"}]</info><confidence>0</confidence><bndbox><xmin>48184.805389669214</xmin><ymin>24929.116369733507</ymin><xmax>50232.805389669214</xmax><ymax>26977.116369733507</ymax></bndbox><segmentation><points><x>48184.805389669214</x><y>26977.116369733507</y></points><points><x>48184.805389669214</x><y>24929.116369733507</y></points><points><x>50232.805389669214</x><y>24929.116369733507</y></points><points><x>50232.805389669214</x><y>26977.116369733507</y></points></segmentation></object><object><name>BOX_SCREEN</name><difficult>0</difficult><truncated>0</truncated><info>[{"confidence": "0"}, {"action": "CREATE", "cat": "BOX_SCREEN", "time": "2020-07-23 14:52;41", "who": "admin", "typeOfanno": "PersonManul"}]</info><confidence>0</confidence><bndbox><xmin>47391.46120653439</xmin><ymin>23268.446055232067</ymin><xmax>49439.46120653439</xmax><ymax>25316.446055232067</ymax></bndbox><segmentation><points><x>47391.46120653439</x><y>25316.446055232067</y></points><points><x>47391.46120653439</x><y>23268.446055232067</y></points><points><x>49439.46120653439</x><y>23268.446055232067</y></points><points><x>49439.46120653439</x><y>25316.446055232067</y></points></segmentation></object><object><name>BOX_SCREEN</name><difficult>0</difficult><truncated>0</truncated><info>[{"confidence": "0"}, {"action": "CREATE", "cat": "BOX_SCREEN", "time": "2020-07-23 14:52;41", "who": "admin", "typeOfanno": "PersonManul"}]</info><confidence>0</confidence><bndbox><xmin>26530.991583244984</xmin><ymin>39873.20588618098</ymin><xmax>28578.991583244984</xmax><ymax>41921.20588618098</ymax></bndbox><segmentation><points><x>26530.991583244984</x><y>41921.20588618098</y></points><points><x>26530.991583244984</x><y>39873.20588618098</y></points><points><x>28578.991583244984</x><y>39873.20588618098</y></points><points><x>28578.991583244984</x><y>41921.20588618098</y></points></segmentation></object><object><name>NONE</name><difficult>0</difficult><truncated>0</truncated><info>[{"confidence": "0"}, {"action": "CREATE", "cat": "NONE", "time": "2020-07-23 14:52;41", "who": "admin", "typeOfanno": "PersonManul"}]</info><confidence>0</confidence><bndbox><xmin>49087.122611267274</xmin><ymin>25673.812604233597</ymin><xmax>49321.06719587851</xmax><ymax>25984.394279569307</ymax></bndbox><segmentation><points><x>49087.122611267274</x><y>25984.394279569307</y></points><points><x>49087.122611267274</x><y>25673.812604233597</y></points><points><x>49321.06719587851</x><y>25673.812604233597</y></points><points><x>49321.06719587851</x><y>25984.394279569307</y></points></segmentation></object><object><name>NILM</name><difficult>0</difficult><truncated>0</truncated><info>[{"confidence": "0"}, {"action": "CREATE", "cat": "NILM", "time": "2020-07-23 14:52;41", "who": "admin", "typeOfanno": "PersonManul"}]</info><confidence>0</confidence><bndbox><xmin>48270.833166756944</xmin><ymin>24119.247116240018</ymin><xmax>48563.2638334098</xmax><ymax>24329.326691836835</ymax></bndbox><segmentation><points><x>48270.833166756944</x><y>24329.326691836835</y></points><points><x>48270.833166756944</x><y>24119.247116240018</y></points><points><x>48563.2638334098</x><y>24119.247116240018</y></points><points><x>48563.2638334098</x><y>24329.326691836835</y></points></segmentation></object></annotation>
