# Supplementary material for: Artificial intelligence enables precision diagnosis of cervical cytology grades and cervical cancer
Source: Nat Commun. 2024 May 22;15:4369. doi: 10.1038/s41467-024-48705-3 (PMC11111770; doi:10.1038/s41467-024-48705-3)
Supplement: Supplementary file 4 — Source Data [file 41467_2024_48705_MOESM4_ESM.zip › Source Data/Table S1.Average precision in the patch-level detection and classification./ground_truth_126/C201917597_SCC.tiff.xml]

<?xml version="1.0"?><annotation><folder>med</folder><filename>/datasets/Review/label-check/tif-tiff/C201917597_SCC.tiff</filename><size><width>44288</width><height>40448</height></size><mpp>0</mpp><object><name>HSIL</name><difficult>0</difficult><truncated>0</truncated><info>[{"confidence": "0"}, {"action": "CREATE", "cat": "HSIL", "time": "2020-07-23 14:39;17", "who": "admin", "typeOfanno": "PersonManul"}]</info><confidence>0</confidence><bndbox><xmin>10431.0</xmin><ymin>20276.0</ymin><xmax>10587.0</xmax><ymax>20414.0</ymax></bndbox><segmentation><points><x>10516.0</x><y>20276.0</y></points><points><x>10508.0</x><y>20281.0</y></points><points><x>10493.0</x><y>20285.0</y></points><points><x>10486.0</x><y>20290.0</y></points><points><x>10447.0</x><y>20289.0</y></points><points><x>10431.0</x><y>20292.0</y></points><points><x>10431.0</x><y>20313.0</y></points><points><x>10438.0</x><y>20318.0</y></points><points><x>10445.0</x><y>20333.0</y></points><points><x>10456.0</x><y>20335.0</y></points><points><x>10458.0</x><y>20341.0</y></points><points><x>10446.0</x><y>20366.0</y></points><points><x>10456.0</x><y>20384.0</y></points><points><x>10460.0</x><y>20394.0</y></points><points><x>10468.0</x><y>20403.0</y></points><points><x>10473.0</x><y>20409.0</y></points><points><x>10498.0</x><y>20413.0</y></points><points><x>10543.0</x><y>20414.0</y></points><points><x>10549.0</x><y>20409.0</y></points><points><x>10552.0</x><y>20388.0</y></points><points><x>10565.0</x><y>20381.0</y></points><points><x>10569.0</x><y>20369.0</y></points><points><x>10571.0</x><y>20358.0</y></points><points><x>10577.0</x><y>20357.0</y></points><points><x>10580.0</x><y>20354.0</y></points><points><x>10585.0</x><y>20350.0</y></points><points><x>10587.0</x><y>20335.0</y></points><points><x>10580.0</x><y>20328.0</y></points><points><x>10579.0</x><y>20314.0</y></points><points><x>10576.0</x><y>20311.0</y></points><points><x>10564.0</x><y>20309.0</y></points><points><x>10562.0</x><y>20299.0</y></points><points><x>10548.0</x><y>20289.0</y></points><points><x>10538.0</x><y>20282.0</y></points></segmentation></object><object><name>NONE</name><difficult>0</difficult><truncated>0</truncated><info>[{"confidence": "0"}, {"action": "CREATE", "cat": "NONE", "time": "2020-07-23 14:39;17", "who": "admin", "typeOfanno": "PersonManul"}]</info><confidence>0</confidence><bndbox><xmin>26062.1796875</xmin><ymin>33752.0</ymin><xmax>26176.89453125</xmax><ymax>33811.171875</ymax></bndbox><segmentation><points><x>26127.0</x><y>33752.0</y></points><points><x>26127.0</x><y>33760.0</y></points><points><x>26122.0</x><y>33761.0</y></points><points><x>26118.0</x><y>33756.0</y></points><points><x>26112.88671875</x><y>33754.921875</y></points><points><x>26099.0</x><y>33755.0</y></points><points><x>26096.0</x><y>33769.0</y></points><points><x>26104.0</x><y>33770.0</y></points><points><x>26099.0</x><y>33778.0</y></points><points><x>26096.0</x><y>33782.0</y></points><points><x>26094.59765625</x><y>33783.1875</y></points><points><x>26091.0</x><y>33780.0</y></points><points><x>26084.345703125</x><y>33780.4140625</y></points><points><x>26078.8046875</x><y>33779.86328125</y></points><points><x>26071.044921875</x><y>33787.8984375</y></points><points><x>26062.1796875</x><y>33800.08984375</y></points><points><x>26071.599609375</x><y>33811.171875</y></points><points><x>26100.0</x><y>33807.0</y></points><points><x>26138.0</x><y>33801.0</y></points><points><x>26143.0</x><y>33807.0</y></points><points><x>26167.47265625</x><y>33805.078125</y></points><points><x>26176.89453125</x><y>33790.66796875</y></points><points><x>26172.18359375</x><y>33764.8984375</y></points><points><x>26165.0</x><y>33753.0</y></points><points><x>26153.0</x><y>33753.0</y></points></segmentation></object><object><name>NONE</name><difficult>0</difficult><truncated>0</truncated><info>[{"confidence": "0"}, {"action": "CREATE", "cat": "NONE", "time": "2020-07-23 14:39;17", "who": "admin", "typeOfanno": "PersonManul"}]</info><confidence>0</confidence><bndbox><xmin>19280.611328125</xmin><ymin>14290.19140625</ymin><xmax>19451.296875</xmax><ymax>14374.4267578125</ymax></bndbox><segmentation><points><x>19280.611328125</x><y>14308.4794921875</y></points><points><x>19293.357421875</x><y>14323.71875</y></points><points><x>19314.0</x><y>14338.0</y></points><points><x>19319.0</x><y>14342.0</y></points><points><x>19335.0</x><y>14353.0</y></points><points><x>19358.0</x><y>14370.0</y></points><points><x>19362.0</x><y>14370.0</y></points><points><x>19387.0</x><y>14374.0</y></points><points><x>19427.46875</x><y>14374.4267578125</y></points><points><x>19441.876953125</x><y>14351.1513671875</y></points><points><x>19451.296875</x><y>14328.4296875</y></points><points><x>19433.841796875</x><y>14316.7919921875</y></points><points><x>19377.0</x><y>14313.0</y></points><points><x>19369.0</x><y>14312.0</y></points><points><x>19360.0</x><y>14311.0</y></points><points><x>19349.0</x><y>14307.0</y></points><points><x>19322.0</x><y>14301.0</y></points><points><x>19286.15234375</x><y>14290.19140625</y></points></segmentation></object><object><name>NONE</name><difficult>0</difficult><truncated>0</truncated><info>[{"confidence": "0"}, {"action": "CREATE", "cat": "NONE", "time": "2020-07-23 14:39;17", "who": "admin", "typeOfanno": "PersonManul"}]</info><confidence>0</confidence><bndbox><xmin>31503.94140625</xmin><ymin>15000.74609375</ymin><xmax>31575.984375</xmax><ymax>15072.7890625</ymax></bndbox><segmentation><points><x>31519.181640625</x><y>15007.119140625</y></points><points><x>31532.48046875</x><y>15024.298828125</y></points><points><x>31532.7578125</x><y>15024.298828125</y></points><points><x>31549.384765625</x><y>15040.0927734375</y></points><points><x>31566.287109375</x><y>15047.57421875</y></points><points><x>31566.5625</x><y>15047.57421875</y></points><points><x>31568.2265625</x><y>15049.236328125</y></points><points><x>31575.984375</x><y>15057.2724609375</y></points><points><x>31575.984375</x><y>15057.2724609375</y></points><points><x>31575.70703125</x><y>15059.4892578125</y></points><points><x>31566.83984375</x><y>15069.1875</y></points><points><x>31555.48046875</x><y>15072.7890625</y></points><points><x>31540.517578125</x><y>15069.4638671875</y></points><points><x>31537.46875</x><y>15058.380859375</y></points><points><x>31532.205078125</x><y>15046.4658203125</y></points><points><x>31524.16796875</x><y>15032.0576171875</y></points><points><x>31513.638671875</x><y>15022.08203125</y></points><points><x>31507.265625</x><y>15014.046875</y></points><points><x>31504.49609375</x><y>15007.119140625</y></points><points><x>31503.94140625</x><y>15003.7939453125</y></points><points><x>31507.54296875</x><y>15000.74609375</y></points><points><x>31513.361328125</x><y>15000.74609375</y></points><points><x>31513.361328125</x><y>15000.74609375</y></points></segmentation></object><object><name>NONE</name><difficult>0</difficult><truncated>0</truncated><info>[{"confidence": "0"}, {"action": "CREATE", "cat": "NONE", "time": "2020-07-23 14:39;17", "who": "admin", "typeOfanno": "PersonManul"}]</info><confidence>0</confidence><bndbox><xmin>33059.47265625</xmin><ymin>15164.810546875</ymin><xmax>33210.765625</xmax><ymax>15277.86328125</ymax></bndbox><segmentation><points><x>33175.01953125</x><y>15213.0244140625</y></points><points><x>33188.875</x><y>15212.7470703125</y></points><points><x>33203.0078125</x><y>15219.673828125</y></points><points><x>33210.765625</x><y>15234.0830078125</y></points><points><x>33210.765625</x><y>15234.3603515625</y></points><points><x>33210.765625</x><y>15236.2998046875</y></points><points><x>33210.2109375</x><y>15237.130859375</y></points><points><x>33194.41796875</x><y>15244.6123046875</y></points><points><x>33194.41796875</x><y>15244.6123046875</y></points><points><x>33192.4765625</x><y>15246.2744140625</y></points><points><x>33191.64453125</x><y>15246.8291015625</y></points><points><x>33173.9140625</x><y>15251.81640625</y></points><points><x>33168.6484375</x><y>15266.779296875</y></points><points><x>33168.6484375</x><y>15266.779296875</y></points><points><x>33166.70703125</x><y>15269.2734375</y></points><points><x>33158.94921875</x><y>15276.2001953125</y></points><points><x>33158.94921875</x><y>15276.2001953125</y></points><points><x>33143.7109375</x><y>15277.86328125</y></points><points><x>33134.01171875</x><y>15272.5986328125</y></points><points><x>33124.03515625</x><y>15256.52734375</y></points><points><x>33116.0</x><y>15249.876953125</y></points><points><x>33099.9296875</x><y>15256.25</y></points><points><x>33075.82421875</x><y>15258.189453125</y></points><points><x>33075.546875</x><y>15258.189453125</y></points><points><x>33064.18359375</x><y>15253.4794921875</y></points><points><x>33066.40234375</x><y>15240.1787109375</y></points><points><x>33068.0625</x><y>15222.7216796875</y></points><points><x>33068.0625</x><y>15222.7216796875</y></points><points><x>33066.6796875</x><y>15220.505859375</y></points><points><x>33066.125</x><y>15219.951171875</y></points><points><x>33059.47265625</x><y>15205.54296875</y></points><points><x>33063.90625</x><y>15184.4833984375</y></points><points><x>33079.703125</x><y>15168.4130859375</y></points><points><x>33094.6640625</x><y>15165.087890625</y></points><points><x>33113.78515625</x><y>15164.810546875</y></points><points><x>33113.78515625</x><y>15164.810546875</y></points><points><x>33125.9765625</x><y>15176.4482421875</y></points><points><x>33125.9765625</x><y>15176.4482421875</y></points><points><x>33137.3359375</x><y>15193.0732421875</y></points><points><x>33137.3359375</x><y>15193.0732421875</y></points><points><x>33153.12890625</x><y>15196.3984375</y></points><points><x>33170.03515625</x><y>15204.98828125</y></points><points><x>33170.03515625</x><y>15204.98828125</y></points></segmentation></object><object><name>NONE</name><difficult>0</difficult><truncated>0</truncated><info>[{"confidence": "0"}, {"action": "CREATE", "cat": "NONE", "time": "2020-07-23 14:39;17", "who": "admin", "typeOfanno": "PersonManul"}]</info><confidence>0</confidence><bndbox><xmin>8075.0439453125</xmin><ymin>10432.5322265625</ymin><xmax>8126.5830078125</xmax><ymax>10476.3115234375</ymax></bndbox><segmentation><points><x>8118.82421875</x><y>10438.0732421875</y></points><points><x>8126.5830078125</x><y>10445.83203125</y></points><points><x>8124.64306640625</x><y>10457.4697265625</y></points><points><x>8121.041015625</x><y>10468.830078125</y></points><points><x>8118.27001953125</x><y>10474.9267578125</y></points><points><x>8110.234375</x><y>10476.3115234375</y></points><points><x>8101.09033203125</x><y>10475.48046875</y></points><points><x>8088.62158203125</x><y>10475.48046875</y></points><points><x>8081.14013671875</x><y>10468.830078125</y></points><points><x>8075.0439453125</x><y>10461.9033203125</y></points><points><x>8075.59814453125</x><y>10448.326171875</y></points><points><x>8083.35693359375</x><y>10438.0732421875</y></points><points><x>8094.1630859375</x><y>10433.6396484375</y></points><points><x>8105.2470703125</x><y>10432.5322265625</y></points><points><x>8110.51171875</x><y>10432.5322265625</y></points><points><x>8110.51171875</x><y>10432.5322265625</y></points></segmentation></object><object><name>NONE</name><difficult>0</difficult><truncated>0</truncated><info>[{"confidence": "0"}, {"action": "CREATE", "cat": "NONE", "time": "2020-07-23 14:39;17", "who": "admin", "typeOfanno": "PersonManul"}]</info><confidence>0</confidence><bndbox><xmin>30579.0</xmin><ymin>30450.939453125</ymin><xmax>30675.0</xmax><ymax>30598.349609375</ymax></bndbox><segmentation><points><x>30604.0859375</x><y>30450.939453125</y></points><points><x>30585.0</x><y>30464.0</y></points><points><x>30579.0</x><y>30469.0</y></points><points><x>30579.0</x><y>30494.0</y></points><points><x>30581.0</x><y>30500.0</y></points><points><x>30583.0</x><y>30515.0</y></points><points><x>30590.0</x><y>30517.0</y></points><points><x>30593.0</x><y>30520.0</y></points><points><x>30597.0</x><y>30535.0</y></points><points><x>30597.0</x><y>30561.0</y></points><points><x>30604.36328125</x><y>30577.013671875</y></points><points><x>30608.51953125</x><y>30596.6875</y></points><points><x>30624.8671875</x><y>30598.349609375</y></points><points><x>30631.517578125</x><y>30589.484375</y></points><points><x>30639.275390625</x><y>30587.267578125</y></points><points><x>30648.419921875</x><y>30588.9296875</y></points><points><x>30656.0</x><y>30583.0</y></points><points><x>30658.0</x><y>30577.0</y></points><points><x>30665.0</x><y>30570.0</y></points><points><x>30670.0</x><y>30563.0</y></points><points><x>30675.0</x><y>30549.0</y></points><points><x>30670.0</x><y>30542.0</y></points><points><x>30667.0</x><y>30534.0</y></points><points><x>30671.0</x><y>30508.0</y></points><points><x>30668.0</x><y>30505.0</y></points><points><x>30665.0</x><y>30498.0</y></points><points><x>30659.0</x><y>30492.0</y></points><points><x>30658.0</x><y>30477.0</y></points><points><x>30648.142578125</x><y>30458.974609375</y></points><points><x>30623.205078125</x><y>30458.142578125</y></points></segmentation></object><object><name>NONE</name><difficult>0</difficult><truncated>0</truncated><info>[{"confidence": "0"}, {"action": "CREATE", "cat": "NONE", "time": "2020-07-23 14:39;17", "who": "admin", "typeOfanno": "PersonManul"}]</info><confidence>0</confidence><bndbox><xmin>22627.015625</xmin><ymin>23995.0</ymin><xmax>22820.423828125</xmax><ymax>24149.341796875</ymax></bndbox><segmentation><points><x>22716.0</x><y>23995.0</y></points><points><x>22709.0</x><y>23996.0</y></points><points><x>22704.0</x><y>23997.0</y></points><points><x>22700.0</x><y>24001.0</y></points><points><x>22683.0</x><y>24017.0</y></points><points><x>22664.0</x><y>24021.0</y></points><points><x>22641.146484375</x><y>24044.6015625</y></points><points><x>22643.91796875</x><y>24070.09375</y></points><points><x>22671.0</x><y>24079.0</y></points><points><x>22662.0</x><y>24092.0</y></points><points><x>22642.53125</x><y>24092.537109375</y></points><points><x>22627.015625</x><y>24109.1640625</y></points><points><x>22636.435546875</x><y>24134.93359375</y></points><points><x>22646.689453125</x><y>24149.341796875</y></points><points><x>22670.517578125</x><y>24142.4140625</y></points><points><x>22693.0</x><y>24148.0</y></points><points><x>22701.0</x><y>24147.0</y></points><points><x>22712.0</x><y>24144.0</y></points><points><x>22723.0</x><y>24143.0</y></points><points><x>22732.0</x><y>24138.0</y></points><points><x>22746.0</x><y>24130.0</y></points><points><x>22749.0</x><y>24126.0</y></points><points><x>22751.0</x><y>24108.0</y></points><points><x>22754.0</x><y>24105.0</y></points><points><x>22760.0</x><y>24097.0</y></points><points><x>22770.0</x><y>24091.0</y></points><points><x>22790.0</x><y>24079.0</y></points><points><x>22793.0</x><y>24067.0</y></points><points><x>22796.0</x><y>24064.0</y></points><points><x>22803.0</x><y>24064.0</y></points><points><x>22819.0390625</x><y>24050.419921875</y></points><points><x>22820.423828125</x><y>24022.43359375</y></points><points><x>22812.0</x><y>24002.0</y></points><points><x>22797.1484375</x><y>23996.111328125</y></points><points><x>22782.0</x><y>24001.0</y></points><points><x>22772.0</x><y>24005.0</y></points><points><x>22768.0</x><y>24002.0</y></points><points><x>22752.0</x><y>24002.0</y></points><points><x>22746.0</x><y>24003.0</y></points><points><x>22742.0</x><y>24001.0</y></points><points><x>22734.0</x><y>24000.0</y></points></segmentation></object><object><name>ATR</name><difficult>0</difficult><truncated>0</truncated><info>[{"confidence": "0"}, {"action": "CREATE", "cat": "ATR", "time": "2020-07-23 14:39;17", "who": "admin", "typeOfanno": "PersonManul"}]</info><confidence>0</confidence><bndbox><xmin>12348.0439453125</xmin><ymin>6682.54541015625</ymin><xmax>12410.388671875</xmax><ymax>6730.20458984375</ymax></bndbox><segmentation><points><x>12400.13671875</x><y>6694.4599609375</y></points><points><x>12409.00390625</x><y>6701.66455078125</y></points><points><x>12409.00390625</x><y>6701.66455078125</y></points><points><x>12409.00390625</x><y>6703.88134765625</y></points><points><x>12409.8349609375</x><y>6713.025390625</y></points><points><x>12409.8349609375</x><y>6713.025390625</y></points><points><x>12410.388671875</x><y>6715.51904296875</y></points><points><x>12410.1123046875</x><y>6724.10888671875</y></points><points><x>12410.1123046875</x><y>6724.10888671875</y></points><points><x>12398.4736328125</x><y>6729.927734375</y></points><points><x>12392.1005859375</x><y>6730.20458984375</y></points><points><x>12392.1005859375</x><y>6730.20458984375</y></points><points><x>12390.1611328125</x><y>6729.650390625</y></points><points><x>12384.0654296875</x><y>6725.494140625</y></points><points><x>12377.6923828125</x><y>6724.3857421875</y></points><points><x>12377.6923828125</x><y>6724.3857421875</y></points><points><x>12375.1982421875</x><y>6724.3857421875</y></points><points><x>12367.1630859375</x><y>6723.83154296875</y></points><points><x>12367.1630859375</x><y>6723.83154296875</y></points><points><x>12365.2236328125</x><y>6723.27734375</y></points><points><x>12358.0185546875</x><y>6718.84423828125</y></points><points><x>12351.091796875</x><y>6711.36279296875</y></points><points><x>12348.0439453125</x><y>6696.12255859375</y></points><points><x>12351.091796875</x><y>6690.3037109375</y></points><points><x>12351.091796875</x><y>6690.3037109375</y></points><points><x>12353.30859375</x><y>6689.47265625</y></points><points><x>12364.6689453125</x><y>6684.76220703125</y></points><points><x>12364.6689453125</x><y>6684.76220703125</y></points><points><x>12377.4150390625</x><y>6682.54541015625</y></points><points><x>12377.4150390625</x><y>6682.54541015625</y></points><points><x>12390.1611328125</x><y>6682.822265625</y></points><points><x>12390.1611328125</x><y>6682.822265625</y></points><points><x>12392.1005859375</x><y>6683.37646484375</y></points><points><x>12396.2578125</x><y>6688.0869140625</y></points><points><x>12396.2578125</x><y>6688.0869140625</y></points></segmentation></object><object><name>ASC_H</name><difficult>0</difficult><truncated>0</truncated><info>[{"confidence": "0"}, {"action": "CREATE", "cat": "ASC_H", "time": "2020-07-23 14:39;17", "who": "admin", "typeOfanno": "PersonManul"}]</info><confidence>0</confidence><bndbox><xmin>15539.9384765625</xmin><ymin>33513.91796875</ymin><xmax>15590.369140625</xmax><ymax>33630.5703125</ymax></bndbox><segmentation><points><x>15560.9970703125</x><y>33550.21484375</y></points><points><x>15560.9970703125</x><y>33540.515625</y></points><points><x>15564.044921875</x><y>33537.74609375</y></points><points><x>15572.3583984375</x><y>33536.08203125</y></points><points><x>15579.5625</x><y>33519.45703125</y></points><points><x>15585.1044921875</x><y>33513.91796875</y></points><points><x>15588.7060546875</x><y>33513.91796875</y></points><points><x>15590.369140625</x><y>33522.78125</y></points><points><x>15590.369140625</x><y>33522.78125</y></points><points><x>15584.5498046875</x><y>33539.9609375</y></points><points><x>15581.501953125</x><y>33549.66015625</y></points><points><x>15580.6708984375</x><y>33560.74609375</y></points><points><x>15583.99609375</x><y>33568.50390625</y></points><points><x>15588.15234375</x><y>33571.55078125</y></points><points><x>15587.59765625</x><y>33583.1875</y></points><points><x>15587.59765625</x><y>33583.46484375</y></points><points><x>15583.99609375</x><y>33595.93359375</y></points><points><x>15583.71875</x><y>33595.93359375</y></points><points><x>15576.2373046875</x><y>33604.80078125</y></points><points><x>15576.2373046875</x><y>33604.80078125</y></points><points><x>15570.97265625</x><y>33613.66796875</y></points><points><x>15570.6953125</x><y>33613.66796875</y></points><points><x>15570.1416015625</x><y>33615.88671875</y></points><points><x>15566.26171875</x><y>33625.859375</y></points><points><x>15560.720703125</x><y>33630.5703125</y></points><points><x>15557.671875</x><y>33628.90625</y></points><points><x>15555.4560546875</x><y>33617.546875</y></points><points><x>15555.4560546875</x><y>33617.546875</y></points><points><x>15555.4560546875</x><y>33615.0546875</y></points><points><x>15551.576171875</x><y>33600.64453125</y></points><points><x>15545.7578125</x><y>33587.62109375</y></points><points><x>15539.9384765625</x><y>33577.921875</y></points><points><x>15542.4326171875</x><y>33561.8515625</y></points><points><x>15545.203125</x><y>33552.4296875</y></points><points><x>15551.576171875</x><y>33550.21484375</y></points><points><x>15551.576171875</x><y>33550.21484375</y></points></segmentation></object><object><name>HSIL</name><difficult>0</difficult><truncated>0</truncated><info>[{"confidence": "0"}, {"action": "CREATE", "cat": "HSIL", "time": "2020-07-23 14:39;17", "who": "admin", "typeOfanno": "PersonManul"}]</info><confidence>0</confidence><bndbox><xmin>21316.248046875</xmin><ymin>28870.916015625</ymin><xmax>21475.298828125</xmax><ymax>29052.1328125</ymax></bndbox><segmentation><points><x>21385.521484375</x><y>28877.56640625</y></points><points><x>21403.53125</x><y>28870.916015625</y></points><points><x>21413.23046875</x><y>28880.060546875</y></points><points><x>21413.23046875</x><y>28880.337890625</y></points><points><x>21418.216796875</x><y>28890.8671875</y></points><points><x>21420.43359375</x><y>28909.154296875</y></points><points><x>21413.23046875</x><y>28930.490234375</y></points><points><x>21411.568359375</x><y>28934.646484375</y></points><points><x>21426.806640625</x><y>28930.490234375</y></points><points><x>21437.060546875</x><y>28938.25</y></points><points><x>21441.76953125</x><y>28923.287109375</y></points><points><x>21441.76953125</x><y>28923.287109375</y></points><points><x>21444.541015625</x><y>28906.384765625</y></points><points><x>21453.408203125</x><y>28895.85546875</y></points><points><x>21461.166015625</x><y>28894.46875</y></points><points><x>21467.26171875</x><y>28900.564453125</y></points><points><x>21468.37109375</x><y>28911.92578125</y></points><points><x>21468.37109375</x><y>28911.92578125</y></points><points><x>21468.37109375</x><y>28914.697265625</y></points><points><x>21461.166015625</x><y>28930.767578125</y></points><points><x>21449.251953125</x><y>28949.333984375</y></points><points><x>21453.130859375</x><y>28964.849609375</y></points><points><x>21466.154296875</x><y>28967.8984375</y></points><points><x>21475.298828125</x><y>28979.8125</y></points><points><x>21462.828125</x><y>29000.59375</y></points><points><x>21446.7578125</x><y>29027.75</y></points><points><x>21446.7578125</x><y>29027.75</y></points><points><x>21445.373046875</x><y>29029.412109375</y></points><points><x>21435.12109375</x><y>29036.0625</y></points><points><x>21417.38671875</x><y>29042.435546875</y></points><points><x>21402.423828125</x><y>29051.578125</y></points><points><x>21385.798828125</x><y>29052.1328125</y></points><points><x>21378.31640625</x><y>29047.146484375</y></points><points><x>21371.943359375</x><y>29040.49609375</y></points><points><x>21354.486328125</x><y>29047.69921875</y></points><points><x>21345.06640625</x><y>29052.1328125</y></points><points><x>21333.705078125</x><y>29048.53125</y></points><points><x>21320.404296875</x><y>29038.83203125</y></points><points><x>21316.248046875</x><y>29034.123046875</y></points><points><x>21322.068359375</x><y>29024.146484375</y></points><points><x>21331.765625</x><y>29022.20703125</y></points><points><x>21331.765625</x><y>29022.20703125</y></points><points><x>21344.234375</x><y>29007.521484375</y></points><points><x>21355.595703125</x><y>29003.087890625</y></points><points><x>21368.619140625</x><y>29004.197265625</y></points><points><x>21371.943359375</x><y>28994.775390625</y></points><points><x>21363.076171875</x><y>28982.583984375</y></points><points><x>21350.884765625</x><y>28970.392578125</y></points><points><x>21341.740234375</x><y>28956.537109375</y></points><points><x>21342.849609375</x><y>28939.912109375</y></points><points><x>21360.859375</x><y>28924.1171875</y></points><points><x>21373.8828125</x><y>28900.2890625</y></points><points><x>21374.16015625</x><y>28900.2890625</y></points></segmentation></object><object><name>ASC_H</name><difficult>0</difficult><truncated>0</truncated><info>[{"confidence": "0"}, {"action": "CREATE", "cat": "ASC_H", "time": "2020-07-23 14:39;17", "who": "admin", "typeOfanno": "PersonManul"}]</info><confidence>0</confidence><bndbox><xmin>37060.26171875</xmin><ymin>11862.892578125</ymin><xmax>37170.8203125</xmax><ymax>11951.0068359375</ymax></bndbox><segmentation><points><x>37061.6484375</x><y>11938.5380859375</y></points><points><x>37073.0078125</x><y>11924.9599609375</y></points><points><x>37077.99609375</x><y>11913.876953125</y></points><points><x>37092.12890625</x><y>11901.9619140625</y></points><points><x>37092.40625</x><y>11901.9619140625</y></points><points><x>37123.71875</x><y>11883.673828125</y></points><points><x>37135.6328125</x><y>11879.517578125</y></points><points><x>37141.44921875</x><y>11865.9404296875</y></points><points><x>37151.703125</x><y>11862.892578125</y></points><points><x>37163.0625</x><y>11871.205078125</y></points><points><x>37170.8203125</x><y>11886.9990234375</y></points><points><x>37170.8203125</x><y>11886.9990234375</y></points><points><x>37170.8203125</x><y>11889.4931640625</y></points><points><x>37162.5078125</x><y>11901.130859375</y></points><points><x>37153.640625</x><y>11908.3349609375</y></points><points><x>37137.5703125</x><y>11909.720703125</y></points><points><x>37117.34375</x><y>11920.52734375</y></points><points><x>37106.5390625</x><y>11929.9482421875</y></points><points><x>37099.33203125</x><y>11936.3212890625</y></points><points><x>37094.8984375</x><y>11941.30859375</y></points><points><x>37094.62109375</x><y>11941.30859375</y></points><points><x>37077.44140625</x><y>11949.3447265625</y></points><points><x>37060.26171875</x><y>11951.0068359375</y></points><points><x>37060.26171875</x><y>11951.0068359375</y></points></segmentation></object><object><name>ASC_H</name><difficult>0</difficult><truncated>0</truncated><info>[{"confidence": "0"}, {"action": "CREATE", "cat": "ASC_H", "time": "2020-07-23 14:39;17", "who": "admin", "typeOfanno": "PersonManul"}]</info><confidence>0</confidence><bndbox><xmin>18800.0</xmin><ymin>23548.0</ymin><xmax>18916.296875</xmax><ymax>23628.845703125</ymax></bndbox><segmentation><points><x>18805.0</x><y>23548.0</y></points><points><x>18802.0</x><y>23551.0</y></points><points><x>18800.0</x><y>23567.0</y></points><points><x>18808.0</x><y>23580.0</y></points><points><x>18827.626953125</x><y>23604.462890625</y></points><points><x>18850.626953125</x><y>23605.84765625</y></points><points><x>18864.7578125</x><y>23608.619140625</y></points><points><x>18876.94921875</x><y>23620.533203125</y></points><points><x>18903.828125</x><y>23628.845703125</y></points><points><x>18916.296875</x><y>23614.4375</y></points><points><x>18914.91015625</x><y>23595.318359375</y></points><points><x>18893.021484375</x><y>23580.35546875</y></points><points><x>18884.0</x><y>23570.0</y></points><points><x>18879.0</x><y>23564.0</y></points><points><x>18843.0</x><y>23561.0</y></points><points><x>18835.0</x><y>23553.0</y></points><points><x>18827.0</x><y>23548.0</y></points></segmentation></object><object><name>NONE</name><difficult>0</difficult><truncated>0</truncated><info>[{"confidence": "0"}, {"action": "CREATE", "cat": "NONE", "time": "2020-07-23 14:39;17", "who": "admin", "typeOfanno": "PersonManul"}]</info><confidence>0</confidence><bndbox><xmin>20344.37890625</xmin><ymin>30248.171875</ymin><xmax>20489.296875</xmax><ymax>30377.294921875</ymax></bndbox><segmentation><points><x>20417.806640625</x><y>30261.75</y></points><points><x>20435.541015625</x><y>30280.037109375</y></points><points><x>20440.8046875</x><y>30298.048828125</y></points><points><x>20440.8046875</x><y>30298.048828125</y></points><points><x>20460.755859375</x><y>30307.19140625</y></points><points><x>20461.033203125</x><y>30307.19140625</y></points><points><x>20469.345703125</x><y>30328.25</y></points><points><x>20469.345703125</x><y>30328.25</y></points><points><x>20469.068359375</x><y>30331.576171875</y></points><points><x>20467.9609375</x><y>30349.86328125</y></points><points><x>20485.140625</x><y>30363.99609375</y></points><points><x>20489.296875</x><y>30376.1875</y></points><points><x>20474.333984375</x><y>30370.921875</y></points><points><x>20456.322265625</x><y>30370.921875</y></points><points><x>20444.9609375</x><y>30377.294921875</y></points><points><x>20432.21484375</x><y>30368.427734375</y></points><points><x>20419.193359375</x><y>30359.0078125</y></points><points><x>20395.916015625</x><y>30360.669921875</y></points><points><x>20382.6171875</x><y>30354.57421875</y></points><points><x>20364.328125</x><y>30340.71875</y></points><points><x>20362.943359375</x><y>30322.986328125</y></points><points><x>20346.873046875</x><y>30308.578125</y></points><points><x>20346.873046875</x><y>30308.578125</y></points><points><x>20344.37890625</x><y>30289.734375</y></points><points><x>20344.37890625</x><y>30289.734375</y></points><points><x>20344.65625</x><y>30268.123046875</y></points><points><x>20344.65625</x><y>30268.123046875</y></points><points><x>20356.29296875</x><y>30250.943359375</y></points><points><x>20356.29296875</x><y>30250.943359375</y></points><points><x>20372.91796875</x><y>30248.171875</y></points><points><x>20386.21875</x><y>30262.580078125</y></points><points><x>20396.193359375</x><y>30267.013671875</y></points><points><x>20396.193359375</x><y>30267.013671875</y></points></segmentation></object><object><name>NONE</name><difficult>0</difficult><truncated>0</truncated><info>[{"confidence": "0"}, {"action": "CREATE", "cat": "NONE", "time": "2020-07-23 14:39;17", "who": "admin", "typeOfanno": "PersonManul"}]</info><confidence>0</confidence><bndbox><xmin>21286.66796875</xmin><ymin>7645.03857421875</ymin><xmax>21500.02734375</xmax><ymax>7843.15771484375</ymax></bndbox><segmentation><points><x>21413.853515625</x><y>7645.03857421875</y></points><points><x>21390.30078125</x><y>7653.3515625</y></points><points><x>21374.0</x><y>7688.0</y></points><points><x>21367.0</x><y>7693.0</y></points><points><x>21367.0</x><y>7699.0</y></points><points><x>21364.0</x><y>7702.0</y></points><points><x>21361.0</x><y>7706.0</y></points><points><x>21361.0</x><y>7717.0</y></points><points><x>21367.0</x><y>7718.0</y></points><points><x>21365.0</x><y>7732.0</y></points><points><x>21350.0</x><y>7740.0</y></points><points><x>21344.0</x><y>7741.0</y></points><points><x>21329.0625</x><y>7747.8388671875</y></points><points><x>21286.66796875</x><y>7764.18701171875</y></points><points><x>21291.65625</x><y>7774.162109375</y></points><points><x>21321.3046875</x><y>7778.873046875</y></points><points><x>21312.4375</x><y>7799.1005859375</y></points><points><x>21333.7734375</x><y>7800.7626953125</y></points><points><x>21327.123046875</x><y>7813.23193359375</y></points><points><x>21344.857421875</x><y>7817.38818359375</y></points><points><x>21358.435546875</x><y>7828.7490234375</y></points><points><x>21375.0</x><y>7825.0</y></points><points><x>21386.0</x><y>7827.0</y></points><points><x>21413.853515625</x><y>7843.15771484375</y></points><points><x>21428.0</x><y>7833.0</y></points><points><x>21442.0</x><y>7817.0</y></points><points><x>21445.0</x><y>7813.0</y></points><points><x>21450.0</x><y>7781.0</y></points><points><x>21456.0</x><y>7780.0</y></points><points><x>21458.0</x><y>7766.0</y></points><points><x>21466.0</x><y>7758.0</y></points><points><x>21472.0</x><y>7757.0</y></points><points><x>21490.0</x><y>7759.0</y></points><points><x>21500.02734375</x><y>7731.21337890625</y></points><points><x>21487.0</x><y>7719.0</y></points><points><x>21477.0</x><y>7718.0</y></points><points><x>21472.0</x><y>7712.0</y></points><points><x>21468.0</x><y>7706.0</y></points><points><x>21467.607421875</x><y>7670.80810546875</y></points><points><x>21451.537109375</x><y>7649.47216796875</y></points></segmentation></object><object><name>NONE</name><difficult>0</difficult><truncated>0</truncated><info>[{"confidence": "0"}, {"action": "CREATE", "cat": "NONE", "time": "2020-07-23 14:39;17", "who": "admin", "typeOfanno": "PersonManul"}]</info><confidence>0</confidence><bndbox><xmin>31362.51953125</xmin><ymin>21479.0</ymin><xmax>31569.783203125</xmax><ymax>21703.68359375</ymax></bndbox><segmentation><points><x>31485.0</x><y>21479.0</y></points><points><x>31467.0</x><y>21481.0</y></points><points><x>31450.0</x><y>21498.0</y></points><points><x>31435.0</x><y>21505.0</y></points><points><x>31426.0</x><y>21510.0</y></points><points><x>31420.0</x><y>21528.0</y></points><points><x>31411.0</x><y>21537.0</y></points><points><x>31396.32421875</x><y>21535.212890625</y></points><points><x>31365.568359375</x><y>21512.4921875</y></points><points><x>31362.51953125</x><y>21531.056640625</y></points><points><x>31369.169921875</x><y>21552.947265625</y></points><points><x>31373.326171875</x><y>21589.24609375</y></points><points><x>31376.927734375</x><y>21611.689453125</y></points><points><x>31395.216796875</x><y>21628.869140625</y></points><points><x>31413.50390625</x><y>21638.013671875</y></points><points><x>31429.0</x><y>21639.0</y></points><points><x>31464.0</x><y>21635.0</y></points><points><x>31475.849609375</x><y>21637.181640625</y></points><points><x>31491.642578125</x><y>21636.904296875</y></points><points><x>31486.1015625</x><y>21649.095703125</y></points><points><x>31461.994140625</x><y>21659.349609375</y></points><points><x>31447.86328125</x><y>21675.697265625</y></points><points><x>31467.537109375</x><y>21703.68359375</y></points><points><x>31508.267578125</x><y>21700.634765625</y></points><points><x>31527.38671875</x><y>21674.587890625</y></points><points><x>31532.0</x><y>21630.0</y></points><points><x>31545.0</x><y>21611.0</y></points><points><x>31540.0</x><y>21603.0</y></points><points><x>31546.0</x><y>21583.0</y></points><points><x>31550.0</x><y>21569.0</y></points><points><x>31542.0</x><y>21554.0</y></points><points><x>31569.783203125</x><y>21550.453125</y></points><points><x>31568.396484375</x><y>21528.0078125</y></points><points><x>31550.939453125</x><y>21522.189453125</y></points><points><x>31542.0</x><y>21519.0</y></points><points><x>31539.0</x><y>21515.0</y></points><points><x>31538.0</x><y>21507.0</y></points><points><x>31532.0</x><y>21506.0</y></points><points><x>31520.0</x><y>21502.0</y></points><points><x>31512.978515625</x><y>21495.865234375</y></points><points><x>31504.0</x><y>21486.0</y></points><points><x>31497.0</x><y>21479.0</y></points></segmentation></object><object><name>ATR</name><difficult>0</difficult><truncated>0</truncated><info>[{"confidence": "0"}, {"action": "CREATE", "cat": "ATR", "time": "2020-07-23 14:39;17", "who": "admin", "typeOfanno": "PersonManul"}]</info><confidence>0</confidence><bndbox><xmin>10989.001953125</xmin><ymin>18151.072265625</ymin><xmax>11048.0</xmax><ymax>18223.0</ymax></bndbox><segmentation><points><x>10990.6650390625</x><y>18167.974609375</y></points><points><x>10990.94140625</x><y>18173.240234375</y></points><points><x>10989.001953125</x><y>18177.396484375</y></points><points><x>10991.0</x><y>18186.0</y></points><points><x>10992.0</x><y>18191.0</y></points><points><x>10996.0</x><y>18198.0</y></points><points><x>10998.0</x><y>18210.0</y></points><points><x>11007.0</x><y>18222.0</y></points><points><x>11024.0</x><y>18223.0</y></points><points><x>11030.0</x><y>18222.0</y></points><points><x>11033.0</x><y>18219.0</y></points><points><x>11041.0</x><y>18214.0</y></points><points><x>11043.0</x><y>18205.0</y></points><points><x>11044.0</x><y>18199.0</y></points><points><x>11048.0</x><y>18171.0</y></points><points><x>11047.0</x><y>18165.0</y></points><points><x>11040.0</x><y>18157.0</y></points><points><x>11024.0</x><y>18154.0</y></points><points><x>11016.43359375</x><y>18151.072265625</y></points><points><x>11007.5673828125</x><y>18152.181640625</y></points><points><x>10998.1455078125</x><y>18156.337890625</y></points><points><x>10993.158203125</x><y>18164.373046875</y></points></segmentation></object><object><name>NONE</name><difficult>0</difficult><truncated>0</truncated><info>[{"confidence": "0"}, {"action": "CREATE", "cat": "NONE", "time": "2020-07-23 14:39;17", "who": "admin", "typeOfanno": "PersonManul"}]</info><confidence>0</confidence><bndbox><xmin>37375.1328125</xmin><ymin>24773.0</ymin><xmax>37506.0</xmax><ymax>24900.193359375</ymax></bndbox><segmentation><points><x>37402.0</x><y>24773.0</y></points><points><x>37401.0</x><y>24785.0</y></points><points><x>37402.0</x><y>24791.0</y></points><points><x>37396.0</x><y>24811.0</y></points><points><x>37400.0</x><y>24822.0</y></points><points><x>37375.1328125</x><y>24844.5</y></points><points><x>37379.0</x><y>24860.0</y></points><points><x>37392.0</x><y>24861.0</y></points><points><x>37393.0</x><y>24870.0</y></points><points><x>37385.0</x><y>24872.0</y></points><points><x>37382.0</x><y>24888.0</y></points><points><x>37400.0</x><y>24895.0</y></points><points><x>37409.0</x><y>24898.0</y></points><points><x>37431.37890625</x><y>24900.193359375</y></points><points><x>37440.0</x><y>24892.0</y></points><points><x>37448.8359375</x><y>24887.447265625</y></points><points><x>37455.48828125</x><y>24889.111328125</y></points><points><x>37467.0</x><y>24889.0</y></points><points><x>37473.0</x><y>24877.0</y></points><points><x>37482.0</x><y>24871.0</y></points><points><x>37491.0</x><y>24866.0</y></points><points><x>37504.0</x><y>24853.0</y></points><points><x>37506.0</x><y>24838.0</y></points><points><x>37501.0</x><y>24837.0</y></points><points><x>37494.0</x><y>24832.0</y></points><points><x>37489.0</x><y>24828.0</y></points><points><x>37483.0</x><y>24828.0</y></points><points><x>37468.0</x><y>24814.0</y></points><points><x>37467.0</x><y>24808.0</y></points><points><x>37466.0</x><y>24781.0</y></points><points><x>37447.0</x><y>24779.0</y></points><points><x>37438.0</x><y>24785.0</y></points><points><x>37431.0</x><y>24791.0</y></points><points><x>37425.0</x><y>24792.0</y></points><points><x>37416.0</x><y>24778.0</y></points><points><x>37413.0</x><y>24773.0</y></points></segmentation></object><object><name>NONE</name><difficult>0</difficult><truncated>0</truncated><info>[{"confidence": "0"}, {"action": "CREATE", "cat": "NONE", "time": "2020-07-23 14:39;17", "who": "admin", "typeOfanno": "PersonManul"}]</info><confidence>0</confidence><bndbox><xmin>8157.6552734375</xmin><ymin>32599.93359375</ymin><xmax>8223.3251953125</xmax><ymax>32675.578125</ymax></bndbox><segmentation><points><x>8166.52197265625</x><y>32622.654296875</y></points><points><x>8170.4013671875</x><y>32614.064453125</y></points><points><x>8183.70166015625</x><y>32604.921875</y></points><points><x>8183.70166015625</x><y>32604.64453125</y></points><points><x>8186.1953125</x><y>32604.64453125</y></points><points><x>8198.94140625</x><y>32604.64453125</y></points><points><x>8211.6875</x><y>32601.041015625</y></points><points><x>8211.6875</x><y>32601.041015625</y></points><points><x>8213.904296875</x><y>32600.765625</y></points><points><x>8221.3857421875</x><y>32599.93359375</y></points><points><x>8223.3251953125</x><y>32605.197265625</y></points><points><x>8213.626953125</x><y>32613.234375</y></points><points><x>8213.349609375</x><y>32613.234375</y></points><points><x>8209.470703125</x><y>32621.546875</y></points><points><x>8218.8916015625</x><y>32625.1484375</y></points><points><x>8220.27734375</x><y>32632.353515625</y></points><points><x>8220.27734375</x><y>32632.630859375</y></points><points><x>8219.72265625</x><y>32634.29296875</y></points><points><x>8210.5791015625</x><y>32646.20703125</y></points><points><x>8206.7001953125</x><y>32658.3984375</y></points><points><x>8200.880859375</x><y>32670.037109375</y></points><points><x>8200.880859375</x><y>32670.037109375</y></points><points><x>8198.6640625</x><y>32671.14453125</y></points><points><x>8196.724609375</x><y>32672.80859375</y></points><points><x>8189.79736328125</x><y>32675.578125</y></points><points><x>8178.99072265625</x><y>32664.49609375</y></points><points><x>8166.24462890625</x><y>32652.857421875</y></points><points><x>8157.6552734375</x><y>32644.822265625</y></points><points><x>8158.20947265625</x><y>32630.966796875</y></points><points><x>8158.20947265625</x><y>32630.689453125</y></points></segmentation></object><object><name>NONE</name><difficult>0</difficult><truncated>0</truncated><info>[{"confidence": "0"}, {"action": "CREATE", "cat": "NONE", "time": "2020-07-23 14:39;17", "who": "admin", "typeOfanno": "PersonManul"}]</info><confidence>0</confidence><bndbox><xmin>29000.0</xmin><ymin>31512.134765625</ymin><xmax>29036.0</xmax><ymax>31550.0</ymax></bndbox><segmentation><points><x>29021.017578125</x><y>31512.134765625</y></points><points><x>29001.0</x><y>31519.0</y></points><points><x>29000.0</x><y>31539.0</y></points><points><x>29005.0</x><y>31547.0</y></points><points><x>29028.0</x><y>31550.0</y></points><points><x>29036.0</x><y>31544.0</y></points><points><x>29036.0</x><y>31516.0</y></points></segmentation></object><object><name>NONE</name><difficult>0</difficult><truncated>0</truncated><info>[{"confidence": "0"}, {"action": "CREATE", "cat": "NONE", "time": "2020-07-23 14:39;17", "who": "admin", "typeOfanno": "PersonManul"}]</info><confidence>0</confidence><bndbox><xmin>16540.25390625</xmin><ymin>14341.154296875</ymin><xmax>16602.044921875</xmax><ymax>14451.712890625</ymax></bndbox><segmentation><points><x>16543.025390625</x><y>14392.416015625</y></points><points><x>16542.193359375</x><y>14383.548828125</y></points><points><x>16546.626953125</x><y>14373.01953125</y></points><points><x>16549.67578125</x><y>14361.1044921875</y></points><points><x>16563.25390625</x><y>14344.2021484375</y></points><points><x>16580.43359375</x><y>14341.154296875</y></points><points><x>16598.443359375</x><y>14360.55078125</y></points><points><x>16602.044921875</x><y>14384.6572265625</y></points><points><x>16590.962890625</x><y>14405.4384765625</y></points><points><x>16590.962890625</x><y>14405.4384765625</y></points><points><x>16582.095703125</x><y>14422.6181640625</y></points><points><x>16567.962890625</x><y>14433.1474609375</y></points><points><x>16561.8671875</x><y>14450.0498046875</y></points><points><x>16549.67578125</x><y>14451.712890625</y></points><points><x>16549.12109375</x><y>14439.244140625</y></points><points><x>16541.640625</x><y>14428.16015625</y></points><points><x>16540.25390625</x><y>14418.7392578125</y></points><points><x>16540.53125</x><y>14409.5947265625</y></points><points><x>16540.53125</x><y>14409.318359375</y></points></segmentation></object><object><name>NILM</name><difficult>0</difficult><truncated>0</truncated><info>[{"confidence": "0"}, {"action": "CREATE", "cat": "NILM", "time": "2020-07-23 14:39;17", "who": "admin", "typeOfanno": "PersonManul"}]</info><confidence>0</confidence><bndbox><xmin>23068.0</xmin><ymin>14619.7001953125</ymin><xmax>23107.0</xmax><ymax>14664.03515625</ymax></bndbox><segmentation><points><x>23081.484375</x><y>14620.2548828125</y></points><points><x>23072.89453125</x><y>14627.736328125</y></points><points><x>23068.0</x><y>14634.0</y></points><points><x>23069.0</x><y>14650.0</y></points><points><x>23070.0</x><y>14655.0</y></points><points><x>23074.0</x><y>14661.0</y></points><points><x>23093.953125</x><y>14664.03515625</y></points><points><x>23103.0</x><y>14659.0</y></points><points><x>23107.0</x><y>14631.0</y></points><points><x>23096.447265625</x><y>14619.7001953125</y></points></segmentation></object><object><name>NONE</name><difficult>0</difficult><truncated>0</truncated><info>[{"confidence": "0"}, {"action": "CREATE", "cat": "NONE", "time": "2020-07-23 14:39;17", "who": "admin", "typeOfanno": "PersonManul"}]</info><confidence>0</confidence><bndbox><xmin>39469.0</xmin><ymin>18884.70703125</ymin><xmax>39522.84765625</xmax><ymax>18938.185546875</ymax></bndbox><segmentation><points><x>39477.0</x><y>18889.0</y></points><points><x>39470.0</x><y>18904.0</y></points><points><x>39469.0</x><y>18923.0</y></points><points><x>39485.44140625</x><y>18937.076171875</y></points><points><x>39507.0546875</x><y>18938.185546875</y></points><points><x>39522.84765625</x><y>18922.11328125</y></points><points><x>39519.0</x><y>18902.0</y></points><points><x>39516.0</x><y>18899.0</y></points><points><x>39510.0</x><y>18892.0</y></points><points><x>39495.4140625</x><y>18884.70703125</y></points></segmentation></object><object><name>HSIL</name><difficult>0</difficult><truncated>0</truncated><info>[{"confidence": "0"}, {"action": "CREATE", "cat": "HSIL", "time": "2020-07-23 14:39;17", "who": "admin", "typeOfanno": "PersonManul"}]</info><confidence>0</confidence><bndbox><xmin>7901.85546875</xmin><ymin>18097.98828125</ymin><xmax>8060.0</xmax><ymax>18224.0</ymax></bndbox><segmentation><points><x>7949.5146484375</x><y>18137.611328125</y></points><points><x>7943.41845703125</x><y>18114.61328125</y></points><points><x>7925.40771484375</x><y>18105.46875</y></points><points><x>7901.85546875</x><y>18097.98828125</y></points><points><x>7904.9033203125</x><y>18118.76953125</y></points><points><x>7916.26416015625</x><y>18141.490234375</y></points><points><x>7920.42041015625</x><y>18171.416015625</y></points><points><x>7933.443359375</x><y>18188.595703125</y></points><points><x>7950.0</x><y>18203.0</y></points><points><x>7963.92333984375</x><y>18212.98046875</y></points><points><x>7991.0</x><y>18221.0</y></points><points><x>7997.0</x><y>18222.0</y></points><points><x>8002.0</x><y>18223.0</y></points><points><x>8021.0</x><y>18224.0</y></points><points><x>8033.0</x><y>18223.0</y></points><points><x>8039.0</x><y>18222.0</y></points><points><x>8054.0</x><y>18218.0</y></points><points><x>8060.0</x><y>18200.0</y></points><points><x>8043.0</x><y>18199.0</y></points><points><x>8035.0</x><y>18201.0</y></points><points><x>8023.0</x><y>18203.0</y></points><points><x>8007.0</x><y>18204.0</y></points><points><x>7993.017578125</x><y>18203.28125</y></points><points><x>7985.0</x><y>18199.0</y></points><points><x>7981.0</x><y>18196.0</y></points><points><x>7977.0</x><y>18193.0</y></points><points><x>7971.0</x><y>18188.0</y></points><points><x>7962.0</x><y>18178.0</y></points><points><x>7957.0</x><y>18172.0</y></points><points><x>7942.0</x><y>18163.0</y></points><points><x>7940.09375</x><y>18147.310546875</y></points></segmentation></object><object><name>NILM</name><difficult>0</difficult><truncated>0</truncated><info>[{"confidence": "0"}, {"action": "CREATE", "cat": "NILM", "time": "2020-07-23 14:39;17", "who": "admin", "typeOfanno": "PersonManul"}]</info><confidence>0</confidence><bndbox><xmin>17739.0</xmin><ymin>9324.0</ymin><xmax>17807.478515625</xmax><ymax>9441.0</ymax></bndbox><segmentation><points><x>17745.0</x><y>9324.0</y></points><points><x>17739.314453125</x><y>9330.8232421875</y></points><points><x>17739.0</x><y>9352.0</y></points><points><x>17740.978515625</x><y>9359.9169921875</y></points><points><x>17745.6875</x><y>9372.6630859375</y></points><points><x>17747.904296875</x><y>9382.083984375</y></points><points><x>17750.67578125</x><y>9388.734375</y></points><points><x>17755.0</x><y>9395.0</y></points><points><x>17756.0</x><y>9405.0</y></points><points><x>17767.0</x><y>9417.0</y></points><points><x>17769.0</x><y>9426.0</y></points><points><x>17776.0</x><y>9439.0</y></points><points><x>17796.0</x><y>9441.0</y></points><points><x>17807.478515625</x><y>9425.033203125</y></points><points><x>17798.611328125</x><y>9395.384765625</y></points><points><x>17792.515625</x><y>9374.6025390625</y></points><points><x>17782.0</x><y>9354.0</y></points><points><x>17775.0</x><y>9350.0</y></points><points><x>17771.0</x><y>9347.0</y></points><points><x>17768.0</x><y>9343.0</y></points><points><x>17767.0</x><y>9331.0</y></points><points><x>17764.0</x><y>9328.0</y></points><points><x>17760.0</x><y>9325.0</y></points></segmentation></object><object><name>NILM</name><difficult>0</difficult><truncated>0</truncated><info>[{"confidence": "0"}, {"action": "CREATE", "cat": "NILM", "time": "2020-07-23 14:39;17", "who": "admin", "typeOfanno": "PersonManul"}]</info><confidence>0</confidence><bndbox><xmin>13233.0</xmin><ymin>6063.04931640625</ymin><xmax>13295.0</xmax><ymax>6139.0</ymax></bndbox><segmentation><points><x>13251.7060546875</x><y>6064.98876953125</y></points><points><x>13241.0</x><y>6076.0</y></points><points><x>13234.0</x><y>6105.0</y></points><points><x>13233.0</x><y>6118.0</y></points><points><x>13234.0</x><y>6125.0</y></points><points><x>13235.0</x><y>6131.0</y></points><points><x>13239.0</x><y>6136.0</y></points><points><x>13262.0</x><y>6139.0</y></points><points><x>13273.0</x><y>6135.0</y></points><points><x>13280.0</x><y>6128.0</y></points><points><x>13286.0</x><y>6121.0</y></points><points><x>13290.2216796875</x><y>6113.20263671875</y></points><points><x>13290.2216796875</x><y>6104.33544921875</y></points><points><x>13292.4384765625</x><y>6089.9267578125</y></points><points><x>13295.0</x><y>6082.0</y></points><points><x>13287.173828125</x><y>6069.1455078125</y></points><points><x>13267.22265625</x><y>6063.04931640625</y></points></segmentation></object><object><name>NONE</name><difficult>0</difficult><truncated>0</truncated><info>[{"confidence": "0"}, {"action": "CREATE", "cat": "NONE", "time": "2020-07-23 14:39;17", "who": "admin", "typeOfanno": "PersonManul"}]</info><confidence>0</confidence><bndbox><xmin>32609.0</xmin><ymin>10517.0</ymin><xmax>32686.865234375</xmax><ymax>10605.0</ymax></bndbox><segmentation><points><x>32628.67578125</x><y>10519.7978515625</y></points><points><x>32622.0</x><y>10521.0</y></points><points><x>32616.0</x><y>10526.0</y></points><points><x>32611.0</x><y>10531.0</y></points><points><x>32609.0</x><y>10554.0</y></points><points><x>32610.0</x><y>10575.0</y></points><points><x>32616.0</x><y>10581.0</y></points><points><x>32620.0</x><y>10584.0</y></points><points><x>32632.0</x><y>10594.0</y></points><points><x>32635.326171875</x><y>10601.81640625</y></points><points><x>32641.0</x><y>10603.0</y></points><points><x>32667.0</x><y>10605.0</y></points><points><x>32679.10546875</x><y>10594.0576171875</y></points><points><x>32686.865234375</x><y>10578.541015625</y></points><points><x>32684.6484375</x><y>10554.1572265625</y></points><points><x>32679.0</x><y>10537.0</y></points><points><x>32671.0</x><y>10527.0</y></points><points><x>32661.0</x><y>10517.0</y></points><points><x>32645.0</x><y>10517.0</y></points><points><x>32639.0</x><y>10520.0</y></points></segmentation></object><object><name>NONE</name><difficult>0</difficult><truncated>0</truncated><info>[{"confidence": "0"}, {"action": "CREATE", "cat": "NONE", "time": "2020-07-23 14:39;17", "who": "admin", "typeOfanno": "PersonManul"}]</info><confidence>0</confidence><bndbox><xmin>14543.5595703125</xmin><ymin>18926.7734375</ymin><xmax>14600.9169921875</xmax><ymax>19000.48046875</ymax></bndbox><segmentation><points><x>14569.3291015625</x><y>18926.7734375</y></points><points><x>14584.5693359375</x><y>18929.822265625</y></points><points><x>14592.8818359375</x><y>18938.134765625</y></points><points><x>14598.423828125</x><y>18954.205078125</y></points><points><x>14598.423828125</x><y>18954.205078125</y></points><points><x>14598.423828125</x><y>18956.69921875</y></points><points><x>14600.9169921875</x><y>18974.7109375</y></points><points><x>14597.3154296875</x><y>18986.90234375</y></points><points><x>14597.3154296875</x><y>18987.1796875</y></points><points><x>14596.20703125</x><y>18989.396484375</y></points><points><x>14591.7734375</x><y>18998.81640625</y></points><points><x>14585.123046875</x><y>19000.48046875</y></points><points><x>14578.1962890625</x><y>18992.443359375</y></points><points><x>14566.8349609375</x><y>18983.0234375</y></points><points><x>14551.041015625</x><y>18970.27734375</y></points><points><x>14543.5595703125</x><y>18954.759765625</y></points><points><x>14544.66796875</x><y>18937.302734375</y></points><points><x>14552.7041015625</x><y>18928.16015625</y></points><points><x>14552.7041015625</x><y>18928.16015625</y></points></segmentation></object><object><name>NILM</name><difficult>0</difficult><truncated>0</truncated><info>[{"confidence": "0"}, {"action": "CREATE", "cat": "NILM", "time": "2020-07-23 14:39;17", "who": "admin", "typeOfanno": "PersonManul"}]</info><confidence>0</confidence><bndbox><xmin>19243.748046875</xmin><ymin>5394.0</ymin><xmax>19293.0</xmax><ymax>5441.0</ymax></bndbox><segmentation><points><x>19259.0</x><y>5394.0</y></points><points><x>19253.0</x><y>5395.0</y></points><points><x>19244.30078125</x><y>5408.95361328125</y></points><points><x>19243.748046875</x><y>5426.6875</y></points><points><x>19252.0</x><y>5439.0</y></points><points><x>19280.0</x><y>5441.0</y></points><points><x>19290.0</x><y>5435.0</y></points><points><x>19293.0</x><y>5409.0</y></points><points><x>19286.0</x><y>5399.0</y></points><points><x>19272.0</x><y>5395.0</y></points></segmentation></object><object><name>NONE</name><difficult>0</difficult><truncated>0</truncated><info>[{"confidence": "0"}, {"action": "CREATE", "cat": "NONE", "time": "2020-07-23 14:39;17", "who": "admin", "typeOfanno": "PersonManul"}]</info><confidence>0</confidence><bndbox><xmin>20804.123046875</xmin><ymin>37225.140625</ymin><xmax>20881.154296875</xmax><ymax>37271.69140625</ymax></bndbox><segmentation><points><x>20840.69921875</x><y>37234.0078125</y></points><points><x>20846.794921875</x><y>37225.6953125</y></points><points><x>20858.43359375</x><y>37225.140625</y></points><points><x>20864.806640625</x><y>37231.7890625</y></points><points><x>20874.78125</x><y>37236.5</y></points><points><x>20881.154296875</x><y>37245.3671875</y></points><points><x>20881.154296875</x><y>37255.62109375</y></points><points><x>20877.828125</x><y>37263.93359375</y></points><points><x>20868.408203125</x><y>37269.47265625</y></points><points><x>20855.384765625</x><y>37269.47265625</y></points><points><x>20845.962890625</x><y>37263.65625</y></points><points><x>20840.14453125</x><y>37268.08984375</y></points><points><x>20830.447265625</x><y>37271.4140625</y></points><points><x>20815.76171875</x><y>37271.69140625</y></points><points><x>20806.89453125</x><y>37262.26953125</y></points><points><x>20804.123046875</x><y>37249.24609375</y></points><points><x>20807.171875</x><y>37239.2734375</y></points><points><x>20817.978515625</x><y>37230.68359375</y></points><points><x>20828.23046875</x><y>37227.91015625</y></points><points><x>20837.927734375</x><y>37230.12890625</y></points><points><x>20837.927734375</x><y>37230.12890625</y></points></segmentation></object><object><name>NONE</name><difficult>0</difficult><truncated>0</truncated><info>[{"confidence": "0"}, {"action": "CREATE", "cat": "NONE", "time": "2020-07-23 14:39;17", "who": "admin", "typeOfanno": "PersonManul"}]</info><confidence>0</confidence><bndbox><xmin>14403.0</xmin><ymin>5672.33349609375</ymin><xmax>14492.001953125</xmax><ymax>5742.0</ymax></bndbox><segmentation><points><x>14471.2197265625</x><y>5672.33349609375</y></points><points><x>14447.0</x><y>5688.0</y></points><points><x>14437.0</x><y>5688.0</y></points><points><x>14431.0</x><y>5693.0</y></points><points><x>14424.0</x><y>5699.0</y></points><points><x>14423.0</x><y>5711.0</y></points><points><x>14417.0</x><y>5717.0</y></points><points><x>14411.0</x><y>5717.0</y></points><points><x>14406.0</x><y>5718.0</y></points><points><x>14403.0</x><y>5737.0</y></points><points><x>14413.0</x><y>5740.0</y></points><points><x>14427.0</x><y>5742.0</y></points><points><x>14437.0</x><y>5736.0</y></points><points><x>14447.0</x><y>5733.0</y></points><points><x>14450.0</x><y>5730.0</y></points><points><x>14458.0</x><y>5721.0</y></points><points><x>14464.0</x><y>5716.0</y></points><points><x>14490.3388671875</x><y>5703.921875</y></points><points><x>14492.001953125</x><y>5695.88623046875</y></points><points><x>14482.0263671875</x><y>5681.7548828125</y></points></segmentation></object><object><name>NONE</name><difficult>0</difficult><truncated>0</truncated><info>[{"confidence": "0"}, {"action": "CREATE", "cat": "NONE", "time": "2020-07-23 14:39;17", "who": "admin", "typeOfanno": "PersonManul"}]</info><confidence>0</confidence><bndbox><xmin>8493.52734375</xmin><ymin>8647.9853515625</ymin><xmax>8636.7822265625</xmax><ymax>8757.158203125</ymax></bndbox><segmentation><points><x>8576.6533203125</x><y>8652.97265625</y></points><points><x>8596.3271484375</x><y>8647.9853515625</y></points><points><x>8596.3271484375</x><y>8647.9853515625</y></points><points><x>8599.65234375</x><y>8647.9853515625</y></points><points><x>8600.2060546875</x><y>8647.9853515625</y></points><points><x>8604.6396484375</x><y>8647.9853515625</y></points><points><x>8629.578125</x><y>8664.3330078125</y></points><points><x>8635.119140625</x><y>8681.236328125</y></points><points><x>8636.7822265625</x><y>8718.642578125</y></points><points><x>8636.7822265625</x><y>8718.642578125</y></points><points><x>8635.951171875</x><y>8721.4140625</y></points><points><x>8635.396484375</x><y>8723.076171875</y></points><points><x>8616.0</x><y>8751.33984375</y></points><points><x>8589.9541015625</x><y>8757.158203125</y></points><points><x>8573.0517578125</x><y>8748.0146484375</y></points><points><x>8558.919921875</x><y>8733.60546875</y></points><points><x>8545.896484375</x><y>8738.0390625</y></points><points><x>8534.5361328125</x><y>8729.7265625</y></points><points><x>8505.1650390625</x><y>8720.0283203125</y></points><points><x>8493.52734375</x><y>8704.234375</y></points><points><x>8499.068359375</x><y>8688.1630859375</y></points><points><x>8504.056640625</x><y>8677.3564453125</y></points><points><x>8503.501953125</x><y>8663.224609375</y></points><points><x>8511.2607421875</x><y>8657.12890625</y></points><points><x>8530.1025390625</x><y>8661.28515625</y></points><points><x>8540.9091796875</x><y>8662.9482421875</y></points><points><x>8553.3779296875</x><y>8659.345703125</y></points><points><x>8563.353515625</x><y>8659.900390625</y></points><points><x>8563.353515625</x><y>8660.1767578125</y></points></segmentation></object><object><name>NONE</name><difficult>0</difficult><truncated>0</truncated><info>[{"confidence": "0"}, {"action": "CREATE", "cat": "NONE", "time": "2020-07-23 14:39;17", "who": "admin", "typeOfanno": "PersonManul"}]</info><confidence>0</confidence><bndbox><xmin>19555.701171875</xmin><ymin>18581.07421875</ymin><xmax>19605.853515625</xmax><ymax>18662.5390625</ymax></bndbox><segmentation><points><x>19568.0</x><y>18584.0</y></points><points><x>19555.701171875</x><y>18598.80859375</y></points><points><x>19561.0</x><y>18642.0</y></points><points><x>19571.216796875</x><y>18662.5390625</y></points><points><x>19600.3125</x><y>18660.876953125</y></points><points><x>19605.853515625</x><y>18640.92578125</y></points><points><x>19603.359375</x><y>18615.98828125</y></points><points><x>19598.095703125</x><y>18589.111328125</y></points><points><x>19579.529296875</x><y>18581.07421875</y></points></segmentation></object><object><name>NONE</name><difficult>0</difficult><truncated>0</truncated><info>[{"confidence": "0"}, {"action": "CREATE", "cat": "NONE", "time": "2020-07-23 14:39;17", "who": "admin", "typeOfanno": "PersonManul"}]</info><confidence>0</confidence><bndbox><xmin>21824.576171875</xmin><ymin>20092.517578125</ymin><xmax>21901.607421875</xmax><ymax>20147.380859375</ymax></bndbox><segmentation><points><x>21860.322265625</x><y>20099.16796875</y></points><points><x>21870.296875</x><y>20092.517578125</y></points><points><x>21886.64453125</x><y>20095.564453125</y></points><points><x>21899.11328125</x><y>20105.263671875</y></points><points><x>21901.607421875</x><y>20119.671875</y></points><points><x>21898.283203125</x><y>20127.70703125</y></points><points><x>21890.248046875</x><y>20129.923828125</y></points><points><x>21880.271484375</x><y>20134.912109375</y></points><points><x>21873.345703125</x><y>20145.1640625</y></points><points><x>21868.080078125</x><y>20147.380859375</y></points><points><x>21853.671875</x><y>20146.826171875</y></points><points><x>21835.3828125</x><y>20140.453125</y></points><points><x>21827.0703125</x><y>20134.080078125</y></points><points><x>21824.576171875</x><y>20127.15234375</y></points><points><x>21830.119140625</x><y>20113.021484375</y></points><points><x>21835.9375</x><y>20104.708984375</y></points><points><x>21844.25</x><y>20101.9375</y></points><points><x>21844.25</x><y>20101.9375</y></points></segmentation></object><object><name>NONE</name><difficult>0</difficult><truncated>0</truncated><info>[{"confidence": "0"}, {"action": "CREATE", "cat": "NONE", "time": "2020-07-23 14:39;17", "who": "admin", "typeOfanno": "PersonManul"}]</info><confidence>0</confidence><bndbox><xmin>27235.888671875</xmin><ymin>20949.15234375</ymin><xmax>27298.232421875</xmax><ymax>20991.82421875</ymax></bndbox><segmentation><points><x>27282.716796875</x><y>20951.646484375</y></points><points><x>27298.232421875</x><y>20963.560546875</y></points><points><x>27297.40234375</x><y>20977.138671875</y></points><points><x>27293.24609375</x><y>20987.9453125</y></points><points><x>27283.82421875</x><y>20991.82421875</y></points><points><x>27271.6328125</x><y>20991.26953125</y></points><points><x>27256.392578125</x><y>20990.9921875</y></points><points><x>27241.70703125</x><y>20985.728515625</y></points><points><x>27237.2734375</x><y>20976.583984375</y></points><points><x>27235.888671875</x><y>20969.103515625</y></points><points><x>27237.2734375</x><y>20960.791015625</y></points><points><x>27247.802734375</x><y>20953.86328125</y></points><points><x>27256.947265625</x><y>20952.75390625</y></points><points><x>27260.826171875</x><y>20954.41796875</y></points><points><x>27269.416015625</x><y>20950.814453125</y></points><points><x>27274.126953125</x><y>20949.15234375</y></points><points><x>27274.40234375</x><y>20949.15234375</y></points></segmentation></object><object><name>NONE</name><difficult>0</difficult><truncated>0</truncated><info>[{"confidence": "0"}, {"action": "CREATE", "cat": "NONE", "time": "2020-07-23 14:39;17", "who": "admin", "typeOfanno": "PersonManul"}]</info><confidence>0</confidence><bndbox><xmin>19454.900390625</xmin><ymin>9781.50390625</ymin><xmax>19529.0</xmax><ymax>9885.0</ymax></bndbox><segmentation><points><x>19454.900390625</x><y>9791.2021484375</y></points><points><x>19461.0</x><y>9812.0</y></points><points><x>19464.3203125</x><y>9816.4169921875</y></points><points><x>19465.70703125</x><y>9821.4052734375</y></points><points><x>19468.478515625</x><y>9825.2841796875</y></points><points><x>19470.41796875</x><y>9827.7783203125</y></points><points><x>19475.0</x><y>9831.0</y></points><points><x>19480.0</x><y>9837.0</y></points><points><x>19483.0</x><y>9848.0</y></points><points><x>19488.0</x><y>9856.0</y></points><points><x>19494.0</x><y>9860.0</y></points><points><x>19497.0</x><y>9864.0</y></points><points><x>19504.0</x><y>9873.0</y></points><points><x>19507.0</x><y>9878.0</y></points><points><x>19529.0</x><y>9885.0</y></points><points><x>19529.0</x><y>9868.0</y></points><points><x>19528.0</x><y>9855.0</y></points><points><x>19517.0</x><y>9835.0</y></points><points><x>19512.2578125</x><y>9824.17578125</y></points><points><x>19502.005859375</x><y>9806.71875</y></points><points><x>19491.0</x><y>9796.0</y></points><points><x>19464.59765625</x><y>9781.50390625</y></points></segmentation></object><object><name>NONE</name><difficult>0</difficult><truncated>0</truncated><info>[{"confidence": "0"}, {"action": "CREATE", "cat": "NONE", "time": "2020-07-23 14:39;17", "who": "admin", "typeOfanno": "PersonManul"}]</info><confidence>0</confidence><bndbox><xmin>13211.7548828125</xmin><ymin>21103.91796875</ymin><xmax>13302.6396484375</xmax><ymax>21172.9140625</ymax></bndbox><segmentation><points><x>13274.9306640625</x><y>21149.083984375</y></points><points><x>13274.9306640625</x><y>21149.083984375</y></points><points><x>13262.7392578125</x><y>21163.4921875</y></points><points><x>13262.7392578125</x><y>21163.4921875</y></points><points><x>13260.7998046875</x><y>21165.15625</y></points><points><x>13258.5830078125</x><y>21166.263671875</y></points><points><x>13243.6201171875</x><y>21170.419921875</y></points><points><x>13226.7177734375</x><y>21172.9140625</y></points><points><x>13218.681640625</x><y>21170.142578125</y></points><points><x>13211.7548828125</x><y>21163.4921875</y></points><points><x>13215.080078125</x><y>21150.470703125</y></points><points><x>13225.609375</x><y>21141.880859375</y></points><points><x>13223.9462890625</x><y>21126.640625</y></points><points><x>13223.9462890625</x><y>21126.640625</y></points><points><x>13224.2236328125</x><y>21124.423828125</y></points><points><x>13233.0908203125</x><y>21111.123046875</y></points><points><x>13255.8115234375</x><y>21103.91796875</y></points><points><x>13255.8115234375</x><y>21103.91796875</y></points><points><x>13258.3056640625</x><y>21103.91796875</y></points><points><x>13258.8603515625</x><y>21103.91796875</y></points><points><x>13261.076171875</x><y>21103.91796875</y></points><points><x>13287.400390625</x><y>21103.91796875</y></points><points><x>13287.6767578125</x><y>21103.91796875</y></points><points><x>13302.36328125</x><y>21112.78515625</y></points><points><x>13302.36328125</x><y>21112.78515625</y></points><points><x>13302.6396484375</x><y>21115.279296875</y></points><points><x>13299.591796875</x><y>21136.337890625</y></points><points><x>13299.591796875</x><y>21136.337890625</y></points><points><x>13284.62890625</x><y>21145.205078125</y></points><points><x>13283.7978515625</x><y>21145.759765625</y></points></segmentation></object><object><name>NONE</name><difficult>0</difficult><truncated>0</truncated><info>[{"confidence": "0"}, {"action": "CREATE", "cat": "NONE", "time": "2020-07-23 14:39;17", "who": "admin", "typeOfanno": "PersonManul"}]</info><confidence>0</confidence><bndbox><xmin>9282.0</xmin><ymin>10388.7646484375</ymin><xmax>9407.416015625</xmax><ymax>10451.94140625</ymax></bndbox><segmentation><points><x>9378.0</x><y>10396.0</y></points><points><x>9369.0</x><y>10397.0</y></points><points><x>9358.0</x><y>10398.0</y></points><points><x>9323.0</x><y>10414.0</y></points><points><x>9289.0</x><y>10418.0</y></points><points><x>9286.0</x><y>10421.0</y></points><points><x>9284.0</x><y>10427.0</y></points><points><x>9282.0</x><y>10442.0</y></points><points><x>9309.880859375</x><y>10451.94140625</y></points><points><x>9351.0</x><y>10440.0</y></points><points><x>9372.0</x><y>10424.0</y></points><points><x>9377.0</x><y>10415.0</y></points><points><x>9381.0</x><y>10412.0</y></points><points><x>9407.416015625</x><y>10404.0048828125</y></points><points><x>9404.3681640625</x><y>10388.7646484375</y></points></segmentation></object><object><name>NONE</name><difficult>0</difficult><truncated>0</truncated><info>[{"confidence": "0"}, {"action": "CREATE", "cat": "NONE", "time": "2020-07-23 14:39;17", "who": "admin", "typeOfanno": "PersonManul"}]</info><confidence>0</confidence><bndbox><xmin>18554.130859375</xmin><ymin>31517.1015625</ymin><xmax>18640.0</xmax><ymax>31650.935546875</ymax></bndbox><segmentation><points><x>18577.0</x><y>31527.0</y></points><points><x>18577.0</x><y>31547.0</y></points><points><x>18581.0</x><y>31564.0</y></points><points><x>18565.0</x><y>31565.0</y></points><points><x>18559.0</x><y>31570.0</y></points><points><x>18554.130859375</x><y>31583.603515625</y></points><points><x>18555.0</x><y>31594.0</y></points><points><x>18557.0</x><y>31606.0</y></points><points><x>18563.0</x><y>31613.0</y></points><points><x>18564.0</x><y>31630.0</y></points><points><x>18565.0</x><y>31643.0</y></points><points><x>18569.0</x><y>31647.0</y></points><points><x>18579.0</x><y>31647.0</y></points><points><x>18592.369140625</x><y>31650.935546875</y></points><points><x>18605.947265625</x><y>31648.1640625</y></points><points><x>18604.0</x><y>31630.0</y></points><points><x>18618.970703125</x><y>31617.9609375</y></points><points><x>18628.11328125</x><y>31596.625</y></points><points><x>18638.3671875</x><y>31576.67578125</y></points><points><x>18640.0</x><y>31558.0</y></points><points><x>18623.95703125</x><y>31546.47265625</y></points><points><x>18611.765625</x><y>31547.02734375</y></points><points><x>18594.30859375</x><y>31517.1015625</y></points></segmentation></object><object><name>ASC_H</name><difficult>0</difficult><truncated>0</truncated><info>[{"confidence": "0"}, {"action": "CREATE", "cat": "ASC_H", "time": "2020-07-23 14:39;17", "who": "admin", "typeOfanno": "PersonManul"}]</info><confidence>0</confidence><bndbox><xmin>22633.9296875</xmin><ymin>9410.0751953125</ymin><xmax>22725.091796875</xmax><ymax>9482.3955078125</ymax></bndbox><segmentation><points><x>22651.384765625</x><y>9410.0751953125</y></points><points><x>22633.9296875</x><y>9435.8447265625</y></points><points><x>22640.302734375</x><y>9453.578125</y></points><points><x>22656.0</x><y>9469.0</y></points><points><x>22659.697265625</x><y>9475.19140625</y></points><points><x>22674.9375</x><y>9482.3955078125</y></points><points><x>22699.0</x><y>9480.0</y></points><points><x>22725.091796875</x><y>9448.8681640625</y></points><points><x>22703.201171875</x><y>9440.2783203125</y></points><points><x>22691.0</x><y>9425.0</y></points><points><x>22685.0</x><y>9420.0</y></points><points><x>22670.50390625</x><y>9414.7861328125</y></points></segmentation></object><object><name>NONE</name><difficult>0</difficult><truncated>0</truncated><info>[{"confidence": "0"}, {"action": "CREATE", "cat": "NONE", "time": "2020-07-23 14:39;17", "who": "admin", "typeOfanno": "PersonManul"}]</info><confidence>0</confidence><bndbox><xmin>13900.697265625</xmin><ymin>15857.787109375</ymin><xmax>14040.3505859375</xmax><ymax>15985.525390625</ymax></bndbox><segmentation><points><x>13902.0</x><y>15865.0</y></points><points><x>13900.697265625</x><y>15883.001953125</y></points><points><x>13906.0</x><y>15889.0</y></points><points><x>13909.0</x><y>15892.0</y></points><points><x>13914.2744140625</x><y>15897.6884765625</y></points><points><x>13919.81640625</x><y>15906.2783203125</y></points><points><x>13921.0</x><y>15920.0</y></points><points><x>13928.0</x><y>15933.0</y></points><points><x>13945.0</x><y>15934.0</y></points><points><x>13952.0</x><y>15940.0</y></points><points><x>13961.3798828125</x><y>15945.625</y></points><points><x>13971.0</x><y>15953.0</y></points><points><x>13979.9453125</x><y>15953.9375</y></points><points><x>13986.0</x><y>15958.0</y></points><points><x>14011.533203125</x><y>15971.1171875</y></points><points><x>14029.8212890625</x><y>15985.525390625</y></points><points><x>14040.3505859375</x><y>15968.068359375</y></points><points><x>14038.0</x><y>15948.0</y></points><points><x>14029.2666015625</x><y>15939.8056640625</y></points><points><x>14023.0</x><y>15936.0</y></points><points><x>14018.0</x><y>15931.0</y></points><points><x>14005.0</x><y>15925.0</y></points><points><x>13985.0</x><y>15912.0</y></points><points><x>13979.0</x><y>15912.0</y></points><points><x>13968.583984375</x><y>15905.4462890625</y></points><points><x>13959.0</x><y>15897.0</y></points><points><x>13956.0</x><y>15887.0</y></points><points><x>13951.0</x><y>15884.0</y></points><points><x>13945.0</x><y>15878.0</y></points><points><x>13937.0</x><y>15870.0</y></points><points><x>13914.5517578125</x><y>15857.787109375</y></points></segmentation></object><object><name>NONE</name><difficult>0</difficult><truncated>0</truncated><info>[{"confidence": "0"}, {"action": "CREATE", "cat": "NONE", "time": "2020-07-23 14:39;17", "who": "admin", "typeOfanno": "PersonManul"}]</info><confidence>0</confidence><bndbox><xmin>24346.412109375</xmin><ymin>3572.42822265625</ymin><xmax>24425.66015625</xmax><ymax>3700.443359375</ymax></bndbox><segmentation><points><x>24383.265625</x><y>3579.078369140625</y></points><points><x>24391.30078125</x><y>3586.559814453125</y></points><points><x>24391.30078125</x><y>3586.559814453125</y></points><points><x>24397.673828125</x><y>3598.197509765625</y></points><points><x>24397.673828125</x><y>3598.197509765625</y></points><points><x>24399.3359375</x><y>3600.13720703125</y></points><points><x>24412.08203125</x><y>3604.84765625</y></points><points><x>24416.515625</x><y>3616.4853515625</y></points><points><x>24414.298828125</x><y>3632.00244140625</y></points><points><x>24414.298828125</x><y>3632.00244140625</y></points><points><x>24412.08203125</x><y>3634.773193359375</y></points><points><x>24407.373046875</x><y>3638.098388671875</y></points><points><x>24407.373046875</x><y>3638.098388671875</y></points><points><x>24406.541015625</x><y>3651.12158203125</y></points><points><x>24406.541015625</x><y>3651.12158203125</y></points><points><x>24407.6484375</x><y>3658.880126953125</y></points><points><x>24419.841796875</x><y>3661.927978515625</y></points><points><x>24419.564453125</x><y>3669.6865234375</y></points><points><x>24419.564453125</x><y>3669.6865234375</y></points><points><x>24417.0703125</x><y>3679.384765625</y></points><points><x>24425.66015625</x><y>3696.287109375</y></points><points><x>24418.1796875</x><y>3700.443359375</y></points><points><x>24413.19140625</x><y>3698.226806640625</y></points><points><x>24401.0</x><y>3689.35986328125</y></points><points><x>24393.794921875</x><y>3684.09521484375</y></points><points><x>24378.0</x><y>3682.4326171875</y></points><points><x>24357.7734375</x><y>3673.28857421875</y></points><points><x>24346.412109375</x><y>3653.892333984375</y></points><points><x>24348.3515625</x><y>3627.0146484375</y></points><points><x>24348.07421875</x><y>3612.052001953125</y></points><points><x>24353.0625</x><y>3602.630859375</y></points><points><x>24358.05078125</x><y>3599.305908203125</y></points><points><x>24355.001953125</x><y>3590.9931640625</y></points><points><x>24356.111328125</x><y>3580.186767578125</y></points><points><x>24370.796875</x><y>3572.42822265625</y></points><points><x>24370.796875</x><y>3572.42822265625</y></points></segmentation></object><object><name>ASC_H</name><difficult>0</difficult><truncated>0</truncated><info>[{"confidence": "0"}, {"action": "CREATE", "cat": "ASC_H", "time": "2020-07-23 14:39;17", "who": "admin", "typeOfanno": "PersonManul"}]</info><confidence>0</confidence><bndbox><xmin>13791.7568359375</xmin><ymin>27602.82421875</ymin><xmax>13912.0</xmax><ymax>27685.673828125</ymax></bndbox><segmentation><points><x>13908.9658203125</x><y>27602.82421875</y></points><points><x>13886.0</x><y>27604.0</y></points><points><x>13878.0</x><y>27610.0</y></points><points><x>13866.0</x><y>27631.0</y></points><points><x>13858.0</x><y>27643.0</y></points><points><x>13830.2724609375</x><y>27651.591796875</y></points><points><x>13806.9970703125</x><y>27652.421875</y></points><points><x>13791.7568359375</x><y>27667.662109375</y></points><points><x>13794.8046875</x><y>27680.962890625</y></points><points><x>13824.453125</x><y>27685.673828125</y></points><points><x>13845.0</x><y>27674.0</y></points><points><x>13849.0</x><y>27671.0</y></points><points><x>13861.0</x><y>27671.0</y></points><points><x>13889.0</x><y>27660.0</y></points><points><x>13896.0</x><y>27656.0</y></points><points><x>13906.0</x><y>27647.0</y></points><points><x>13911.0</x><y>27630.0</y></points><points><x>13912.0</x><y>27612.0</y></points></segmentation></object><object><name>NONE</name><difficult>0</difficult><truncated>0</truncated><info>[{"confidence": "0"}, {"action": "CREATE", "cat": "NONE", "time": "2020-07-23 14:39;17", "who": "admin", "typeOfanno": "PersonManul"}]</info><confidence>0</confidence><bndbox><xmin>10936.62109375</xmin><ymin>27427.458984375</ymin><xmax>10981.509765625</xmax><ymax>27467.63671875</ymax></bndbox><segmentation><points><x>10964.607421875</x><y>27427.458984375</y></points><points><x>10977.353515625</x><y>27429.12109375</y></points><points><x>10981.509765625</x><y>27440.759765625</y></points><points><x>10981.509765625</x><y>27441.037109375</y></points><points><x>10981.509765625</x><y>27442.9765625</y></points><points><x>10978.1845703125</x><y>27453.505859375</y></points><points><x>10970.1494140625</x><y>27462.095703125</y></points><points><x>10960.728515625</x><y>27465.697265625</y></points><points><x>10955.740234375</x><y>27467.63671875</y></points><points><x>10945.2109375</x><y>27462.92578125</y></points><points><x>10936.62109375</x><y>27454.3359375</y></points><points><x>10938.0068359375</x><y>27442.9765625</y></points><points><x>10948.5361328125</x><y>27431.337890625</y></points><points><x>10955.4638671875</x><y>27428.291015625</y></points><points><x>10955.4638671875</x><y>27428.291015625</y></points></segmentation></object><object><name>NONE</name><difficult>0</difficult><truncated>0</truncated><info>[{"confidence": "0"}, {"action": "CREATE", "cat": "NONE", "time": "2020-07-23 14:39;17", "who": "admin", "typeOfanno": "PersonManul"}]</info><confidence>0</confidence><bndbox><xmin>21894.615234375</xmin><ymin>17529.556640625</ymin><xmax>21931.74609375</xmax><ymax>17604.92578125</ymax></bndbox><segmentation><points><x>21920.384765625</x><y>17531.7734375</y></points><points><x>21928.142578125</x><y>17542.857421875</y></points><points><x>21929.806640625</x><y>17556.43359375</y></points><points><x>21931.74609375</x><y>17565.578125</y></points><points><x>21931.74609375</x><y>17565.578125</y></points><points><x>21930.08203125</x><y>17579.43359375</y></points><points><x>21927.3125</x><y>17591.0703125</y></points><points><x>21927.3125</x><y>17591.34765625</y></points><points><x>21923.43359375</x><y>17601.876953125</y></points><points><x>21919.830078125</x><y>17604.92578125</y></points><points><x>21911.794921875</x><y>17602.431640625</y></points><points><x>21900.7109375</x><y>17594.94921875</y></points><points><x>21895.724609375</x><y>17584.697265625</y></points><points><x>21894.615234375</x><y>17568.349609375</y></points><points><x>21898.494140625</x><y>17553.109375</y></points><points><x>21899.326171875</x><y>17544.51953125</y></points><points><x>21902.650390625</x><y>17534.8203125</y></points><points><x>21912.072265625</x><y>17529.556640625</y></points><points><x>21912.072265625</x><y>17529.556640625</y></points></segmentation></object><object><name>NONE</name><difficult>0</difficult><truncated>0</truncated><info>[{"confidence": "0"}, {"action": "CREATE", "cat": "NONE", "time": "2020-07-23 14:39;17", "who": "admin", "typeOfanno": "PersonManul"}]</info><confidence>0</confidence><bndbox><xmin>38595.0</xmin><ymin>22439.580078125</ymin><xmax>38641.80078125</xmax><ymax>22478.6484375</ymax></bndbox><segmentation><points><x>38635.703125</x><y>22439.580078125</y></points><points><x>38611.0</x><y>22445.0</y></points><points><x>38599.0</x><y>22452.0</y></points><points><x>38595.0</x><y>22475.0</y></points><points><x>38617.13671875</x><y>22478.6484375</y></points><points><x>38639.3046875</x><y>22469.228515625</y></points><points><x>38641.80078125</x><y>22447.615234375</y></points></segmentation></object><object><name>NONE</name><difficult>0</difficult><truncated>0</truncated><info>[{"confidence": "0"}, {"action": "CREATE", "cat": "NONE", "time": "2020-07-23 14:39;17", "who": "admin", "typeOfanno": "PersonManul"}]</info><confidence>0</confidence><bndbox><xmin>29368.041015625</xmin><ymin>35799.9140625</ymin><xmax>29622.962890625</xmax><ymax>35983.34765625</ymax></bndbox><segmentation><points><x>29535.95703125</x><y>35799.9140625</y></points><points><x>29526.8125</x><y>35802.1328125</y></points><points><x>29525.427734375</x><y>35803.796875</y></points><points><x>29529.0</x><y>35809.0</y></points><points><x>29523.0</x><y>35817.0</y></points><points><x>29520.0</x><y>35821.0</y></points><points><x>29508.0</x><y>35818.0</y></points><points><x>29493.0</x><y>35817.0</y></points><points><x>29489.0</x><y>35821.0</y></points><points><x>29478.876953125</x><y>35823.46875</y></points><points><x>29466.0</x><y>35825.0</y></points><points><x>29444.794921875</x><y>35826.23828125</y></points><points><x>29433.158203125</x><y>35838.984375</y></points><points><x>29396.3046875</x><y>35879.1640625</y></points><points><x>29368.041015625</x><y>35900.5</y></points><points><x>29383.8359375</x><y>35916.84765625</y></points><points><x>29417.36328125</x><y>35943.171875</y></points><points><x>29438.69921875</x><y>35936.796875</y></points><points><x>29450.3359375</x><y>35919.6171875</y></points><points><x>29460.865234375</x><y>35916.5703125</y></points><points><x>29466.408203125</x><y>35917.125</y></points><points><x>29470.287109375</x><y>35918.7890625</y></points><points><x>29475.828125</x><y>35917.6796875</y></points><points><x>29480.26171875</x><y>35921.00390625</y></points><points><x>29486.08203125</x><y>35922.66796875</y></points><points><x>29489.12890625</x><y>35925.9921875</y></points><points><x>29490.791015625</x><y>35930.1484375</y></points><points><x>29489.68359375</x><y>35931.53515625</y></points><points><x>29491.0</x><y>35936.0</y></points><points><x>29498.0</x><y>35941.0</y></points><points><x>29509.0</x><y>35951.0</y></points><points><x>29525.0</x><y>35969.0</y></points><points><x>29539.560546875</x><y>35983.34765625</y></points><points><x>29561.7265625</x><y>35978.9140625</y></points><points><x>29571.0</x><y>35971.0</y></points><points><x>29588.0</x><y>35974.0</y></points><points><x>29597.0</x><y>35973.0</y></points><points><x>29600.0</x><y>35970.0</y></points><points><x>29622.962890625</x><y>35949.54296875</y></points><points><x>29614.0</x><y>35933.0</y></points><points><x>29604.3984375</x><y>35922.66796875</y></points><points><x>29599.41015625</x><y>35917.125</y></points><points><x>29589.990234375</x><y>35904.65625</y></points><points><x>29588.0</x><y>35897.0</y></points><points><x>29593.0</x><y>35866.0</y></points><points><x>29589.435546875</x><y>35850.8984375</y></points><points><x>29587.49609375</x><y>35838.984375</y></points><points><x>29580.568359375</x><y>35831.50390625</y></points><points><x>29572.810546875</x><y>35823.19140625</y></points><points><x>29567.267578125</x><y>35814.046875</y></points><points><x>29562.55859375</x><y>35812.66015625</y></points><points><x>29558.0</x><y>35811.0</y></points><points><x>29553.0</x><y>35805.0</y></points><points><x>29543.0</x><y>35805.0</y></points></segmentation></object><object><name>NONE</name><difficult>0</difficult><truncated>0</truncated><info>[{"confidence": "0"}, {"action": "CREATE", "cat": "NONE", "time": "2020-07-23 14:39;17", "who": "admin", "typeOfanno": "PersonManul"}]</info><confidence>0</confidence><bndbox><xmin>34032.79296875</xmin><ymin>21059.634765625</ymin><xmax>34099.296875</xmax><ymax>21114.775390625</ymax></bndbox><segmentation><points><x>34059.94921875</x><y>21066.0078125</y></points><points><x>34078.79296875</x><y>21059.634765625</y></points><points><x>34090.984375</x><y>21063.515625</y></points><points><x>34099.296875</x><y>21070.1640625</y></points><points><x>34098.1875</x><y>21085.404296875</y></points><points><x>34098.1875</x><y>21085.681640625</y></points><points><x>34098.1875</x><y>21087.62109375</y></points><points><x>34090.984375</x><y>21101.4765625</y></points><points><x>34090.984375</x><y>21101.4765625</y></points><points><x>34088.765625</x><y>21102.861328125</y></points><points><x>34073.52734375</x><y>21109.7890625</y></points><points><x>34073.52734375</x><y>21109.7890625</y></points><points><x>34057.45703125</x><y>21114.22265625</y></points><points><x>34042.21484375</x><y>21114.775390625</y></points><points><x>34032.79296875</x><y>21106.462890625</y></points><points><x>34034.1796875</x><y>21092.88671875</y></points><points><x>34034.1796875</x><y>21092.88671875</y></points><points><x>34035.01171875</x><y>21090.947265625</y></points><points><x>34043.32421875</x><y>21074.59765625</y></points><points><x>34043.32421875</x><y>21074.59765625</y></points></segmentation></object><object><name>ASC_H</name><difficult>0</difficult><truncated>0</truncated><info>[{"confidence": "0"}, {"action": "CREATE", "cat": "ASC_H", "time": "2020-07-23 14:39;17", "who": "admin", "typeOfanno": "PersonManul"}]</info><confidence>0</confidence><bndbox><xmin>32260.0</xmin><ymin>9378.94140625</ymin><xmax>32329.0</xmax><ymax>9447.3818359375</ymax></bndbox><segmentation><points><x>32277.4140625</x><y>9393.349609375</y></points><points><x>32273.53515625</x><y>9397.228515625</y></points><points><x>32271.873046875</x><y>9400.27734375</y></points><points><x>32273.0</x><y>9402.0</y></points><points><x>32269.0</x><y>9409.0</y></points><points><x>32261.0</x><y>9422.0</y></points><points><x>32260.0</x><y>9437.0</y></points><points><x>32277.96875</x><y>9447.3818359375</y></points><points><x>32286.0</x><y>9438.0</y></points><points><x>32290.0</x><y>9433.0</y></points><points><x>32310.0</x><y>9421.0</y></points><points><x>32329.0</x><y>9420.0</y></points><points><x>32329.0</x><y>9408.0</y></points><points><x>32315.0</x><y>9387.0</y></points><points><x>32302.3515625</x><y>9378.94140625</y></points><points><x>32294.31640625</x><y>9380.880859375</y></points><points><x>32290.16015625</x><y>9387.8076171875</y></points><points><x>32284.064453125</x><y>9389.470703125</y></points><points><x>32280.740234375</x><y>9390.3017578125</y></points></segmentation></object><object><name>NONE</name><difficult>0</difficult><truncated>0</truncated><info>[{"confidence": "0"}, {"action": "CREATE", "cat": "NONE", "time": "2020-07-23 14:39;17", "who": "admin", "typeOfanno": "PersonManul"}]</info><confidence>0</confidence><bndbox><xmin>25464.138671875</xmin><ymin>10506.0</ymin><xmax>25612.0</xmax><ymax>10614.0</ymax></bndbox><segmentation><points><x>25476.052734375</x><y>10533.6171875</y></points><points><x>25464.138671875</x><y>10575.45703125</y></points><points><x>25487.13671875</x><y>10593.19140625</y></points><points><x>25512.0</x><y>10593.0</y></points><points><x>25529.0</x><y>10595.0</y></points><points><x>25533.0</x><y>10591.0</y></points><points><x>25535.0</x><y>10600.0</y></points><points><x>25574.0</x><y>10609.0</y></points><points><x>25608.0</x><y>10614.0</y></points><points><x>25610.0</x><y>10597.0</y></points><points><x>25612.0</x><y>10571.0</y></points><points><x>25604.345703125</x><y>10559.6630859375</y></points><points><x>25598.0</x><y>10547.0</y></points><points><x>25601.0</x><y>10544.0</y></points><points><x>25605.0</x><y>10541.0</y></points><points><x>25609.0</x><y>10538.0</y></points><points><x>25612.0</x><y>10515.0</y></points><points><x>25606.0</x><y>10507.0</y></points><points><x>25583.0</x><y>10506.0</y></points><points><x>25577.0</x><y>10511.0</y></points><points><x>25576.0</x><y>10520.0</y></points><points><x>25575.0</x><y>10533.0</y></points><points><x>25559.0</x><y>10529.0</y></points><points><x>25553.0</x><y>10528.0</y></points><points><x>25548.0</x><y>10524.0</y></points><points><x>25548.0</x><y>10518.0</y></points><points><x>25544.0</x><y>10512.0</y></points><points><x>25528.0</x><y>10511.0</y></points><points><x>25520.0</x><y>10513.0</y></points><points><x>25487.96875</x><y>10507.84765625</y></points></segmentation></object><object><name>NONE</name><difficult>0</difficult><truncated>0</truncated><info>[{"confidence": "0"}, {"action": "CREATE", "cat": "NONE", "time": "2020-07-23 14:39;17", "who": "admin", "typeOfanno": "PersonManul"}]</info><confidence>0</confidence><bndbox><xmin>11483.3125</xmin><ymin>7298.0</ymin><xmax>11611.0</xmax><ymax>7373.72705078125</ymax></bndbox><segmentation><points><x>11565.0546875</x><y>7299.18994140625</y></points><points><x>11554.0</x><y>7300.0</y></points><points><x>11559.0</x><y>7301.0</y></points><points><x>11552.0</x><y>7304.0</y></points><points><x>11547.0</x><y>7305.0</y></points><points><x>11518.0</x><y>7322.0</y></points><points><x>11507.0</x><y>7327.0</y></points><points><x>11497.0</x><y>7341.0</y></points><points><x>11493.0</x><y>7346.0</y></points><points><x>11484.14453125</x><y>7356.5478515625</y></points><points><x>11483.3125</x><y>7370.9560546875</y></points><points><x>11495.7822265625</x><y>7373.72705078125</y></points><points><x>11530.0</x><y>7351.0</y></points><points><x>11549.537109375</x><y>7341.5849609375</y></points><points><x>11592.0</x><y>7338.0</y></points><points><x>11601.0</x><y>7332.0</y></points><points><x>11611.0</x><y>7313.0</y></points><points><x>11601.0</x><y>7307.0</y></points><points><x>11600.0</x><y>7300.0</y></points><points><x>11578.0</x><y>7298.0</y></points><points><x>11573.0</x><y>7299.0</y></points><points><x>11570.873046875</x><y>7298.35888671875</y></points></segmentation></object><object><name>NONE</name><difficult>0</difficult><truncated>0</truncated><info>[{"confidence": "0"}, {"action": "CREATE", "cat": "NONE", "time": "2020-07-23 14:39;17", "who": "admin", "typeOfanno": "PersonManul"}]</info><confidence>0</confidence><bndbox><xmin>27089.0</xmin><ymin>3827.333740234375</ymin><xmax>27141.287109375</xmax><ymax>3887.0</ymax></bndbox><segmentation><points><x>27112.74609375</x><y>3827.333740234375</y></points><points><x>27098.0</x><y>3835.0</y></points><points><x>27090.025390625</x><y>3848.66943359375</y></points><points><x>27089.0</x><y>3872.0</y></points><points><x>27096.0</x><y>3883.0</y></points><points><x>27105.0</x><y>3886.0</y></points><points><x>27128.0</x><y>3887.0</y></points><points><x>27141.287109375</x><y>3872.7763671875</y></points><points><x>27140.1796875</x><y>3846.72998046875</y></points><points><x>27129.0</x><y>3830.0</y></points></segmentation></object><object><name>NILM</name><difficult>0</difficult><truncated>0</truncated><info>[{"confidence": "0"}, {"action": "CREATE", "cat": "NILM", "time": "2020-07-23 14:39;17", "who": "admin", "typeOfanno": "PersonManul"}]</info><confidence>0</confidence><bndbox><xmin>22047.509765625</xmin><ymin>21586.103515625</ymin><xmax>22091.291015625</xmax><ymax>21630.439453125</ymax></bndbox><segmentation><points><x>22060.0</x><y>21587.0</y></points><points><x>22057.0</x><y>21590.0</y></points><points><x>22054.0</x><y>21594.0</y></points><points><x>22047.509765625</x><y>21606.33203125</y></points><points><x>22048.0</x><y>21621.0</y></points><points><x>22061.087890625</x><y>21630.439453125</y></points><points><x>22080.484375</x><y>21624.619140625</y></points><points><x>22091.291015625</x><y>21615.19921875</y></points><points><x>22087.134765625</x><y>21599.958984375</y></points><points><x>22085.0</x><y>21595.0</y></points><points><x>22074.666015625</x><y>21586.103515625</y></points></segmentation></object><object><name>NONE</name><difficult>0</difficult><truncated>0</truncated><info>[{"confidence": "0"}, {"action": "CREATE", "cat": "NONE", "time": "2020-07-23 14:39;17", "who": "admin", "typeOfanno": "PersonManul"}]</info><confidence>0</confidence><bndbox><xmin>22281.111328125</xmin><ymin>11479.533203125</ymin><xmax>22347.888671875</xmax><ymax>11578.7314453125</ymax></bndbox><segmentation><points><x>22299.3984375</x><y>11479.533203125</y></points><points><x>22281.111328125</x><y>11490.0625</y></points><points><x>22285.0</x><y>11509.0</y></points><points><x>22286.0</x><y>11514.0</y></points><points><x>22287.0</x><y>11530.0</y></points><points><x>22288.0</x><y>11536.0</y></points><points><x>22297.0</x><y>11552.0</y></points><points><x>22303.0</x><y>11559.0</y></points><points><x>22312.9765625</x><y>11578.1767578125</y></points><points><x>22330.708984375</x><y>11578.7314453125</y></points><points><x>22344.009765625</x><y>11570.97265625</y></points><points><x>22347.888671875</x><y>11562.3828125</y></points><points><x>22345.39453125</x><y>11540.4931640625</y></points><points><x>22346.50390625</x><y>11526.361328125</y></points><points><x>22343.732421875</x><y>11518.326171875</y></points><points><x>22337.08203125</x><y>11513.0615234375</y></points><points><x>22330.0</x><y>11506.0</y></points><points><x>22317.1328125</x><y>11481.75</y></points></segmentation></object><object><name>NONE</name><difficult>0</difficult><truncated>0</truncated><info>[{"confidence": "0"}, {"action": "CREATE", "cat": "NONE", "time": "2020-07-23 14:39;17", "who": "admin", "typeOfanno": "PersonManul"}]</info><confidence>0</confidence><bndbox><xmin>19402.0</xmin><ymin>29440.568359375</ymin><xmax>19517.369140625</xmax><ymax>29520.92578125</ymax></bndbox><segmentation><points><x>19443.939453125</x><y>29440.568359375</y></points><points><x>19430.0</x><y>29454.0</y></points><points><x>19424.0</x><y>29459.0</y></points><points><x>19412.0</x><y>29468.0</y></points><points><x>19402.0</x><y>29491.0</y></points><points><x>19408.0</x><y>29506.0</y></points><points><x>19438.67578125</x><y>29517.599609375</y></points><points><x>19492.154296875</x><y>29520.92578125</y></points><points><x>19517.369140625</x><y>29489.3359375</y></points><points><x>19507.39453125</x><y>29474.650390625</y></points><points><x>19496.0</x><y>29461.0</y></points><points><x>19487.0</x><y>29458.0</y></points><points><x>19476.0</x><y>29456.0</y></points><points><x>19462.0</x><y>29447.0</y></points></segmentation></object><object><name>HSIL</name><difficult>0</difficult><truncated>0</truncated><info>[{"confidence": "0"}, {"action": "CREATE", "cat": "HSIL", "time": "2020-07-23 14:39;17", "who": "admin", "typeOfanno": "PersonManul"}]</info><confidence>0</confidence><bndbox><xmin>30258.806640625</xmin><ymin>20829.619140625</ymin><xmax>30399.56640625</xmax><ymax>21004.740234375</ymax></bndbox><segmentation><points><x>30302.0</x><y>20841.0</y></points><points><x>30297.0</x><y>20858.0</y></points><points><x>30285.12890625</x><y>20854.00390625</y></points><points><x>30261.853515625</x><y>20829.619140625</y></points><points><x>30258.806640625</x><y>20845.4140625</y></points><points><x>30275.0</x><y>20882.0</y></points><points><x>30279.0</x><y>20887.0</y></points><points><x>30285.0</x><y>20895.0</y></points><points><x>30296.0</x><y>20897.0</y></points><points><x>30300.580078125</x><y>20913.53515625</y></points><points><x>30322.0</x><y>20913.0</y></points><points><x>30315.0</x><y>20915.0</y></points><points><x>30304.0</x><y>20935.0</y></points><points><x>30311.0</x><y>20947.0</y></points><points><x>30291.0</x><y>20951.0</y></points><points><x>30272.10546875</x><y>20963.73046875</y></points><points><x>30279.033203125</x><y>20990.33203125</y></points><points><x>30307.8515625</x><y>21004.740234375</y></points><points><x>30330.572265625</x><y>20995.873046875</y></points><points><x>30340.26953125</x><y>20984.513671875</y></points><points><x>30334.0</x><y>20970.0</y></points><points><x>30344.0</x><y>20964.0</y></points><points><x>30359.0</x><y>20954.0</y></points><points><x>30366.0</x><y>20957.0</y></points><points><x>30370.0</x><y>20957.0</y></points><points><x>30385.0</x><y>20958.0</y></points><points><x>30399.56640625</x><y>20937.408203125</y></points><points><x>30385.435546875</x><y>20918.2890625</y></points><points><x>30392.36328125</x><y>20903.326171875</y></points><points><x>30381.279296875</x><y>20891.6875</y></points><points><x>30347.0</x><y>20885.0</y></points><points><x>30329.0</x><y>20881.0</y></points><points><x>30312.0</x><y>20871.0</y></points><points><x>30317.0</x><y>20868.0</y></points><points><x>30326.416015625</x><y>20853.44921875</y></points><points><x>30322.0</x><y>20841.0</y></points></segmentation></object><object><name>BOX_SCREEN</name><difficult>0</difficult><truncated>0</truncated><info>[{"confidence": "0"}, {"action": "CREATE", "cat": "BOX_SCREEN", "time": "2020-07-23 14:39;17", "who": "admin", "typeOfanno": "PersonManul"}]</info><confidence>0</confidence><bndbox><xmin>20968.28845417731</xmin><ymin>18998.746909693673</ymin><xmax>23016.28845417731</xmax><ymax>21046.746909693673</ymax></bndbox><segmentation><points><x>20968.28845417731</x><y>21046.746909693673</y></points><points><x>20968.28845417731</x><y>18998.746909693673</y></points><points><x>23016.28845417731</x><y>18998.746909693673</y></points><points><x>23016.28845417731</x><y>21046.746909693673</y></points></segmentation></object><object><name>NONE</name><difficult>0</difficult><truncated>0</truncated><info>[{"confidence": "0"}, {"action": "CREATE", "cat": "NONE", "time": "2020-07-23 14:39;17", "who": "admin", "typeOfanno": "PersonManul"}]</info><confidence>0</confidence><bndbox><xmin>21552.615690116934</xmin><ymin>19179.768314721303</ymin><xmax>21616.80209568745</xmax><ymax>19246.070777520537</ymax></bndbox><segmentation><points><x>21552.615690116934</x><y>19246.070777520537</y></points><points><x>21552.615690116934</x><y>19179.768314721303</y></points><points><x>21616.80209568745</x><y>19179.768314721303</y></points><points><x>21616.80209568745</x><y>19246.070777520537</y></points></segmentation></object><object><name>NONE</name><difficult>0</difficult><truncated>0</truncated><info>[{"confidence": "0"}, {"action": "CREATE", "cat": "NONE", "time": "2020-07-23 14:39;17", "who": "admin", "typeOfanno": "PersonManul"}]</info><confidence>0</confidence><bndbox><xmin>21037.713615168657</xmin><ymin>19050.690182561946</ymin><xmax>21150.568852677636</xmax><ymax>19138.85832341244</ymax></bndbox><segmentation><points><x>21037.713615168657</x><y>19138.85832341244</y></points><points><x>21037.713615168657</x><y>19050.690182561946</y></points><points><x>21150.568852677636</x><y>19050.690182561946</y></points><points><x>21150.568852677636</x><y>19138.85832341244</y></points></segmentation></object><object><name>ATR</name><difficult>0</difficult><truncated>0</truncated><info>[{"confidence": "0"}, {"action": "CREATE", "cat": "ATR", "time": "2020-07-23 14:39;17", "who": "admin", "typeOfanno": "PersonManul"}]</info><confidence>0</confidence><bndbox><xmin>21794.54910014545</xmin><ymin>19140.974353734375</ymin><xmax>21838.985817626468</xmax><ymax>19173.420223755493</ymax></bndbox><segmentation><points><x>21794.54910014545</x><y>19173.420223755493</y></points><points><x>21794.54910014545</x><y>19140.974353734375</y></points><points><x>21838.985817626468</x><y>19140.974353734375</y></points><points><x>21838.985817626468</x><y>19173.420223755493</y></points></segmentation></object><object><name>ATR</name><difficult>0</difficult><truncated>0</truncated><info>[{"confidence": "0"}, {"action": "CREATE", "cat": "ATR", "time": "2020-07-23 14:39;17", "who": "admin", "typeOfanno": "PersonManul"}]</info><confidence>0</confidence><bndbox><xmin>21759.28181151711</xmin><ymin>19172.009527905273</ymin><xmax>21810.066673777506</xmax><ymax>19210.098181327267</ymax></bndbox><segmentation><points><x>21759.28181151711</x><y>19210.098181327267</y></points><points><x>21759.28181151711</x><y>19172.009527905273</y></points><points><x>21810.066673777506</x><y>19172.009527905273</y></points><points><x>21810.066673777506</x><y>19210.098181327267</y></points></segmentation></object><object><name>NONE</name><difficult>0</difficult><truncated>0</truncated><info>[{"confidence": "0"}, {"action": "CREATE", "cat": "NONE", "time": "2020-07-23 14:39;17", "who": "admin", "typeOfanno": "PersonManul"}]</info><confidence>0</confidence><bndbox><xmin>22013.911457290807</xmin><ymin>19078.903991939194</ymin><xmax>22052.0001107128</xmax><ymax>19128.983479367696</ymax></bndbox><segmentation><points><x>22013.911457290807</x><y>19128.983479367696</y></points><points><x>22013.911457290807</x><y>19078.903991939194</y></points><points><x>22052.0001107128</x><y>19078.903991939194</y></points><points><x>22052.0001107128</x><y>19128.983479367696</y></points></segmentation></object><object><name>NONE</name><difficult>0</difficult><truncated>0</truncated><info>[{"confidence": "0"}, {"action": "CREATE", "cat": "NONE", "time": "2020-07-23 14:39;17", "who": "admin", "typeOfanno": "PersonManul"}]</info><confidence>0</confidence><bndbox><xmin>22831.406648572738</xmin><ymin>19016.12817459175</ymin><xmax>22902.646506487563</xmax><ymax>19205.866053416434</ymax></bndbox><segmentation><points><x>22831.406648572738</x><y>19205.866053416434</y></points><points><x>22831.406648572738</x><y>19016.12817459175</y></points><points><x>22902.646506487563</x><y>19016.12817459175</y></points><points><x>22902.646506487563</x><y>19205.866053416434</y></points></segmentation></object><object><name>NONE</name><difficult>0</difficult><truncated>0</truncated><info>[{"confidence": "0"}, {"action": "CREATE", "cat": "NONE", "time": "2020-07-23 14:39;17", "who": "admin", "typeOfanno": "PersonManul"}]</info><confidence>0</confidence><bndbox><xmin>22906.878567131436</xmin><ymin>19114.171146033605</ymin><xmax>22972.475695458957</xmax><ymax>19188.23239564887</ymax></bndbox><segmentation><points><x>22906.878567131436</x><y>19188.23239564887</y></points><points><x>22906.878567131436</x><y>19114.171146033605</y></points><points><x>22972.475695458957</x><y>19114.171146033605</y></points><points><x>22972.475695458957</x><y>19188.23239564887</y></points></segmentation></object><object><name>NONE</name><difficult>0</difficult><truncated>0</truncated><info>[{"confidence": "0"}, {"action": "CREATE", "cat": "NONE", "time": "2020-07-23 14:39;17", "who": "admin", "typeOfanno": "PersonManul"}]</info><confidence>0</confidence><bndbox><xmin>22562.67007120362</xmin><ymin>19180.473595379455</ymin><xmax>22620.508358901545</xmax><ymax>19232.669140036676</ymax></bndbox><segmentation><points><x>22562.67007120362</x><y>19232.669140036676</y></points><points><x>22562.67007120362</x><y>19180.473595379455</y></points><points><x>22620.508358901545</x><y>19180.473595379455</y></points><points><x>22620.508358901545</x><y>19232.669140036676</y></points></segmentation></object><object><name>NONE</name><difficult>0</difficult><truncated>0</truncated><info>[{"confidence": "0"}, {"action": "CREATE", "cat": "NONE", "time": "2020-07-23 14:39;17", "who": "admin", "typeOfanno": "PersonManul"}]</info><confidence>0</confidence><bndbox><xmin>21404.78927405198</xmin><ymin>19220.653721347422</ymin><xmax>21472.502416557367</xmax><ymax>19279.056335817648</ymax></bndbox><segmentation><points><x>21404.78927405198</x><y>19279.056335817648</y></points><points><x>21404.78927405198</x><y>19220.653721347422</y></points><points><x>21472.502416557367</x><y>19220.653721347422</y></points><points><x>21472.502416557367</x><y>19279.056335817648</y></points></segmentation></object><object><name>ATR</name><difficult>0</difficult><truncated>0</truncated><info>[{"confidence": "0"}, {"action": "CREATE", "cat": "ATR", "time": "2020-07-23 14:39;17", "who": "admin", "typeOfanno": "PersonManul"}]</info><confidence>0</confidence><bndbox><xmin>22074.303022235024</xmin><ymin>19438.182181959543</ymin><xmax>22140.32336200829</xmax><ymax>19501.66326920241</ymax></bndbox><segmentation><points><x>22074.303022235024</x><y>19501.66326920241</y></points><points><x>22074.303022235024</x><y>19438.182181959543</y></points><points><x>22140.32336200829</x><y>19438.182181959543</y></points><points><x>22140.32336200829</x><y>19501.66326920241</y></points></segmentation></object><object><name>NONE</name><difficult>0</difficult><truncated>0</truncated><info>[{"confidence": "0"}, {"action": "CREATE", "cat": "NONE", "time": "2020-07-23 14:39;17", "who": "admin", "typeOfanno": "PersonManul"}]</info><confidence>0</confidence><bndbox><xmin>22191.10821888733</xmin><ymin>19503.356104222676</ymin><xmax>22243.585878498492</xmax><ymax>19556.68019748804</ymax></bndbox><segmentation><points><x>22191.10821888733</x><y>19556.68019748804</y></points><points><x>22191.10821888733</x><y>19503.356104222676</y></points><points><x>22243.585878498492</x><y>19503.356104222676</y></points><points><x>22243.585878498492</x><y>19556.68019748804</y></points></segmentation></object><object><name>NONE</name><difficult>0</difficult><truncated>0</truncated><info>[{"confidence": "0"}, {"action": "CREATE", "cat": "NONE", "time": "2020-07-23 14:39;17", "who": "admin", "typeOfanno": "PersonManul"}]</info><confidence>0</confidence><bndbox><xmin>22615.161760912048</xmin><ymin>19627.778993889868</ymin><xmax>22893.632072380704</xmax><ymax>19736.120015440858</ymax></bndbox><segmentation><points><x>22615.161760912048</x><y>19736.120015440858</y></points><points><x>22615.161760912048</x><y>19627.778993889868</y></points><points><x>22893.632072380704</x><y>19627.778993889868</y></points><points><x>22893.632072380704</x><y>19736.120015440858</y></points></segmentation></object><object><name>NONE</name><difficult>0</difficult><truncated>0</truncated><info>[{"confidence": "0"}, {"action": "CREATE", "cat": "NONE", "time": "2020-07-23 14:39;17", "who": "admin", "typeOfanno": "PersonManul"}]</info><confidence>0</confidence><bndbox><xmin>22679.489297953198</xmin><ymin>19874.085585270164</ymin><xmax>22719.270743344598</xmax><ymax>19932.4881351641</ymax></bndbox><segmentation><points><x>22679.489297953198</x><y>19932.4881351641</y></points><points><x>22679.489297953198</x><y>19874.085585270164</y></points><points><x>22719.270743344598</x><y>19874.085585270164</y></points><points><x>22719.270743344598</x><y>19932.4881351641</y></points></segmentation></object><object><name>NONE</name><difficult>0</difficult><truncated>0</truncated><info>[{"confidence": "0"}, {"action": "CREATE", "cat": "NONE", "time": "2020-07-23 14:39;17", "who": "admin", "typeOfanno": "PersonManul"}]</info><confidence>0</confidence><bndbox><xmin>22101.388188830388</xmin><ymin>20159.32716417155</ymin><xmax>22220.73265415716</xmax><ymax>20243.122190937225</ymax></bndbox><segmentation><points><x>22101.388188830388</x><y>20243.122190937225</y></points><points><x>22101.388188830388</x><y>20159.32716417155</y></points><points><x>22220.73265415716</x><y>20159.32716417155</y></points><points><x>22220.73265415716</x><y>20243.122190937225</y></points></segmentation></object><object><name>NONE</name><difficult>0</difficult><truncated>0</truncated><info>[{"confidence": "0"}, {"action": "CREATE", "cat": "NONE", "time": "2020-07-23 14:39;17", "who": "admin", "typeOfanno": "PersonManul"}]</info><confidence>0</confidence><bndbox><xmin>22147.940974302837</xmin><ymin>20114.46719757529</ymin><xmax>22226.657528295862</xmax><ymax>20168.637724494853</ymax></bndbox><segmentation><points><x>22147.940974302837</x><y>20168.637724494853</y></points><points><x>22147.940974302837</x><y>20114.46719757529</y></points><points><x>22226.657528295862</x><y>20114.46719757529</y></points><points><x>22226.657528295862</x><y>20168.637724494853</y></points></segmentation></object><object><name>NONE</name><difficult>0</difficult><truncated>0</truncated><info>[{"confidence": "0"}, {"action": "CREATE", "cat": "NONE", "time": "2020-07-23 14:39;17", "who": "admin", "typeOfanno": "PersonManul"}]</info><confidence>0</confidence><bndbox><xmin>22728.581287523837</xmin><ymin>20100.924598133533</ymin><xmax>22952.88107207293</xmax><ymax>20227.886740331134</ymax></bndbox><segmentation><points><x>22728.581287523837</x><y>20227.886740331134</y></points><points><x>22728.581287523837</x><y>20100.924598133533</y></points><points><x>22952.88107207293</x><y>20100.924598133533</y></points><points><x>22952.88107207293</x><y>20227.886740331134</y></points></segmentation></object><object><name>NONE</name><difficult>0</difficult><truncated>0</truncated><info>[{"confidence": "0"}, {"action": "CREATE", "cat": "NONE", "time": "2020-07-23 14:39;17", "who": "admin", "typeOfanno": "PersonManul"}]</info><confidence>0</confidence><bndbox><xmin>22857.23668780277</xmin><ymin>20003.588565439055</ymin><xmax>22904.635419292077</xmax><ymax>20049.29332374437</ymax></bndbox><segmentation><points><x>22857.23668780277</x><y>20049.29332374437</y></points><points><x>22857.23668780277</x><y>20003.588565439055</y></points><points><x>22904.635419292077</x><y>20003.588565439055</y></points><points><x>22904.635419292077</x><y>20049.29332374437</y></points></segmentation></object><object><name>NONE</name><difficult>0</difficult><truncated>0</truncated><info>[{"confidence": "0"}, {"action": "CREATE", "cat": "NONE", "time": "2020-07-23 14:39;17", "who": "admin", "typeOfanno": "PersonManul"}]</info><confidence>0</confidence><bndbox><xmin>22845.38654875244</xmin><ymin>20497.89290898663</ymin><xmax>22881.78232410332</xmax><ymax>20537.67440281024</ymax></bndbox><segmentation><points><x>22845.38654875244</x><y>20537.67440281024</y></points><points><x>22845.38654875244</x><y>20497.89290898663</y></points><points><x>22881.78232410332</x><y>20497.89290898663</y></points><points><x>22881.78232410332</x><y>20537.67440281024</y></points></segmentation></object><object><name>NONE</name><difficult>0</difficult><truncated>0</truncated><info>[{"confidence": "0"}, {"action": "CREATE", "cat": "NONE", "time": "2020-07-23 14:39;17", "who": "admin", "typeOfanno": "PersonManul"}]</info><confidence>0</confidence><bndbox><xmin>22862.31483437879</xmin><ymin>20542.752859438817</ymin><xmax>22949.495466608703</xmax><ymax>20594.384117683916</ymax></bndbox><segmentation><points><x>22862.31483437879</x><y>20594.384117683916</y></points><points><x>22862.31483437879</x><y>20542.752859438817</y></points><points><x>22949.495466608703</x><y>20542.752859438817</y></points><points><x>22949.495466608703</x><y>20594.384117683916</y></points></segmentation></object><object><name>ATR</name><difficult>0</difficult><truncated>0</truncated><info>[{"confidence": "0"}, {"action": "CREATE", "cat": "ATR", "time": "2020-07-23 14:39;17", "who": "admin", "typeOfanno": "PersonManul"}]</info><confidence>0</confidence><bndbox><xmin>21549.526232394604</xmin><ymin>20571.53099020701</ymin><xmax>21640.93900060739</xmax><ymax>20648.554693035705</ymax></bndbox><segmentation><points><x>21549.526232394604</x><y>20648.554693035705</y></points><points><x>21549.526232394604</x><y>20571.53099020701</y></points><points><x>21640.93900060739</x><y>20571.53099020701</y></points><points><x>21640.93900060739</x><y>20648.554693035705</y></points></segmentation></object><object><name>NONE</name><difficult>0</difficult><truncated>0</truncated><info>[{"confidence": "0"}, {"action": "CREATE", "cat": "NONE", "time": "2020-07-23 14:39;17", "who": "admin", "typeOfanno": "PersonManul"}]</info><confidence>0</confidence><bndbox><xmin>21028.135048018386</xmin><ymin>20566.452517434373</ymin><xmax>21232.120876900604</xmax><ymax>20641.783352954655</ymax></bndbox><segmentation><points><x>21028.135048018386</x><y>20641.783352954655</y></points><points><x>21028.135048018386</x><y>20566.452517434373</y></points><points><x>21232.120876900604</x><y>20566.452517434373</y></points><points><x>21232.120876900604</x><y>20641.783352954655</y></points></segmentation></object><object><name>NONE</name><difficult>0</difficult><truncated>0</truncated><info>[{"confidence": "0"}, {"action": "CREATE", "cat": "NONE", "time": "2020-07-23 14:39;17", "who": "admin", "typeOfanno": "PersonManul"}]</info><confidence>0</confidence><bndbox><xmin>20992.585674033573</xmin><ymin>20426.794144872936</ymin><xmax>21040.83129452629</xmax><ymax>20497.89297356292</ymax></bndbox><segmentation><points><x>20992.585674033573</x><y>20497.89297356292</y></points><points><x>20992.585674033573</x><y>20426.794144872936</y></points><points><x>21040.83129452629</x><y>20426.794144872936</y></points><points><x>21040.83129452629</x><y>20497.89297356292</y></points></segmentation></object><object><name>NONE</name><difficult>0</difficult><truncated>0</truncated><info>[{"confidence": "0"}, {"action": "CREATE", "cat": "NONE", "time": "2020-07-23 14:39;17", "who": "admin", "typeOfanno": "PersonManul"}]</info><confidence>0</confidence><bndbox><xmin>21373.47210062638</xmin><ymin>20340.459930153156</ymin><xmax>21473.34894707605</xmax><ymax>20527.517457264956</ymax></bndbox><segmentation><points><x>21373.47210062638</x><y>20527.517457264956</y></points><points><x>21373.47210062638</x><y>20340.459930153156</y></points><points><x>21473.34894707605</x><y>20340.459930153156</y></points><points><x>21473.34894707605</x><y>20527.517457264956</y></points></segmentation></object><object><name>ATR</name><difficult>0</difficult><truncated>0</truncated><info>[{"confidence": "0"}, {"action": "CREATE", "cat": "ATR", "time": "2020-07-23 14:39;17", "who": "admin", "typeOfanno": "PersonManul"}]</info><confidence>0</confidence><bndbox><xmin>21131.397629084873</xmin><ymin>20943.106880692612</ymin><xmax>21268.51674911591</xmax><ymax>20999.816611710354</ymax></bndbox><segmentation><points><x>21131.397629084873</x><y>20999.816611710354</y></points><points><x>21131.397629084873</x><y>20943.106880692612</y></points><points><x>21268.51674911591</x><y>20943.106880692612</y></points><points><x>21268.51674911591</x><y>20999.816611710354</y></points></segmentation></object><object><name>NONE</name><difficult>0</difficult><truncated>0</truncated><info>[{"confidence": "0"}, {"action": "CREATE", "cat": "NONE", "time": "2020-07-23 14:39;17", "who": "admin", "typeOfanno": "PersonManul"}]</info><confidence>0</confidence><bndbox><xmin>21883.01353672518</xmin><ymin>20993.04528777337</ymin><xmax>22026.903964549125</xmax><ymax>21113.236122178056</ymax></bndbox><segmentation><points><x>21883.01353672518</x><y>21113.236122178056</y></points><points><x>21883.01353672518</x><y>20993.04528777337</y></points><points><x>22026.903964549125</x><y>20993.04528777337</y></points><points><x>22026.903964549125</x><y>21113.236122178056</y></points></segmentation></object><object><name>NONE</name><difficult>0</difficult><truncated>0</truncated><info>[{"confidence": "0"}, {"action": "CREATE", "cat": "NONE", "time": "2020-07-23 14:39;17", "who": "admin", "typeOfanno": "PersonManul"}]</info><confidence>0</confidence><bndbox><xmin>22062.453338533945</xmin><ymin>20973.577798048846</ymin><xmax>22193.647552138133</xmax><ymax>21142.860654312313</ymax></bndbox><segmentation><points><x>22062.453338533945</x><y>21142.860654312313</y></points><points><x>22062.453338533945</x><y>20973.577798048846</y></points><points><x>22193.647552138133</x><y>20973.577798048846</y></points><points><x>22193.647552138133</x><y>21142.860654312313</y></points></segmentation></object><object><name>NONE</name><difficult>0</difficult><truncated>0</truncated><info>[{"confidence": "0"}, {"action": "CREATE", "cat": "NONE", "time": "2020-07-23 14:39;17", "who": "admin", "typeOfanno": "PersonManul"}]</info><confidence>0</confidence><bndbox><xmin>21131.397629084873</xmin><ymin>20943.106880692612</ymin><xmax>21268.51674911591</xmax><ymax>20999.816611710354</ymax></bndbox><segmentation><points><x>21131.397629084873</x><y>20999.816611710354</y></points><points><x>21131.397629084873</x><y>20943.106880692612</y></points><points><x>21268.51674911591</x><y>20943.106880692612</y></points><points><x>21268.51674911591</x><y>20999.816611710354</y></points></segmentation></object><object><name>NONE</name><difficult>0</difficult><truncated>0</truncated><info>[{"confidence": "0"}, {"action": "CREATE", "cat": "NONE", "time": "2020-07-23 14:39;17", "who": "admin", "typeOfanno": "PersonManul"}]</info><confidence>0</confidence><bndbox><xmin>21883.01353672518</xmin><ymin>20993.04528777337</ymin><xmax>22026.903964549125</xmax><ymax>21113.236122178056</ymax></bndbox><segmentation><points><x>21883.01353672518</x><y>21113.236122178056</y></points><points><x>21883.01353672518</x><y>20993.04528777337</y></points><points><x>22026.903964549125</x><y>20993.04528777337</y></points><points><x>22026.903964549125</x><y>21113.236122178056</y></points></segmentation></object><object><name>NONE</name><difficult>0</difficult><truncated>0</truncated><info>[{"confidence": "0"}, {"action": "CREATE", "cat": "NONE", "time": "2020-07-23 14:39;17", "who": "admin", "typeOfanno": "PersonManul"}]</info><confidence>0</confidence><bndbox><xmin>22062.453338533945</xmin><ymin>20973.577798048846</ymin><xmax>22193.647552138133</xmax><ymax>21142.860654312313</ymax></bndbox><segmentation><points><x>22062.453338533945</x><y>21142.860654312313</y></points><points><x>22062.453338533945</x><y>20973.577798048846</y></points><points><x>22193.647552138133</x><y>20973.577798048846</y></points><points><x>22193.647552138133</x><y>21142.860654312313</y></points></segmentation></object><object><name>NONE</name><difficult>0</difficult><truncated>0</truncated><info>[{"confidence": "0"}, {"action": "CREATE", "cat": "NONE", "time": "2020-07-23 14:39;17", "who": "admin", "typeOfanno": "PersonManul"}]</info><confidence>0</confidence><bndbox><xmin>21131.397629084873</xmin><ymin>20943.106880692612</ymin><xmax>21268.51674911591</xmax><ymax>20999.816611710354</ymax></bndbox><segmentation><points><x>21131.397629084873</x><y>20999.816611710354</y></points><points><x>21131.397629084873</x><y>20943.106880692612</y></points><points><x>21268.51674911591</x><y>20943.106880692612</y></points><points><x>21268.51674911591</x><y>20999.816611710354</y></points></segmentation></object><object><name>NONE</name><difficult>0</difficult><truncated>0</truncated><info>[{"confidence": "0"}, {"action": "CREATE", "cat": "NONE", "time": "2020-07-23 14:39;17", "who": "admin", "typeOfanno": "PersonManul"}]</info><confidence>0</confidence><bndbox><xmin>21883.01353672518</xmin><ymin>20993.04528777337</ymin><xmax>22026.903964549125</xmax><ymax>21113.236122178056</ymax></bndbox><segmentation><points><x>21883.01353672518</x><y>21113.236122178056</y></points><points><x>21883.01353672518</x><y>20993.04528777337</y></points><points><x>22026.903964549125</x><y>20993.04528777337</y></points><points><x>22026.903964549125</x><y>21113.236122178056</y></points></segmentation></object><object><name>NONE</name><difficult>0</difficult><truncated>0</truncated><info>[{"confidence": "0"}, {"action": "CREATE", "cat": "NONE", "time": "2020-07-23 14:39;17", "who": "admin", "typeOfanno": "PersonManul"}]</info><confidence>0</confidence><bndbox><xmin>22062.453338533945</xmin><ymin>20973.577798048846</ymin><xmax>22193.647552138133</xmax><ymax>21142.860654312313</ymax></bndbox><segmentation><points><x>22062.453338533945</x><y>21142.860654312313</y></points><points><x>22062.453338533945</x><y>20973.577798048846</y></points><points><x>22193.647552138133</x><y>20973.577798048846</y></points><points><x>22193.647552138133</x><y>21142.860654312313</y></points></segmentation></object><object><name>NONE</name><difficult>0</difficult><truncated>0</truncated><info>[{"confidence": "0"}, {"action": "CREATE", "cat": "NONE", "time": "2020-07-23 14:39;17", "who": "admin", "typeOfanno": "PersonManul"}]</info><confidence>0</confidence><bndbox><xmin>21131.397629084873</xmin><ymin>20943.106880692612</ymin><xmax>21268.51674911591</xmax><ymax>20999.816611710354</ymax></bndbox><segmentation><points><x>21131.397629084873</x><y>20999.816611710354</y></points><points><x>21131.397629084873</x><y>20943.106880692612</y></points><points><x>21268.51674911591</x><y>20943.106880692612</y></points><points><x>21268.51674911591</x><y>20999.816611710354</y></points></segmentation></object><object><name>NONE</name><difficult>0</difficult><truncated>0</truncated><info>[{"confidence": "0"}, {"action": "CREATE", "cat": "NONE", "time": "2020-07-23 14:39;17", "who": "admin", "typeOfanno": "PersonManul"}]</info><confidence>0</confidence><bndbox><xmin>21883.01353672518</xmin><ymin>20993.04528777337</ymin><xmax>22026.903964549125</xmax><ymax>21113.236122178056</ymax></bndbox><segmentation><points><x>21883.01353672518</x><y>21113.236122178056</y></points><points><x>21883.01353672518</x><y>20993.04528777337</y></points><points><x>22026.903964549125</x><y>20993.04528777337</y></points><points><x>22026.903964549125</x><y>21113.236122178056</y></points></segmentation></object><object><name>NONE</name><difficult>0</difficult><truncated>0</truncated><info>[{"confidence": "0"}, {"action": "CREATE", "cat": "NONE", "time": "2020-07-23 14:39;17", "who": "admin", "typeOfanno": "PersonManul"}]</info><confidence>0</confidence><bndbox><xmin>22062.453338533945</xmin><ymin>20973.577798048846</ymin><xmax>22193.647552138133</xmax><ymax>21142.860654312313</ymax></bndbox><segmentation><points><x>22062.453338533945</x><y>21142.860654312313</y></points><points><x>22062.453338533945</x><y>20973.577798048846</y></points><points><x>22193.647552138133</x><y>20973.577798048846</y></points><points><x>22193.647552138133</x><y>21142.860654312313</y></points></segmentation></object><object><name>ATR</name><difficult>0</difficult><truncated>0</truncated><info>[{"confidence": "0"}, {"action": "CREATE", "cat": "ATR", "time": "2020-07-23 14:39;17", "who": "admin", "typeOfanno": "PersonManul"}]</info><confidence>0</confidence><bndbox><xmin>21131.397629084873</xmin><ymin>20943.106880692612</ymin><xmax>21268.51674911591</xmax><ymax>20999.816611710354</ymax></bndbox><segmentation><points><x>21131.397629084873</x><y>20999.816611710354</y></points><points><x>21131.397629084873</x><y>20943.106880692612</y></points><points><x>21268.51674911591</x><y>20943.106880692612</y></points><points><x>21268.51674911591</x><y>20999.816611710354</y></points></segmentation></object><object><name>NONE</name><difficult>0</difficult><truncated>0</truncated><info>[{"confidence": "0"}, {"action": "CREATE", "cat": "NONE", "time": "2020-07-23 14:39;17", "who": "admin", "typeOfanno": "PersonManul"}]</info><confidence>0</confidence><bndbox><xmin>21883.01353672518</xmin><ymin>20993.04528777337</ymin><xmax>22026.903964549125</xmax><ymax>21113.236122178056</ymax></bndbox><segmentation><points><x>21883.01353672518</x><y>21113.236122178056</y></points><points><x>21883.01353672518</x><y>20993.04528777337</y></points><points><x>22026.903964549125</x><y>20993.04528777337</y></points><points><x>22026.903964549125</x><y>21113.236122178056</y></points></segmentation></object><object><name>NONE</name><difficult>0</difficult><truncated>0</truncated><info>[{"confidence": "0"}, {"action": "CREATE", "cat": "NONE", "time": "2020-07-23 14:39;17", "who": "admin", "typeOfanno": "PersonManul"}]</info><confidence>0</confidence><bndbox><xmin>22062.453338533945</xmin><ymin>20973.577798048846</ymin><xmax>22193.647552138133</xmax><ymax>21142.860654312313</ymax></bndbox><segmentation><points><x>22062.453338533945</x><y>21142.860654312313</y></points><points><x>22062.453338533945</x><y>20973.577798048846</y></points><points><x>22193.647552138133</x><y>20973.577798048846</y></points><points><x>22193.647552138133</x><y>21142.860654312313</y></points></segmentation></object><object><name>HSIL</name><difficult>0</difficult><truncated>0</truncated><info>[{"confidence": 1}, {"action": "CREATE", "cat": "HSIL", "time": "2020-07-28 18:32;19", "who": "admin", "typeOfanno": "PersonManul"}]</info><confidence>1.0</confidence><bndbox><xmin>21337.49294441684</xmin><ymin>18962.077482747343</ymin><xmax>21557.436184870912</xmax><ymax>19067.71330432744</ymax></bndbox><segmentation><points><x>21337.49294441684</x><y>19067.71330432744</y></points><points><x>21337.49294441684</x><y>18962.077482747343</y></points><points><x>21557.436184870912</x><y>18962.077482747343</y></points><points><x>21557.436184870912</x><y>19067.71330432744</y></points></segmentation></object><object><name>ASC_H</name><difficult>0</difficult><truncated>0</truncated><info>[{"confidence": 1}, {"action": "CREATE", "cat": "ASC_H", "time": "2020-07-28 18:32;19", "who": "admin", "typeOfanno": "PersonManul"}]</info><confidence>1.0</confidence><bndbox><xmin>22917.7738529537</xmin><ymin>20910.542786155886</ymin><xmax>23008.431461026164</xmax><ymax>21061.113248258855</ymax></bndbox><segmentation><points><x>22917.7738529537</x><y>21061.113248258855</y></points><points><x>22917.7738529537</x><y>20910.542786155886</y></points><points><x>23008.431461026164</x><y>20910.542786155886</y></points><points><x>23008.431461026164</x><y>21061.113248258855</y></points></segmentation></object></annotation>
