# Supplementary material for: Artificial intelligence enables precision diagnosis of cervical cytology grades and cervical cancer
Source: Nat Commun. 2024 May 22;15:4369. doi: 10.1038/s41467-024-48705-3 (PMC11111770; doi:10.1038/s41467-024-48705-3)
Supplement: Supplementary file 4 — Source Data [file 41467_2024_48705_MOESM4_ESM.zip › Source Data/Table S1.Average precision in the patch-level detection and classification./ground_truth_126/V201906466_H.TMAP.xml]

<?xml version="1.0"?><annotation><folder>med</folder><filename>/datasets/Review/label-check/kfbtmap682/V201906466_H.TMAP</filename><size><width>63232</width><height>58880</height></size><mpp>0.25294119041063823</mpp><object><name>HSIL</name><difficult>0</difficult><truncated>0</truncated><info>[{"confidence": "0.546439"}, {"action": "CREATE", "cat": "HSIL", "time": "2020-07-23 14:54;32", "who": "admin", "typeOfanno": "PersonManul"}]</info><confidence>0.546439</confidence><bndbox><xmin>33365.65537998495</xmin><ymin>48161.96613995485</ymin><xmax>33466.65537998495</xmax><ymax>48284.96613995485</ymax></bndbox><segmentation><points><x>33365.65537998495</x><y>48284.96613995485</y></points><points><x>33365.65537998495</x><y>48161.96613995485</y></points><points><x>33466.65537998495</x><y>48161.96613995485</y></points><points><x>33466.65537998495</x><y>48284.96613995485</y></points></segmentation></object><object><name>NONE</name><difficult>0</difficult><truncated>0</truncated><info>[{"confidence": "0.538095"}, {"action": "CREATE", "cat": "NONE", "time": "2020-07-23 14:54;32", "who": "admin", "typeOfanno": "PersonManul"}]</info><confidence>0.538095</confidence><bndbox><xmin>19908.0</xmin><ymin>16970.0</ymin><xmax>20323.0</xmax><ymax>17461.0</ymax></bndbox><segmentation><points><x>19908.0</x><y>17461.0</y></points><points><x>19908.0</x><y>16970.0</y></points><points><x>20323.0</x><y>16970.0</y></points><points><x>20323.0</x><y>17461.0</y></points></segmentation></object><object><name>HSIL</name><difficult>0</difficult><truncated>0</truncated><info>[{"confidence": "0.518036"}, {"action": "CREATE", "cat": "HSIL", "time": "2020-07-23 14:54;32", "who": "admin", "typeOfanno": "PersonManul"}]</info><confidence>0.518036</confidence><bndbox><xmin>9979.0</xmin><ymin>36290.0</ymin><xmax>10227.0</xmax><ymax>36458.0</ymax></bndbox><segmentation><points><x>9979.0</x><y>36458.0</y></points><points><x>9979.0</x><y>36290.0</y></points><points><x>10227.0</x><y>36290.0</y></points><points><x>10227.0</x><y>36458.0</y></points></segmentation></object><object><name>BOX_SCREEN</name><difficult>0</difficult><truncated>0</truncated><info>[{"confidence": "0"}, {"action": "CREATE", "cat": "BOX_SCREEN", "time": "2020-07-23 14:54;32", "who": "admin", "typeOfanno": "PersonManul"}]</info><confidence>0</confidence><bndbox><xmin>32279.801563526635</xmin><ymin>47408.39066254475</ymin><xmax>34327.801563526635</xmax><ymax>49456.39066254475</ymax></bndbox><segmentation><points><x>32279.801563526635</x><y>49456.39066254475</y></points><points><x>32279.801563526635</x><y>47408.39066254475</y></points><points><x>34327.801563526635</x><y>47408.39066254475</y></points><points><x>34327.801563526635</x><y>49456.39066254475</y></points></segmentation></object><object><name>BOX_SCREEN</name><difficult>0</difficult><truncated>0</truncated><info>[{"confidence": "0"}, {"action": "CREATE", "cat": "BOX_SCREEN", "time": "2020-07-23 14:54;32", "who": "admin", "typeOfanno": "PersonManul"}]</info><confidence>0</confidence><bndbox><xmin>18998.757203842055</xmin><ymin>16422.41782283884</ymin><xmax>21046.757203842055</xmax><ymax>18470.41782283884</ymax></bndbox><segmentation><points><x>18998.757203842055</x><y>18470.41782283884</y></points><points><x>18998.757203842055</x><y>16422.41782283884</y></points><points><x>21046.757203842055</x><y>16422.41782283884</y></points><points><x>21046.757203842055</x><y>18470.41782283884</y></points></segmentation></object><object><name>BOX_SCREEN</name><difficult>0</difficult><truncated>0</truncated><info>[{"confidence": "0"}, {"action": "CREATE", "cat": "BOX_SCREEN", "time": "2020-07-23 14:54;32", "who": "admin", "typeOfanno": "PersonManul"}]</info><confidence>0</confidence><bndbox><xmin>9020.938032017071</xmin><ymin>35446.022181430104</ymin><xmax>11068.938032017071</xmax><ymax>37494.022181430104</ymax></bndbox><segmentation><points><x>9020.938032017071</x><y>37494.022181430104</y></points><points><x>9020.938032017071</x><y>35446.022181430104</y></points><points><x>11068.938032017071</x><y>35446.022181430104</y></points><points><x>11068.938032017071</x><y>37494.022181430104</y></points></segmentation></object><object><name>HSIL</name><difficult>0</difficult><truncated>0</truncated><info>[{"confidence": 1}, {"action": "CREATE", "cat": "HSIL", "time": "2020-07-26 11:54;58", "who": "woodrow", "typeOfanno": "PersonManul"}]</info><confidence>1.0</confidence><bndbox><xmin>19845.843491346885</xmin><ymin>17440.200526711815</ymin><xmax>20133.0519187359</xmax><ymax>17691.818284424382</ymax></bndbox><segmentation><points><x>19845.843491346885</x><y>17691.818284424382</y></points><points><x>19845.843491346885</x><y>17440.200526711815</y></points><points><x>20133.0519187359</x><y>17440.200526711815</y></points><points><x>20133.0519187359</x><y>17691.818284424382</y></points></segmentation></object><object><name>HSIL</name><difficult>0</difficult><truncated>0</truncated><info>[{"confidence": 1}, {"action": "CREATE", "cat": "HSIL", "time": "2020-07-26 11:54;58", "who": "woodrow", "typeOfanno": "PersonManul"}]</info><confidence>1.0</confidence><bndbox><xmin>8981.872271756769</xmin><ymin>36065.40662101714</ymin><xmax>9443.12735076354</xmax><ymax>36811.51948783429</ymax></bndbox><segmentation><points><x>8981.872271756769</x><y>36811.51948783429</y></points><points><x>8981.872271756769</x><y>36065.40662101714</y></points><points><x>9443.12735076354</x><y>36065.40662101714</y></points><points><x>9443.12735076354</x><y>36811.51948783429</y></points></segmentation></object></annotation>
