# Supplementary material for: Artificial intelligence enables precision diagnosis of cervical cytology grades and cervical cancer
Source: Nat Commun. 2024 May 22;15:4369. doi: 10.1038/s41467-024-48705-3 (PMC11111770; doi:10.1038/s41467-024-48705-3)
Supplement: Supplementary file 4 — Source Data [file 41467_2024_48705_MOESM4_ESM.zip › Source Data/Table S1.Average precision in the patch-level detection and classification./ground_truth_126/V201902960_A.TMAP.xml]

<?xml version="1.0"?><annotation><folder>med</folder><filename>/datasets/Review/label-check/kfbtmap682/V201902960_A.TMAP</filename><size><width>59991</width><height>56131</height></size><mpp>0.25294119041063823</mpp><object><name>EC</name><difficult>0</difficult><truncated>0</truncated><info>[{"confidence": "0.280949"}, {"action": "CREATE", "cat": "EC", "time": "2020-07-23 14:54;26", "who": "admin", "typeOfanno": "PersonManul"}]</info><confidence>0.280949</confidence><bndbox><xmin>27661.0</xmin><ymin>29156.0</ymin><xmax>28088.0</xmax><ymax>29414.0</ymax></bndbox><segmentation><points><x>27661.0</x><y>29414.0</y></points><points><x>27661.0</x><y>29156.0</y></points><points><x>28088.0</x><y>29156.0</y></points><points><x>28088.0</x><y>29414.0</y></points></segmentation></object><object><name>EC</name><difficult>0</difficult><truncated>0</truncated><info>[{"confidence": "0.286723"}, {"action": "CREATE", "cat": "EC", "time": "2020-07-23 14:54;26", "who": "admin", "typeOfanno": "PersonManul"}]</info><confidence>0.286723</confidence><bndbox><xmin>32561.0</xmin><ymin>30648.0</ymin><xmax>32889.0</xmax><ymax>30914.0</ymax></bndbox><segmentation><points><x>32561.0</x><y>30914.0</y></points><points><x>32561.0</x><y>30648.0</y></points><points><x>32889.0</x><y>30648.0</y></points><points><x>32889.0</x><y>30914.0</y></points></segmentation></object><object><name>EC</name><difficult>0</difficult><truncated>0</truncated><info>[{"confidence": "0.287666"}, {"action": "CREATE", "cat": "EC", "time": "2020-07-23 14:54;26", "who": "admin", "typeOfanno": "PersonManul"}]</info><confidence>0.287666</confidence><bndbox><xmin>15768.0</xmin><ymin>24392.0</ymin><xmax>16077.0</xmax><ymax>24697.0</ymax></bndbox><segmentation><points><x>15768.0</x><y>24697.0</y></points><points><x>15768.0</x><y>24392.0</y></points><points><x>16077.0</x><y>24392.0</y></points><points><x>16077.0</x><y>24697.0</y></points></segmentation></object><object><name>NILM</name><difficult>0</difficult><truncated>0</truncated><info>[{"confidence": "0.323383"}, {"action": "CREATE", "cat": "NILM", "time": "2020-07-23 14:54;26", "who": "admin", "typeOfanno": "PersonManul"}]</info><confidence>0.323383</confidence><bndbox><xmin>20418.0</xmin><ymin>39820.0</ymin><xmax>20481.0</xmax><ymax>39926.0</ymax></bndbox><segmentation><points><x>20418.0</x><y>39926.0</y></points><points><x>20418.0</x><y>39820.0</y></points><points><x>20481.0</x><y>39820.0</y></points><points><x>20481.0</x><y>39926.0</y></points></segmentation></object><object><name>EC</name><difficult>0</difficult><truncated>0</truncated><info>[{"confidence": "0.330006"}, {"action": "CREATE", "cat": "EC", "time": "2020-07-23 14:54;26", "who": "admin", "typeOfanno": "PersonManul"}]</info><confidence>0.330006</confidence><bndbox><xmin>9359.0</xmin><ymin>31314.0</ymin><xmax>10042.0</xmax><ymax>32125.0</ymax></bndbox><segmentation><points><x>9359.0</x><y>32125.0</y></points><points><x>9359.0</x><y>31314.0</y></points><points><x>10042.0</x><y>31314.0</y></points><points><x>10042.0</x><y>32125.0</y></points></segmentation></object><object><name>MET</name><difficult>0</difficult><truncated>0</truncated><info>[{"confidence": "0.331147"}, {"action": "CREATE", "cat": "MET", "time": "2020-07-23 14:54;26", "who": "admin", "typeOfanno": "PersonManul"}]</info><confidence>0.331147</confidence><bndbox><xmin>43945.0</xmin><ymin>45931.0</ymin><xmax>44220.0</xmax><ymax>46218.0</ymax></bndbox><segmentation><points><x>43945.0</x><y>46218.0</y></points><points><x>43945.0</x><y>45931.0</y></points><points><x>44220.0</x><y>45931.0</y></points><points><x>44220.0</x><y>46218.0</y></points></segmentation></object><object><name>MET</name><difficult>0</difficult><truncated>0</truncated><info>[{"confidence": "0.331507"}, {"action": "CREATE", "cat": "MET", "time": "2020-07-23 14:54;26", "who": "admin", "typeOfanno": "PersonManul"}]</info><confidence>0.331507</confidence><bndbox><xmin>48002.0</xmin><ymin>33569.0</ymin><xmax>48145.0</xmax><ymax>33702.0</ymax></bndbox><segmentation><points><x>48002.0</x><y>33702.0</y></points><points><x>48002.0</x><y>33569.0</y></points><points><x>48145.0</x><y>33569.0</y></points><points><x>48145.0</x><y>33702.0</y></points></segmentation></object><object><name>EC</name><difficult>0</difficult><truncated>0</truncated><info>[{"confidence": "0.337819"}, {"action": "CREATE", "cat": "EC", "time": "2020-07-23 14:54;26", "who": "admin", "typeOfanno": "PersonManul"}]</info><confidence>0.337819</confidence><bndbox><xmin>11372.0</xmin><ymin>21336.0</ymin><xmax>12060.0</xmax><ymax>21892.0</ymax></bndbox><segmentation><points><x>11372.0</x><y>21892.0</y></points><points><x>11372.0</x><y>21336.0</y></points><points><x>12060.0</x><y>21336.0</y></points><points><x>12060.0</x><y>21892.0</y></points></segmentation></object><object><name>MET</name><difficult>0</difficult><truncated>0</truncated><info>[{"confidence": "0.342469"}, {"action": "CREATE", "cat": "MET", "time": "2020-07-23 14:54;26", "who": "admin", "typeOfanno": "PersonManul"}]</info><confidence>0.342469</confidence><bndbox><xmin>17693.0</xmin><ymin>35202.0</ymin><xmax>17923.0</xmax><ymax>35521.0</ymax></bndbox><segmentation><points><x>17693.0</x><y>35521.0</y></points><points><x>17693.0</x><y>35202.0</y></points><points><x>17923.0</x><y>35202.0</y></points><points><x>17923.0</x><y>35521.0</y></points></segmentation></object><object><name>EC</name><difficult>0</difficult><truncated>0</truncated><info>[{"confidence": "0.361473"}, {"action": "CREATE", "cat": "EC", "time": "2020-07-23 14:54;26", "who": "admin", "typeOfanno": "PersonManul"}]</info><confidence>0.361473</confidence><bndbox><xmin>9541.0</xmin><ymin>18328.0</ymin><xmax>10030.0</xmax><ymax>19012.0</ymax></bndbox><segmentation><points><x>9541.0</x><y>19012.0</y></points><points><x>9541.0</x><y>18328.0</y></points><points><x>10030.0</x><y>18328.0</y></points><points><x>10030.0</x><y>19012.0</y></points></segmentation></object><object><name>EC</name><difficult>0</difficult><truncated>0</truncated><info>[{"confidence": "0.363483"}, {"action": "CREATE", "cat": "EC", "time": "2020-07-23 14:54;26", "who": "admin", "typeOfanno": "PersonManul"}]</info><confidence>0.363483</confidence><bndbox><xmin>22110.0</xmin><ymin>46249.0</ymin><xmax>23115.0</xmax><ymax>47235.0</ymax></bndbox><segmentation><points><x>22110.0</x><y>47235.0</y></points><points><x>22110.0</x><y>46249.0</y></points><points><x>23115.0</x><y>46249.0</y></points><points><x>23115.0</x><y>47235.0</y></points></segmentation></object><object><name>EC</name><difficult>0</difficult><truncated>0</truncated><info>[{"confidence": "0.378538"}, {"action": "CREATE", "cat": "EC", "time": "2020-07-23 14:54;26", "who": "admin", "typeOfanno": "PersonManul"}]</info><confidence>0.378538</confidence><bndbox><xmin>31231.0</xmin><ymin>43224.0</ymin><xmax>31531.0</xmax><ymax>43537.0</ymax></bndbox><segmentation><points><x>31231.0</x><y>43537.0</y></points><points><x>31231.0</x><y>43224.0</y></points><points><x>31531.0</x><y>43224.0</y></points><points><x>31531.0</x><y>43537.0</y></points></segmentation></object><object><name>EC</name><difficult>0</difficult><truncated>0</truncated><info>[{"confidence": "0.379305"}, {"action": "CREATE", "cat": "EC", "time": "2020-07-23 14:54;26", "who": "admin", "typeOfanno": "PersonManul"}]</info><confidence>0.379305</confidence><bndbox><xmin>18093.0</xmin><ymin>26285.0</ymin><xmax>18585.0</xmax><ymax>26927.0</ymax></bndbox><segmentation><points><x>18093.0</x><y>26927.0</y></points><points><x>18093.0</x><y>26285.0</y></points><points><x>18585.0</x><y>26285.0</y></points><points><x>18585.0</x><y>26927.0</y></points></segmentation></object><object><name>MET</name><difficult>0</difficult><truncated>0</truncated><info>[{"confidence": "0.386137"}, {"action": "CREATE", "cat": "MET", "time": "2020-07-23 14:54;26", "who": "admin", "typeOfanno": "PersonManul"}]</info><confidence>0.386137</confidence><bndbox><xmin>43530.0</xmin><ymin>39023.0</ymin><xmax>43681.0</xmax><ymax>39188.0</ymax></bndbox><segmentation><points><x>43530.0</x><y>39188.0</y></points><points><x>43530.0</x><y>39023.0</y></points><points><x>43681.0</x><y>39023.0</y></points><points><x>43681.0</x><y>39188.0</y></points></segmentation></object><object><name>MET</name><difficult>0</difficult><truncated>0</truncated><info>[{"confidence": "0.392445"}, {"action": "CREATE", "cat": "ASC_US", "time": "2020-07-23 14:54;26", "who": "admin", "typeOfanno": "PersonManul"}, {"action": "UPDATE", "cat": "MET", "time": "2020-08-13 20:04;41", "who": "wangjue"}]</info><confidence>0.392445</confidence><bndbox><xmin>18630.0</xmin><ymin>41069.0</ymin><xmax>18751.0</xmax><ymax>41167.0</ymax></bndbox><segmentation><points><x>18630.0</x><y>41167.0</y></points><points><x>18630.0</x><y>41069.0</y></points><points><x>18751.0</x><y>41069.0</y></points><points><x>18751.0</x><y>41167.0</y></points></segmentation></object><object><name>EC</name><difficult>0</difficult><truncated>0</truncated><info>[{"confidence": "0.405174"}, {"action": "CREATE", "cat": "EC", "time": "2020-07-23 14:54;26", "who": "admin", "typeOfanno": "PersonManul"}]</info><confidence>0.405174</confidence><bndbox><xmin>16106.0</xmin><ymin>23284.0</ymin><xmax>16747.0</xmax><ymax>24120.0</ymax></bndbox><segmentation><points><x>16106.0</x><y>24120.0</y></points><points><x>16106.0</x><y>23284.0</y></points><points><x>16747.0</x><y>23284.0</y></points><points><x>16747.0</x><y>24120.0</y></points></segmentation></object><object><name>EC</name><difficult>0</difficult><truncated>0</truncated><info>[{"confidence": "0.428062"}, {"action": "CREATE", "cat": "EC", "time": "2020-07-23 14:54;26", "who": "admin", "typeOfanno": "PersonManul"}]</info><confidence>0.428062</confidence><bndbox><xmin>15586.0</xmin><ymin>23445.0</ymin><xmax>16064.0</xmax><ymax>23997.0</ymax></bndbox><segmentation><points><x>15586.0</x><y>23997.0</y></points><points><x>15586.0</x><y>23445.0</y></points><points><x>16064.0</x><y>23445.0</y></points><points><x>16064.0</x><y>23997.0</y></points></segmentation></object><object><name>NILM</name><difficult>0</difficult><truncated>0</truncated><info>[{"confidence": "0.437752"}, {"action": "CREATE", "cat": "NILM", "time": "2020-07-23 14:54;26", "who": "admin", "typeOfanno": "PersonManul"}]</info><confidence>0.437752</confidence><bndbox><xmin>46807.0</xmin><ymin>35047.0</ymin><xmax>46885.0</xmax><ymax>35114.0</ymax></bndbox><segmentation><points><x>46807.0</x><y>35114.0</y></points><points><x>46807.0</x><y>35047.0</y></points><points><x>46885.0</x><y>35047.0</y></points><points><x>46885.0</x><y>35114.0</y></points></segmentation></object><object><name>EC</name><difficult>0</difficult><truncated>0</truncated><info>[{"confidence": "0.454895"}, {"action": "CREATE", "cat": "EC", "time": "2020-07-23 14:54;26", "who": "admin", "typeOfanno": "PersonManul"}]</info><confidence>0.454895</confidence><bndbox><xmin>12690.0</xmin><ymin>40716.0</ymin><xmax>13041.0</xmax><ymax>40912.0</ymax></bndbox><segmentation><points><x>12690.0</x><y>40912.0</y></points><points><x>12690.0</x><y>40716.0</y></points><points><x>13041.0</x><y>40716.0</y></points><points><x>13041.0</x><y>40912.0</y></points></segmentation></object><object><name>EC</name><difficult>0</difficult><truncated>0</truncated><info>[{"confidence": "0.467328"}, {"action": "CREATE", "cat": "EC", "time": "2020-07-23 14:54;26", "who": "admin", "typeOfanno": "PersonManul"}]</info><confidence>0.467328</confidence><bndbox><xmin>21120.0</xmin><ymin>26130.0</ymin><xmax>22089.0</xmax><ymax>27023.0</ymax></bndbox><segmentation><points><x>21120.0</x><y>27023.0</y></points><points><x>21120.0</x><y>26130.0</y></points><points><x>22089.0</x><y>26130.0</y></points><points><x>22089.0</x><y>27023.0</y></points></segmentation></object><object><name>MET</name><difficult>0</difficult><truncated>0</truncated><info>[{"confidence": "0.497228"}, {"action": "CREATE", "cat": "MET", "time": "2020-07-23 14:54;26", "who": "admin", "typeOfanno": "PersonManul"}]</info><confidence>0.497228</confidence><bndbox><xmin>17086.0</xmin><ymin>46357.0</ymin><xmax>17299.0</xmax><ymax>46620.0</ymax></bndbox><segmentation><points><x>17086.0</x><y>46620.0</y></points><points><x>17086.0</x><y>46357.0</y></points><points><x>17299.0</x><y>46357.0</y></points><points><x>17299.0</x><y>46620.0</y></points></segmentation></object><object><name>MET</name><difficult>0</difficult><truncated>0</truncated><info>[{"confidence": "0.504315"}, {"action": "CREATE", "cat": "MET", "time": "2020-07-23 14:54;26", "who": "admin", "typeOfanno": "PersonManul"}]</info><confidence>0.504315</confidence><bndbox><xmin>25189.0</xmin><ymin>26377.0</ymin><xmax>26015.0</xmax><ymax>27135.0</ymax></bndbox><segmentation><points><x>25189.0</x><y>27135.0</y></points><points><x>25189.0</x><y>26377.0</y></points><points><x>26015.0</x><y>26377.0</y></points><points><x>26015.0</x><y>27135.0</y></points></segmentation></object><object><name>EC</name><difficult>0</difficult><truncated>0</truncated><info>[{"confidence": "0.545772"}, {"action": "CREATE", "cat": "EC", "time": "2020-07-23 14:54;26", "who": "admin", "typeOfanno": "PersonManul"}]</info><confidence>0.545772</confidence><bndbox><xmin>45540.0</xmin><ymin>43230.0</ymin><xmax>46012.0</xmax><ymax>43710.0</ymax></bndbox><segmentation><points><x>45540.0</x><y>43710.0</y></points><points><x>45540.0</x><y>43230.0</y></points><points><x>46012.0</x><y>43230.0</y></points><points><x>46012.0</x><y>43710.0</y></points></segmentation></object><object><name>NILM</name><difficult>0</difficult><truncated>0</truncated><info>[{"confidence": "0.566444"}, {"action": "CREATE", "cat": "NILM", "time": "2020-07-23 14:54;26", "who": "admin", "typeOfanno": "PersonManul"}]</info><confidence>0.566444</confidence><bndbox><xmin>38548.0</xmin><ymin>42604.0</ymin><xmax>38626.0</xmax><ymax>42701.0</ymax></bndbox><segmentation><points><x>38548.0</x><y>42701.0</y></points><points><x>38548.0</x><y>42604.0</y></points><points><x>38626.0</x><y>42604.0</y></points><points><x>38626.0</x><y>42701.0</y></points></segmentation></object><object><name>MET</name><difficult>0</difficult><truncated>0</truncated><info>[{"confidence": "0.900433"}, {"action": "CREATE", "cat": "ASC_US", "time": "2020-07-23 14:54;26", "who": "admin", "typeOfanno": "PersonManul"}, {"action": "UPDATE", "cat": "MET", "time": "2020-08-13 20:04;41", "who": "wangjue"}]</info><confidence>0.900433</confidence><bndbox><xmin>46737.0</xmin><ymin>40898.0</ymin><xmax>46902.0</xmax><ymax>41077.0</ymax></bndbox><segmentation><points><x>46737.0</x><y>41077.0</y></points><points><x>46737.0</x><y>40898.0</y></points><points><x>46902.0</x><y>40898.0</y></points><points><x>46902.0</x><y>41077.0</y></points></segmentation></object><object><name>EC</name><difficult>0</difficult><truncated>0</truncated><info>[{"confidence": "0.274505"}, {"action": "CREATE", "cat": "EC", "time": "2020-07-23 14:54;26", "who": "admin", "typeOfanno": "PersonManul"}]</info><confidence>0.274505</confidence><bndbox><xmin>28640.0</xmin><ymin>22796.0</ymin><xmax>28955.0</xmax><ymax>23060.0</ymax></bndbox><segmentation><points><x>28640.0</x><y>23060.0</y></points><points><x>28640.0</x><y>22796.0</y></points><points><x>28955.0</x><y>22796.0</y></points><points><x>28955.0</x><y>23060.0</y></points></segmentation></object><object><name>EC</name><difficult>0</difficult><truncated>0</truncated><info>[{"confidence": "0.278938"}, {"action": "CREATE", "cat": "EC", "time": "2020-07-23 14:54;26", "who": "admin", "typeOfanno": "PersonManul"}]</info><confidence>0.278938</confidence><bndbox><xmin>28649.0</xmin><ymin>52412.0</ymin><xmax>28750.0</xmax><ymax>52565.0</ymax></bndbox><segmentation><points><x>28649.0</x><y>52565.0</y></points><points><x>28649.0</x><y>52412.0</y></points><points><x>28750.0</x><y>52412.0</y></points><points><x>28750.0</x><y>52565.0</y></points></segmentation></object><object><name>NILM</name><difficult>0</difficult><truncated>0</truncated><info>[{"confidence": "0.279861"}, {"action": "CREATE", "cat": "NILM", "time": "2020-07-23 14:54;26", "who": "admin", "typeOfanno": "PersonManul"}]</info><confidence>0.279861</confidence><bndbox><xmin>7728.0</xmin><ymin>23760.0</ymin><xmax>7844.0</xmax><ymax>23835.0</ymax></bndbox><segmentation><points><x>7728.0</x><y>23835.0</y></points><points><x>7728.0</x><y>23760.0</y></points><points><x>7844.0</x><y>23760.0</y></points><points><x>7844.0</x><y>23835.0</y></points></segmentation></object><object><name>MET</name><difficult>0</difficult><truncated>0</truncated><info>[{"confidence": "0.30677"}, {"action": "CREATE", "cat": "MET", "time": "2020-07-23 14:54;26", "who": "admin", "typeOfanno": "PersonManul"}]</info><confidence>0.30677</confidence><bndbox><xmin>9113.0</xmin><ymin>16600.0</ymin><xmax>9296.0</xmax><ymax>16765.0</ymax></bndbox><segmentation><points><x>9113.0</x><y>16765.0</y></points><points><x>9113.0</x><y>16600.0</y></points><points><x>9296.0</x><y>16600.0</y></points><points><x>9296.0</x><y>16765.0</y></points></segmentation></object><object><name>NILM</name><difficult>0</difficult><truncated>0</truncated><info>[{"confidence": "0.322127"}, {"action": "CREATE", "cat": "NILM", "time": "2020-07-23 14:54;26", "who": "admin", "typeOfanno": "PersonManul"}]</info><confidence>0.322127</confidence><bndbox><xmin>50670.0</xmin><ymin>14798.0</ymin><xmax>50864.0</xmax><ymax>14946.0</ymax></bndbox><segmentation><points><x>50670.0</x><y>14946.0</y></points><points><x>50670.0</x><y>14798.0</y></points><points><x>50864.0</x><y>14798.0</y></points><points><x>50864.0</x><y>14946.0</y></points></segmentation></object><object><name>MET</name><difficult>0</difficult><truncated>0</truncated><info>[{"confidence": "0.324432"}, {"action": "CREATE", "cat": "MET", "time": "2020-07-23 14:54;26", "who": "admin", "typeOfanno": "PersonManul"}]</info><confidence>0.324432</confidence><bndbox><xmin>23512.0</xmin><ymin>37780.0</ymin><xmax>23614.0</xmax><ymax>37893.0</ymax></bndbox><segmentation><points><x>23512.0</x><y>37893.0</y></points><points><x>23512.0</x><y>37780.0</y></points><points><x>23614.0</x><y>37780.0</y></points><points><x>23614.0</x><y>37893.0</y></points></segmentation></object><object><name>MET</name><difficult>0</difficult><truncated>0</truncated><info>[{"confidence": "0.36659"}, {"action": "CREATE", "cat": "MET", "time": "2020-07-23 14:54;26", "who": "admin", "typeOfanno": "PersonManul"}]</info><confidence>0.36659</confidence><bndbox><xmin>22785.0</xmin><ymin>29036.0</ymin><xmax>22888.0</xmax><ymax>29144.0</ymax></bndbox><segmentation><points><x>22785.0</x><y>29144.0</y></points><points><x>22785.0</x><y>29036.0</y></points><points><x>22888.0</x><y>29036.0</y></points><points><x>22888.0</x><y>29144.0</y></points></segmentation></object><object><name>EC</name><difficult>0</difficult><truncated>0</truncated><info>[{"confidence": "0.373359"}, {"action": "CREATE", "cat": "EC", "time": "2020-07-23 14:54;26", "who": "admin", "typeOfanno": "PersonManul"}]</info><confidence>0.373359</confidence><bndbox><xmin>53452.0</xmin><ymin>39452.0</ymin><xmax>53521.0</xmax><ymax>39609.0</ymax></bndbox><segmentation><points><x>53452.0</x><y>39609.0</y></points><points><x>53452.0</x><y>39452.0</y></points><points><x>53521.0</x><y>39452.0</y></points><points><x>53521.0</x><y>39609.0</y></points></segmentation></object><object><name>NILM</name><difficult>0</difficult><truncated>0</truncated><info>[{"confidence": "0.37871"}, {"action": "CREATE", "cat": "NILM", "time": "2020-07-23 14:54;26", "who": "admin", "typeOfanno": "PersonManul"}]</info><confidence>0.37871</confidence><bndbox><xmin>46117.0</xmin><ymin>45844.0</ymin><xmax>46230.0</xmax><ymax>45945.0</ymax></bndbox><segmentation><points><x>46117.0</x><y>45945.0</y></points><points><x>46117.0</x><y>45844.0</y></points><points><x>46230.0</x><y>45844.0</y></points><points><x>46230.0</x><y>45945.0</y></points></segmentation></object><object><name>NILM</name><difficult>0</difficult><truncated>0</truncated><info>[{"confidence": "0.389523"}, {"action": "CREATE", "cat": "NILM", "time": "2020-07-23 14:54;26", "who": "admin", "typeOfanno": "PersonManul"}]</info><confidence>0.389523</confidence><bndbox><xmin>12657.0</xmin><ymin>42410.0</ymin><xmax>12781.0</xmax><ymax>42489.0</ymax></bndbox><segmentation><points><x>12657.0</x><y>42489.0</y></points><points><x>12657.0</x><y>42410.0</y></points><points><x>12781.0</x><y>42410.0</y></points><points><x>12781.0</x><y>42489.0</y></points></segmentation></object><object><name>NILM</name><difficult>0</difficult><truncated>0</truncated><info>[{"confidence": "0.291793"}, {"action": "CREATE", "cat": "NILM", "time": "2020-07-23 14:54;26", "who": "admin", "typeOfanno": "PersonManul"}]</info><confidence>0.291793</confidence><bndbox><xmin>20128.0</xmin><ymin>14841.0</ymin><xmax>20329.0</xmax><ymax>14974.0</ymax></bndbox><segmentation><points><x>20128.0</x><y>14974.0</y></points><points><x>20128.0</x><y>14841.0</y></points><points><x>20329.0</x><y>14841.0</y></points><points><x>20329.0</x><y>14974.0</y></points></segmentation></object><object><name>NILM</name><difficult>0</difficult><truncated>0</truncated><info>[{"confidence": "0.47252"}, {"action": "CREATE", "cat": "NILM", "time": "2020-07-23 14:54;26", "who": "admin", "typeOfanno": "PersonManul"}]</info><confidence>0.47252</confidence><bndbox><xmin>13132.0</xmin><ymin>36936.0</ymin><xmax>13270.0</xmax><ymax>37079.0</ymax></bndbox><segmentation><points><x>13132.0</x><y>37079.0</y></points><points><x>13132.0</x><y>36936.0</y></points><points><x>13270.0</x><y>36936.0</y></points><points><x>13270.0</x><y>37079.0</y></points></segmentation></object><object><name>NILM</name><difficult>0</difficult><truncated>0</truncated><info>[{"confidence": "0.503938"}, {"action": "CREATE", "cat": "NILM", "time": "2020-07-23 14:54;26", "who": "admin", "typeOfanno": "PersonManul"}]</info><confidence>0.503938</confidence><bndbox><xmin>19576.0</xmin><ymin>32654.0</ymin><xmax>19685.0</xmax><ymax>32867.0</ymax></bndbox><segmentation><points><x>19576.0</x><y>32867.0</y></points><points><x>19576.0</x><y>32654.0</y></points><points><x>19685.0</x><y>32654.0</y></points><points><x>19685.0</x><y>32867.0</y></points></segmentation></object><object><name>NILM</name><difficult>0</difficult><truncated>0</truncated><info>[{"confidence": "0.459317"}, {"action": "CREATE", "cat": "NILM", "time": "2020-07-23 14:54;26", "who": "admin", "typeOfanno": "PersonManul"}]</info><confidence>0.459317</confidence><bndbox><xmin>11322.0</xmin><ymin>28647.0</ymin><xmax>11468.0</xmax><ymax>28775.0</ymax></bndbox><segmentation><points><x>11322.0</x><y>28775.0</y></points><points><x>11322.0</x><y>28647.0</y></points><points><x>11468.0</x><y>28647.0</y></points><points><x>11468.0</x><y>28775.0</y></points></segmentation></object><object><name>NILM</name><difficult>0</difficult><truncated>0</truncated><info>[{"confidence": "0.687678"}, {"action": "CREATE", "cat": "NILM", "time": "2020-07-23 14:54;26", "who": "admin", "typeOfanno": "PersonManul"}]</info><confidence>0.687678</confidence><bndbox><xmin>10275.0</xmin><ymin>16299.0</ymin><xmax>10394.0</xmax><ymax>16450.0</ymax></bndbox><segmentation><points><x>10275.0</x><y>16450.0</y></points><points><x>10275.0</x><y>16299.0</y></points><points><x>10394.0</x><y>16299.0</y></points><points><x>10394.0</x><y>16450.0</y></points></segmentation></object><object><name>BOX_SCREEN</name><difficult>0</difficult><truncated>0</truncated><info>[{"confidence": "1.0"}, {"action": "CREATE", "cat": "BOX_SCREEN", "time": "2020-07-23 14:54;26", "who": "admin", "typeOfanno": "PersonManul"}]</info><confidence>1.0</confidence><bndbox><xmin>45795.5</xmin><ymin>40073.49999999999</ymin><xmax>47843.5</xmax><ymax>42121.49999999999</ymax></bndbox><segmentation><points><x>45795.5</x><y>42121.49999999999</y></points><points><x>45795.5</x><y>40073.49999999999</y></points><points><x>47843.5</x><y>40073.49999999999</y></points><points><x>47843.5</x><y>42121.49999999999</y></points></segmentation></object></annotation>
