# Supplementary material for: Artificial intelligence enables precision diagnosis of cervical cytology grades and cervical cancer
Source: Nat Commun. 2024 May 22;15:4369. doi: 10.1038/s41467-024-48705-3 (PMC11111770; doi:10.1038/s41467-024-48705-3)
Supplement: Supplementary file 4 — Source Data [file 41467_2024_48705_MOESM4_ESM.zip › Source Data/Table S1.Average precision in the patch-level detection and classification./ground_truth_126/C201814850_H.tiff.xml]

<?xml version="1.0"?><annotation><folder>med</folder><filename>/datasets/Review/label-check/tif-tiff/C201814850_H.tiff</filename><size><width>47872</width><height>45312</height></size><mpp>0</mpp><object><name>NONE</name><difficult>0</difficult><truncated>0</truncated><info>[{"confidence": "0"}, {"action": "CREATE", "cat": "NONE", "time": "2020-07-23 14:39;12", "who": "admin", "typeOfanno": "PersonManul"}]</info><confidence>0</confidence><bndbox><xmin>34173.046875</xmin><ymin>35941.0</ymin><xmax>34228.75390625</xmax><ymax>36026.77734375</ymax></bndbox><segmentation><points><x>34187.0</x><y>35941.0</y></points><points><x>34176.0</x><y>35951.0</y></points><points><x>34173.046875</x><y>35964.4296875</y></points><points><x>34178.0</x><y>35977.0</y></points><points><x>34183.0078125</x><y>35978.078125</y></points><points><x>34178.0</x><y>35989.0</y></points><points><x>34176.55078125</x><y>36002.05859375</y></points><points><x>34180.0</x><y>36013.0</y></points><points><x>34185.0</x><y>36013.0</y></points><points><x>34201.82421875</x><y>36026.77734375</y></points><points><x>34218.9765625</x><y>36024.93359375</y></points><points><x>34228.5703125</x><y>36006.30078125</y></points><points><x>34228.75390625</x><y>35990.4375</y></points><points><x>34228.19921875</x><y>35985.08984375</y></points><points><x>34218.79296875</x><y>35982.32421875</y></points><points><x>34221.0</x><y>35974.0</y></points><points><x>34221.0</x><y>35963.0</y></points><points><x>34213.8125</x><y>35960.1875</y></points><points><x>34208.6484375</x><y>35956.8671875</y></points><points><x>34208.0</x><y>35947.0</y></points><points><x>34203.0</x><y>35941.0</y></points></segmentation></object><object><name>NONE</name><difficult>0</difficult><truncated>0</truncated><info>[{"confidence": "0"}, {"action": "CREATE", "cat": "NONE", "time": "2020-07-23 14:39;12", "who": "admin", "typeOfanno": "PersonManul"}]</info><confidence>0</confidence><bndbox><xmin>10626.0</xmin><ymin>12317.6171875</ymin><xmax>10794.20703125</xmax><ymax>12520.5849609375</ymax></bndbox><segmentation><points><x>10693.0625</x><y>12320.638671875</y></points><points><x>10680.4287109375</x><y>12333.271484375</y></points><points><x>10668.0</x><y>12353.0</y></points><points><x>10664.0</x><y>12356.0</y></points><points><x>10657.634765625</x><y>12369.5234375</y></points><points><x>10657.0</x><y>12393.0</y></points><points><x>10651.0</x><y>12402.0</y></points><points><x>10638.6845703125</x><y>12422.8017578125</y></points><points><x>10635.0</x><y>12442.0</y></points><points><x>10629.0</x><y>12449.0</y></points><points><x>10627.0</x><y>12457.0</y></points><points><x>10626.0</x><y>12470.0</y></points><points><x>10632.0</x><y>12475.0</y></points><points><x>10647.8486328125</x><y>12481.2841796875</y></points><points><x>10653.3828125</x><y>12488.4775390625</y></points><points><x>10673.3037109375</x><y>12491.982421875</y></points><points><x>10691.0</x><y>12491.0</y></points><points><x>10697.0</x><y>12497.0</y></points><points><x>10702.7158203125</x><y>12508.0419921875</y></points><points><x>10713.4140625</x><y>12516.5263671875</y></points><points><x>10720.2392578125</x><y>12506.197265625</y></points><points><x>10743.48046875</x><y>12514.498046875</y></points><points><x>10760.451171875</x><y>12520.5849609375</y></points><points><x>10767.2763671875</x><y>12496.974609375</y></points><points><x>10768.5673828125</x><y>12483.8779296875</y></points><points><x>10772.4404296875</x><y>12481.6640625</y></points><points><x>10780.0</x><y>12479.0</y></points><points><x>10785.0</x><y>12474.0</y></points><points><x>10785.0</x><y>12457.0</y></points><points><x>10787.56640625</x><y>12441.4521484375</y></points><points><x>10794.20703125</x><y>12421.3466796875</y></points><points><x>10792.0</x><y>12399.0</y></points><points><x>10783.0</x><y>12389.0</y></points><points><x>10780.0</x><y>12377.0</y></points><points><x>10782.0</x><y>12360.0</y></points><points><x>10776.0009765625</x><y>12346.728515625</y></points><points><x>10770.0</x><y>12334.0</y></points><points><x>10764.0</x><y>12325.0</y></points><points><x>10743.869140625</x><y>12317.6171875</y></points><points><x>10725.1943359375</x><y>12320.9130859375</y></points></segmentation></object><object><name>NILM</name><difficult>0</difficult><truncated>0</truncated><info>[{"confidence": "0"}, {"action": "CREATE", "cat": "NILM", "time": "2020-07-23 14:39;12", "who": "admin", "typeOfanno": "PersonManul"}]</info><confidence>0</confidence><bndbox><xmin>29695.71875</xmin><ymin>19757.0</ymin><xmax>29776.734375</xmax><ymax>19843.384765625</ymax></bndbox><segmentation><points><x>29742.0</x><y>19757.0</y></points><points><x>29729.0</x><y>19767.0</y></points><points><x>29727.02734375</x><y>19778.021484375</y></points><points><x>29716.58984375</x><y>19779.39453125</y></points><points><x>29706.703125</x><y>19781.04296875</y></points><points><x>29695.71875</x><y>19797.24609375</y></points><points><x>29698.0</x><y>19819.0</y></points><points><x>29701.2109375</x><y>19843.384765625</y></points><points><x>29719.611328125</x><y>19835.6953125</y></points><points><x>29737.1875</x><y>19829.103515625</y></points><points><x>29747.0</x><y>19827.0</y></points><points><x>29758.0</x><y>19820.0</y></points><points><x>29764.0</x><y>19815.0</y></points><points><x>29771.0</x><y>19810.0</y></points><points><x>29772.615234375</x><y>19787.083984375</y></points><points><x>29776.734375</x><y>19781.591796875</y></points><points><x>29776.0</x><y>19770.0</y></points><points><x>29766.0</x><y>19759.0</y></points></segmentation></object><object><name>NONE</name><difficult>0</difficult><truncated>0</truncated><info>[{"confidence": "0"}, {"action": "CREATE", "cat": "NONE", "time": "2020-07-23 14:39;12", "who": "admin", "typeOfanno": "PersonManul"}]</info><confidence>0</confidence><bndbox><xmin>19764.96875</xmin><ymin>27637.0</ymin><xmax>19968.595703125</xmax><ymax>27828.828125</ymax></bndbox><segmentation><points><x>19793.0</x><y>27637.0</y></points><points><x>19773.96484375</x><y>27641.146484375</y></points><points><x>19764.96875</x><y>27655.048828125</y></points><points><x>19770.0</x><y>27686.0</y></points><points><x>19772.0</x><y>27708.0</y></points><points><x>19775.0</x><y>27711.0</y></points><points><x>19780.0</x><y>27723.0</y></points><points><x>19781.0</x><y>27733.0</y></points><points><x>19783.77734375</x><y>27742.142578125</y></points><points><x>19784.67578125</x><y>27752.9765625</y></points><points><x>19776.48046875</x><y>27769.869140625</y></points><points><x>19784.263671875</x><y>27785.681640625</y></points><points><x>19789.169921875</x><y>27804.8984375</y></points><points><x>19812.0</x><y>27804.0</y></points><points><x>19815.748046875</x><y>27790.1796875</y></points><points><x>19814.9296875</x><y>27781.18359375</y></points><points><x>19814.10546875</x><y>27773.98828125</y></points><points><x>19820.421875</x><y>27770.693359375</y></points><points><x>19826.189453125</x><y>27774.537109375</y></points><points><x>19833.0</x><y>27781.0</y></points><points><x>19832.0</x><y>27786.0</y></points><points><x>19831.0</x><y>27794.0</y></points><points><x>19827.0</x><y>27799.0</y></points><points><x>19835.296875</x><y>27817.787109375</y></points><points><x>19857.787109375</x><y>27828.828125</y></points><points><x>19906.0</x><y>27798.0</y></points><points><x>19915.0</x><y>27786.0</y></points><points><x>19922.80078125</x><y>27766.67578125</y></points><points><x>19934.0</x><y>27769.0</y></points><points><x>19952.240234375</x><y>27766.67578125</y></points><points><x>19953.875</x><y>27764.22265625</y></points><points><x>19962.87109375</x><y>27751.138671875</y></points><points><x>19968.595703125</x><y>27731.919921875</y></points><points><x>19966.0</x><y>27717.0</y></points><points><x>19963.0</x><y>27705.0</y></points><points><x>19957.0</x><y>27699.0</y></points><points><x>19954.0</x><y>27695.0</y></points><points><x>19946.0</x><y>27690.0</y></points><points><x>19941.0</x><y>27687.0</y></points><points><x>19934.0</x><y>27677.0</y></points><points><x>19927.0</x><y>27675.0</y></points><points><x>19921.0</x><y>27674.0</y></points><points><x>19912.0</x><y>27667.0</y></points><points><x>19897.0</x><y>27663.0</y></points><points><x>19891.0</x><y>27659.0</y></points><points><x>19883.0</x><y>27652.0</y></points><points><x>19876.0</x><y>27641.0</y></points><points><x>19872.0</x><y>27641.0</y></points><points><x>19850.0</x><y>27639.0</y></points><points><x>19842.0</x><y>27640.0</y></points><points><x>19834.0</x><y>27643.0</y></points><points><x>19816.0</x><y>27638.0</y></points></segmentation></object><object><name>NONE</name><difficult>0</difficult><truncated>0</truncated><info>[{"confidence": "0"}, {"action": "CREATE", "cat": "NONE", "time": "2020-07-23 14:39;12", "who": "admin", "typeOfanno": "PersonManul"}]</info><confidence>0</confidence><bndbox><xmin>23531.0</xmin><ymin>15083.0</ymin><xmax>23924.5</xmax><ymax>15487.900390625</ymax></bndbox><segmentation><points><x>23671.0</x><y>15083.0</y></points><points><x>23655.0</x><y>15090.0</y></points><points><x>23646.0</x><y>15096.0</y></points><points><x>23622.158203125</x><y>15091.318359375</y></points><points><x>23606.0</x><y>15086.0</y></points><points><x>23594.0</x><y>15086.0</y></points><points><x>23584.474609375</x><y>15098.24609375</y></points><points><x>23589.740234375</x><y>15118.1962890625</y></points><points><x>23596.06640625</x><y>15134.916015625</y></points><points><x>23596.62109375</x><y>15149.6025390625</y></points><points><x>23584.982421875</x><y>15160.685546875</y></points><points><x>23572.7265625</x><y>15164.37109375</y></points><points><x>23564.96875</x><y>15166.310546875</y></points><points><x>23559.150390625</x><y>15171.5751953125</y></points><points><x>23555.546875</x><y>15176.2861328125</y></points><points><x>23548.34375</x><y>15183.767578125</y></points><points><x>23540.03125</x><y>15193.1884765625</y></points><points><x>23538.0</x><y>15202.0</y></points><points><x>23534.955078125</x><y>15218.515625</y></points><points><x>23533.0</x><y>15232.0</y></points><points><x>23532.0</x><y>15251.0</y></points><points><x>23531.0</x><y>15276.0</y></points><points><x>23535.0</x><y>15293.0</y></points><points><x>23536.0</x><y>15306.0</y></points><points><x>23539.0</x><y>15318.0</y></points><points><x>23551.0</x><y>15329.0</y></points><points><x>23546.0</x><y>15351.0</y></points><points><x>23544.0</x><y>15366.0</y></points><points><x>23539.0</x><y>15371.0</y></points><points><x>23535.0</x><y>15374.0</y></points><points><x>23535.0</x><y>15386.0</y></points><points><x>23532.552734375</x><y>15394.6640625</y></points><points><x>23541.216796875</x><y>15402.5029296875</y></points><points><x>23546.9921875</x><y>15407.453125</y></points><points><x>23567.62109375</x><y>15423.54296875</y></points><points><x>23577.521484375</x><y>15430.96875</y></points><points><x>23599.798828125</x><y>15435.5068359375</y></points><points><x>23635.69140625</x><y>15446.2333984375</y></points><points><x>23667.45703125</x><y>15470.1611328125</y></points><points><x>23717.375</x><y>15487.900390625</y></points><points><x>23777.1953125</x><y>15463.97265625</y></points><points><x>23790.80859375</x><y>15427.255859375</y></points><points><x>23804.423828125</x><y>15395.0771484375</y></points><points><x>23816.0</x><y>15367.0</y></points><points><x>23820.51171875</x><y>15348.458984375</y></points><points><x>23835.0</x><y>15352.0</y></points><points><x>23859.001953125</x><y>15362.974609375</y></points><points><x>23882.0</x><y>15352.0</y></points><points><x>23886.0</x><y>15346.0</y></points><points><x>23894.0</x><y>15317.0</y></points><points><x>23891.0</x><y>15314.0</y></points><points><x>23890.0</x><y>15302.0</y></points><points><x>23895.0</x><y>15292.0</y></points><points><x>23897.0</x><y>15283.0</y></points><points><x>23909.0</x><y>15273.0</y></points><points><x>23912.0</x><y>15269.0</y></points><points><x>23913.0</x><y>15243.0</y></points><points><x>23909.0</x><y>15238.0</y></points><points><x>23924.5</x><y>15215.375</y></points><points><x>23920.19921875</x><y>15195.10546875</y></points><points><x>23912.0</x><y>15191.0</y></points><points><x>23906.0</x><y>15183.0</y></points><points><x>23895.0</x><y>15169.0</y></points><points><x>23891.0</x><y>15166.0</y></points><points><x>23889.4296875</x><y>15158.4931640625</y></points><points><x>23880.498046875</x><y>15161.6572265625</y></points><points><x>23872.6796875</x><y>15165.0068359375</y></points><points><x>23866.5390625</x><y>15173.568359375</y></points><points><x>23863.560546875</x><y>15179.8955078125</y></points><points><x>23858.0</x><y>15189.0</y></points><points><x>23854.0</x><y>15172.0</y></points><points><x>23847.0</x><y>15166.0</y></points><points><x>23843.0</x><y>15161.0</y></points><points><x>23832.0</x><y>15158.0</y></points><points><x>23827.0</x><y>15157.0</y></points><points><x>23824.0</x><y>15154.0</y></points><points><x>23806.0</x><y>15153.0</y></points><points><x>23796.0</x><y>15154.0</y></points><points><x>23791.0</x><y>15153.0</y></points><points><x>23788.0</x><y>15150.0</y></points><points><x>23761.0</x><y>15144.0</y></points><points><x>23748.0</x><y>15133.0</y></points><points><x>23736.0</x><y>15124.0</y></points><points><x>23731.0</x><y>15120.0</y></points><points><x>23729.001953125</x><y>15115.8076171875</y></points><points><x>23721.951171875</x><y>15113.2626953125</y></points><points><x>23712.576171875</x><y>15110.8876953125</y></points><points><x>23706.451171875</x><y>15108.7626953125</y></points><points><x>23696.201171875</x><y>15099.0126953125</y></points><points><x>23695.076171875</x><y>15090.8876953125</y></points><points><x>23692.326171875</x><y>15087.3876953125</y></points><points><x>23683.826171875</x><y>15085.1376953125</y></points></segmentation></object><object><name>NONE</name><difficult>0</difficult><truncated>0</truncated><info>[{"confidence": "0"}, {"action": "CREATE", "cat": "NONE", "time": "2020-07-23 14:39;12", "who": "admin", "typeOfanno": "PersonManul"}]</info><confidence>0</confidence><bndbox><xmin>10872.0</xmin><ymin>27684.0</ymin><xmax>10962.37890625</xmax><ymax>27799.515625</ymax></bndbox><segmentation><points><x>10909.0</x><y>27684.0</y></points><points><x>10896.0</x><y>27695.0</y></points><points><x>10894.0</x><y>27713.0</y></points><points><x>10892.0</x><y>27723.0</y></points><points><x>10889.0</x><y>27727.0</y></points><points><x>10879.0</x><y>27733.0</y></points><points><x>10873.0</x><y>27739.0</y></points><points><x>10872.0</x><y>27748.0</y></points><points><x>10873.9873046875</x><y>27769.8671875</y></points><points><x>10872.0</x><y>27788.0</y></points><points><x>10891.4443359375</x><y>27795.08203125</y></points><points><x>10902.52734375</x><y>27799.515625</y></points><points><x>10908.0</x><y>27792.0</y></points><points><x>10915.0</x><y>27783.0</y></points><points><x>10922.0</x><y>27772.0</y></points><points><x>10922.0</x><y>27768.0</y></points><points><x>10933.0</x><y>27758.0</y></points><points><x>10946.0</x><y>27750.0</y></points><points><x>10962.37890625</x><y>27731.90625</y></points><points><x>10960.9931640625</x><y>27715.279296875</y></points><points><x>10942.4287109375</x><y>27701.42578125</y></points><points><x>10935.0</x><y>27694.0</y></points><points><x>10929.0</x><y>27686.0</y></points></segmentation></object><object><name>NILM</name><difficult>0</difficult><truncated>0</truncated><info>[{"confidence": "0"}, {"action": "CREATE", "cat": "NILM", "time": "2020-07-23 14:39;12", "who": "admin", "typeOfanno": "PersonManul"}]</info><confidence>0</confidence><bndbox><xmin>30335.486328125</xmin><ymin>40840.234375</ymin><xmax>30398.576171875</xmax><ymax>40902.0234375</ymax></bndbox><segmentation><points><x>30363.21484375</x><y>40840.234375</y></points><points><x>30351.0</x><y>40845.0</y></points><points><x>30335.486328125</x><y>40873.921875</y></points><points><x>30339.0</x><y>40894.0</y></points><points><x>30361.35546875</x><y>40902.0234375</y></points><points><x>30390.0</x><y>40887.0</y></points><points><x>30398.576171875</x><y>40858.2890625</y></points><points><x>30387.22265625</x><y>40843.7734375</y></points></segmentation></object><object><name>NONE</name><difficult>0</difficult><truncated>0</truncated><info>[{"confidence": "0"}, {"action": "CREATE", "cat": "NONE", "time": "2020-07-23 14:39;12", "who": "admin", "typeOfanno": "PersonManul"}]</info><confidence>0</confidence><bndbox><xmin>17316.908203125</xmin><ymin>19002.873046875</ymin><xmax>17484.5703125</xmax><ymax>19216.572265625</ymax></bndbox><segmentation><points><x>17363.0</x><y>19007.0</y></points><points><x>17360.39453125</x><y>19016.07421875</y></points><points><x>17352.142578125</x><y>19023.912109375</y></points><points><x>17349.0</x><y>19028.0</y></points><points><x>17347.849609375</x><y>19043.08203125</y></points><points><x>17347.0</x><y>19056.0</y></points><points><x>17336.87890625</x><y>19062.693359375</y></points><points><x>17316.908203125</x><y>19080.2109375</y></points><points><x>17325.984375</x><y>19105.7890625</y></points><points><x>17345.375</x><y>19106.201171875</y></points><points><x>17350.32421875</x><y>19116.515625</y></points><points><x>17351.150390625</x><y>19128.158203125</y></points><points><x>17350.0</x><y>19142.0</y></points><points><x>17350.0</x><y>19154.0</y></points><points><x>17354.474609375</x><y>19159.74609375</y></points><points><x>17357.5234375</x><y>19166.951171875</y></points><points><x>17362.509765625</x><y>19172.21484375</y></points><points><x>17374.1484375</x><y>19177.203125</y></points><points><x>17383.29296875</x><y>19181.08203125</y></points><points><x>17384.123046875</x><y>19201.86328125</y></points><points><x>17393.810546875</x><y>19216.572265625</y></points><points><x>17415.26171875</x><y>19214.509765625</y></points><points><x>17443.31640625</x><y>19214.921875</y></points><points><x>17455.279296875</x><y>19205.84765625</y></points><points><x>17459.40625</x><y>19184.39453125</y></points><points><x>17484.5703125</x><y>19155.927734375</y></points><points><x>17483.74609375</x><y>19134.4765625</y></points><points><x>17482.33984375</x><y>19122.703125</y></points><points><x>17476.15234375</x><y>19113.21484375</y></points><points><x>17470.740234375</x><y>19103.60546875</y></points><points><x>17465.529296875</x><y>19097.650390625</y></points><points><x>17460.875</x><y>19090.01953125</y></points><points><x>17453.24609375</x><y>19084.25</y></points><points><x>17446.91796875</x><y>19076.619140625</y></points><points><x>17442.265625</x><y>19072.15234375</y></points><points><x>17436.30859375</x><y>19067.5</y></points><points><x>17429.05078125</x><y>19061.171875</y></points><points><x>17424.95703125</x><y>19054.658203125</y></points><points><x>17424.0</x><y>19048.0</y></points><points><x>17418.0</x><y>19039.0</y></points><points><x>17415.46484375</x><y>19035.490234375</y></points><points><x>17409.0</x><y>19032.0</y></points><points><x>17401.0</x><y>19019.0</y></points><points><x>17388.0</x><y>19011.0</y></points><points><x>17378.958984375</x><y>19002.873046875</y></points></segmentation></object><object><name>NONE</name><difficult>0</difficult><truncated>0</truncated><info>[{"confidence": "0"}, {"action": "CREATE", "cat": "NONE", "time": "2020-07-23 14:39;12", "who": "admin", "typeOfanno": "PersonManul"}]</info><confidence>0</confidence><bndbox><xmin>22280.892578125</xmin><ymin>23285.671875</ymin><xmax>22910.984375</xmax><ymax>23625.865234375</ymax></bndbox><segmentation><points><x>22662.240234375</x><y>23415.53125</y></points><points><x>22673.21484375</x><y>23406.384765625</y></points><points><x>22666.8125</x><y>23384.4375</y></points><points><x>22666.8125</x><y>23383.5234375</y></points><points><x>22667.728515625</x><y>23382.607421875</y></points><points><x>22697.90625</x><y>23381.693359375</y></points><points><x>22697.90625</x><y>23381.693359375</y></points><points><x>22699.734375</x><y>23383.5234375</y></points><points><x>22701.564453125</x><y>23383.5234375</y></points><points><x>22702.478515625</x><y>23383.5234375</y></points><points><x>22703.392578125</x><y>23384.4375</y></points><points><x>22726.255859375</x><y>23392.66796875</y></points><points><x>22726.255859375</x><y>23392.66796875</y></points><points><x>22729.9140625</x><y>23392.66796875</y></points><points><x>22730.828125</x><y>23392.66796875</y></points><points><x>22732.658203125</x><y>23392.66796875</y></points><points><x>22753.69140625</x><y>23391.75390625</y></points><points><x>22753.69140625</x><y>23391.75390625</y></points><points><x>22756.43359375</x><y>23392.66796875</y></points><points><x>22758.263671875</x><y>23392.66796875</y></points><points><x>22771.98046875</x><y>23409.12890625</y></points><points><x>22771.98046875</x><y>23409.12890625</y></points><points><x>22774.724609375</x><y>23409.12890625</y></points><points><x>22775.638671875</x><y>23409.12890625</y></points><points><x>22816.791015625</x><y>23409.12890625</y></points><points><x>22846.970703125</x><y>23420.103515625</y></points><points><x>22870.748046875</x><y>23429.248046875</y></points><points><x>22871.662109375</x><y>23429.248046875</y></points><points><x>22873.490234375</x><y>23429.248046875</y></points><points><x>22874.404296875</x><y>23429.248046875</y></points><points><x>22876.234375</x><y>23429.248046875</y></points><points><x>22877.1484375</x><y>23429.248046875</y></points><points><x>22906.412109375</x><y>23437.478515625</y></points><points><x>22906.412109375</x><y>23437.478515625</y></points><points><x>22908.2421875</x><y>23438.392578125</y></points><points><x>22909.15625</x><y>23438.392578125</y></points><points><x>22910.0703125</x><y>23439.306640625</y></points><points><x>22910.0703125</x><y>23457.59765625</y></points><points><x>22910.0703125</x><y>23458.51171875</y></points><points><x>22909.15625</x><y>23461.255859375</y></points><points><x>22908.2421875</x><y>23463.083984375</y></points><points><x>22907.328125</x><y>23464.0</y></points><points><x>22906.412109375</x><y>23464.9140625</y></points><points><x>22887.208984375</x><y>23485.033203125</y></points><points><x>22887.208984375</x><y>23485.033203125</y></points><points><x>22887.208984375</x><y>23487.775390625</y></points><points><x>22887.208984375</x><y>23488.69140625</y></points><points><x>22887.208984375</x><y>23520.697265625</y></points><points><x>22887.208984375</x><y>23520.697265625</y></points><points><x>22889.951171875</x><y>23522.52734375</y></points><points><x>22891.78125</x><y>23525.271484375</y></points><points><x>22910.984375</x><y>23544.474609375</y></points><points><x>22910.984375</x><y>23545.390625</y></points><points><x>22910.984375</x><y>23547.21875</y></points><points><x>22889.951171875</x><y>23561.8515625</y></points><points><x>22889.951171875</x><y>23561.8515625</y></points><points><x>22887.208984375</x><y>23561.8515625</y></points><points><x>22884.46484375</x><y>23561.8515625</y></points><points><x>22881.720703125</x><y>23561.8515625</y></points><points><x>22880.806640625</x><y>23561.8515625</y></points><points><x>22856.115234375</x><y>23564.59375</y></points><points><x>22856.115234375</x><y>23564.59375</y></points><points><x>22856.115234375</x><y>23567.337890625</y></points><points><x>22848.798828125</x><y>23599.345703125</y></points><points><x>22847.884765625</x><y>23599.345703125</y></points><points><x>22846.0546875</x><y>23600.259765625</y></points><points><x>22845.140625</x><y>23602.08984375</y></points><points><x>22844.2265625</x><y>23602.08984375</y></points><points><x>22806.732421875</x><y>23614.892578125</y></points><points><x>22806.732421875</x><y>23614.892578125</y></points><points><x>22786.61328125</x><y>23598.431640625</y></points><points><x>22785.69921875</x><y>23598.431640625</y></points><points><x>22739.97265625</x><y>23610.3203125</y></points><points><x>22739.97265625</x><y>23610.3203125</y></points><points><x>22699.734375</x><y>23607.576171875</y></points><points><x>22699.734375</x><y>23607.576171875</y></points><points><x>22696.078125</x><y>23608.490234375</y></points><points><x>22649.4375</x><y>23613.9765625</y></points><points><x>22615.6015625</x><y>23625.865234375</y></points><points><x>22614.6875</x><y>23625.865234375</y></points><points><x>22611.943359375</x><y>23625.865234375</y></points><points><x>22608.28515625</x><y>23625.865234375</y></points><points><x>22587.251953125</x><y>23614.892578125</y></points><points><x>22587.251953125</x><y>23614.892578125</y></points><points><x>22568.046875</x><y>23579.2265625</y></points><points><x>22568.046875</x><y>23579.2265625</y></points><points><x>22568.046875</x><y>23576.482421875</y></points><points><x>22568.046875</x><y>23574.654296875</y></points><points><x>22568.046875</x><y>23570.99609375</y></points><points><x>22536.953125</x><y>23556.36328125</y></points><points><x>22500.373046875</x><y>23552.705078125</y></points><points><x>22500.373046875</x><y>23552.705078125</y></points><points><x>22498.544921875</x><y>23553.62109375</y></points><points><x>22497.630859375</x><y>23554.53515625</y></points><points><x>22494.88671875</x><y>23556.36328125</y></points><points><x>22491.228515625</x><y>23557.27734375</y></points><points><x>22468.365234375</x><y>23578.3125</y></points><points><x>22468.365234375</x><y>23579.2265625</y></points><points><x>22464.708984375</x><y>23580.140625</y></points><points><x>22460.134765625</x><y>23581.970703125</y></points><points><x>22456.478515625</x><y>23581.970703125</y></points><points><x>22428.12890625</x><y>23585.626953125</y></points><points><x>22428.12890625</x><y>23585.626953125</y></points><points><x>22425.384765625</x><y>23585.626953125</y></points><points><x>22432.701171875</x><y>23556.36328125</y></points><points><x>22432.701171875</x><y>23556.36328125</y></points><points><x>22433.615234375</x><y>23554.53515625</y></points><points><x>22433.615234375</x><y>23553.62109375</y></points><points><x>22418.982421875</x><y>23536.244140625</y></points><points><x>22387.890625</x><y>23529.84375</y></points><points><x>22386.974609375</x><y>23504.236328125</y></points><points><x>22386.974609375</x><y>23504.236328125</y></points><points><x>22353.138671875</x><y>23497.8359375</y></points><points><x>22353.138671875</x><y>23497.8359375</y></points><points><x>22348.56640625</x><y>23496.921875</y></points><points><x>22332.10546875</x><y>23474.97265625</y></points><points><x>22318.388671875</x><y>23453.025390625</y></points><points><x>22318.388671875</x><y>23453.025390625</y></points><points><x>22316.55859375</x><y>23450.28125</y></points><points><x>22315.64453125</x><y>23450.28125</y></points><points><x>22295.525390625</x><y>23425.58984375</y></points><points><x>22295.525390625</x><y>23425.58984375</y></points><points><x>22280.892578125</x><y>23399.984375</y></points><points><x>22280.892578125</x><y>23399.0703125</y></points><points><x>22301.927734375</x><y>23376.20703125</y></points><points><x>22291.8671875</x><y>23335.0546875</y></points><points><x>22308.328125</x><y>23317.677734375</y></points><points><x>22308.328125</x><y>23317.677734375</y></points><points><x>22310.158203125</x><y>23316.763671875</y></points><points><x>22311.986328125</x><y>23316.763671875</y></points><points><x>22314.73046875</x><y>23315.849609375</y></points><points><x>22341.25</x><y>23313.10546875</y></points><points><x>22342.1640625</x><y>23313.10546875</y></points><points><x>22343.994140625</x><y>23313.10546875</y></points><points><x>22344.908203125</x><y>23314.935546875</y></points><points><x>22345.822265625</x><y>23315.849609375</y></points><points><x>22349.48046875</x><y>23319.5078125</y></points><points><x>22367.771484375</x><y>23330.482421875</y></points><points><x>22367.771484375</x><y>23330.482421875</y></points><points><x>22371.4296875</x><y>23330.482421875</y></points><points><x>22373.2578125</x><y>23330.482421875</y></points><points><x>22376.001953125</x><y>23330.482421875</y></points><points><x>22408.009765625</x><y>23325.91015625</y></points><points><x>22396.12109375</x><y>23299.388671875</y></points><points><x>22396.12109375</x><y>23298.474609375</y></points><points><x>22397.94921875</x><y>23297.560546875</y></points><points><x>22424.470703125</x><y>23285.671875</y></points><points><x>22424.470703125</x><y>23285.671875</y></points><points><x>22427.212890625</x><y>23285.671875</y></points><points><x>22429.95703125</x><y>23285.671875</y></points><points><x>22432.701171875</x><y>23285.671875</y></points><points><x>22450.990234375</x><y>23307.619140625</y></points><points><x>22450.990234375</x><y>23307.619140625</y></points><points><x>22450.990234375</x><y>23311.27734375</y></points><points><x>22474.767578125</x><y>23319.5078125</y></points><points><x>22475.681640625</x><y>23319.5078125</y></points><points><x>22477.51171875</x><y>23319.5078125</y></points><points><x>22478.42578125</x><y>23320.421875</y></points><points><x>22479.33984375</x><y>23320.421875</y></points><points><x>22481.169921875</x><y>23320.421875</y></points><points><x>22482.083984375</x><y>23320.421875</y></points><points><x>22482.998046875</x><y>23321.3359375</y></points><points><x>22496.71484375</x><y>23329.56640625</y></points><points><x>22497.630859375</x><y>23329.56640625</y></points><points><x>22499.458984375</x><y>23328.65234375</y></points><points><x>22500.373046875</x><y>23328.65234375</y></points><points><x>22503.1171875</x><y>23328.65234375</y></points><points><x>22520.4921875</x><y>23335.96875</y></points><points><x>22520.4921875</x><y>23335.96875</y></points><points><x>22521.408203125</x><y>23338.712890625</y></points><points><x>22523.236328125</x><y>23359.74609375</y></points><points><x>22523.236328125</x><y>23359.74609375</y></points><points><x>22524.150390625</x><y>23362.490234375</y></points><points><x>22524.150390625</x><y>23365.232421875</y></points><points><x>22525.064453125</x><y>23367.0625</y></points><points><x>22529.638671875</x><y>23382.607421875</y></points><points><x>22529.638671875</x><y>23382.607421875</y></points><points><x>22556.158203125</x><y>23378.03515625</y></points><points><x>22556.158203125</x><y>23378.03515625</y></points><points><x>22576.27734375</x><y>23396.326171875</y></points><points><x>22576.27734375</x><y>23396.326171875</y></points><points><x>22579.021484375</x><y>23396.326171875</y></points><points><x>22579.935546875</x><y>23396.326171875</y></points><points><x>22600.96875</x><y>23389.009765625</y></points><points><x>22600.96875</x><y>23389.009765625</y></points><points><x>22603.712890625</x><y>23389.009765625</y></points><points><x>22630.232421875</x><y>23396.326171875</y></points><points><x>22630.232421875</x><y>23396.326171875</y></points><points><x>22635.720703125</x><y>23398.154296875</y></points><points><x>22638.462890625</x><y>23399.0703125</y></points><points><x>22641.20703125</x><y>23399.984375</y></points><points><x>22649.4375</x><y>23411.873046875</y></points><points><x>22649.4375</x><y>23411.873046875</y></points></segmentation></object><object><name>NONE</name><difficult>0</difficult><truncated>0</truncated><info>[{"confidence": "0"}, {"action": "CREATE", "cat": "NONE", "time": "2020-07-23 14:39;12", "who": "admin", "typeOfanno": "PersonManul"}]</info><confidence>0</confidence><bndbox><xmin>22855.45703125</xmin><ymin>23361.958984375</ymin><xmax>23315.451171875</xmax><ymax>23843.90234375</ymax></bndbox><segmentation><points><x>23248.69140625</x><y>23590.583984375</y></points><points><x>23269.7265625</x><y>23602.47265625</y></points><points><x>23300.818359375</x><y>23617.10546875</y></points><points><x>23300.818359375</x><y>23617.10546875</y></points><points><x>23302.6484375</x><y>23618.93359375</y></points><points><x>23304.4765625</x><y>23620.763671875</y></points><points><x>23304.4765625</x><y>23621.677734375</y></points><points><x>23315.451171875</x><y>23649.11328125</y></points><points><x>23315.451171875</x><y>23650.02734375</y></points><points><x>23315.451171875</x><y>23651.85546875</y></points><points><x>23315.451171875</x><y>23652.76953125</y></points><points><x>23315.451171875</x><y>23654.599609375</y></points><points><x>23303.5625</x><y>23682.94921875</y></points><points><x>23303.5625</x><y>23682.94921875</y></points><points><x>23277.041015625</x><y>23715.87109375</y></points><points><x>23284.357421875</x><y>23746.96484375</y></points><points><x>23284.357421875</x><y>23746.96484375</y></points><points><x>23284.357421875</x><y>23750.623046875</y></points><points><x>23283.443359375</x><y>23753.365234375</y></points><points><x>23282.529296875</x><y>23754.279296875</y></points><points><x>23273.3828125</x><y>23771.65625</y></points><points><x>23256.921875</x><y>23775.314453125</y></points><points><x>23241.376953125</x><y>23768.912109375</y></points><points><x>23241.376953125</x><y>23768.912109375</y></points><points><x>23238.6328125</x><y>23768.912109375</y></points><points><x>23215.76953125</x><y>23773.484375</y></points><points><x>23213.02734375</x><y>23796.34765625</y></points><points><x>23213.02734375</x><y>23796.34765625</y></points><points><x>23191.9921875</x><y>23802.748046875</y></points><points><x>23191.9921875</x><y>23802.748046875</y></points><points><x>23189.25</x><y>23801.833984375</y></points><points><x>23188.333984375</x><y>23800.005859375</y></points><points><x>23187.419921875</x><y>23800.005859375</y></points><points><x>23172.7890625</x><y>23798.17578125</y></points><points><x>23157.2421875</x><y>23811.89453125</y></points><points><x>23157.2421875</x><y>23811.89453125</y></points><points><x>23154.498046875</x><y>23811.89453125</y></points><points><x>23133.46484375</x><y>23795.43359375</y></points><points><x>23117.00390625</x><y>23810.064453125</y></points><points><x>23117.00390625</x><y>23810.978515625</y></points><points><x>23117.00390625</x><y>23812.80859375</y></points><points><x>23116.08984375</x><y>23814.63671875</y></points><points><x>23084.99609375</x><y>23822.8671875</y></points><points><x>23084.99609375</x><y>23822.8671875</y></points><points><x>23078.59375</x><y>23822.8671875</y></points><points><x>23059.390625</x><y>23837.5</y></points><points><x>23059.390625</x><y>23838.4140625</y></points><points><x>23057.560546875</x><y>23838.4140625</y></points><points><x>23055.732421875</x><y>23839.328125</y></points><points><x>23052.98828125</x><y>23839.328125</y></points><points><x>23021.89453125</x><y>23843.90234375</y></points><points><x>23020.98046875</x><y>23843.90234375</y></points><points><x>23018.23828125</x><y>23843.90234375</y></points><points><x>23001.77734375</x><y>23827.439453125</y></points><points><x>23001.77734375</x><y>23826.525390625</y></points><points><x>23001.77734375</x><y>23824.697265625</y></points><points><x>23001.77734375</x><y>23823.783203125</y></points><points><x>22971.59765625</x><y>23815.552734375</y></points><points><x>22971.59765625</x><y>23815.552734375</y></points><points><x>22971.59765625</x><y>23812.80859375</y></points><points><x>22963.3671875</x><y>23787.203125</y></points><points><x>22963.3671875</x><y>23787.203125</y></points><points><x>22962.453125</x><y>23785.373046875</y></points><points><x>22960.623046875</x><y>23782.62890625</y></points><points><x>22958.794921875</x><y>23781.71484375</y></points><points><x>22932.2734375</x><y>23768.912109375</y></points><points><x>22932.2734375</x><y>23768.912109375</y></points><points><x>22928.6171875</x><y>23768.912109375</y></points><points><x>22891.12109375</x><y>23773.484375</y></points><points><x>22891.12109375</x><y>23773.484375</y></points><points><x>22887.462890625</x><y>23773.484375</y></points><points><x>22865.515625</x><y>23764.33984375</y></points><points><x>22865.515625</x><y>23763.42578125</y></points><points><x>22855.45703125</x><y>23736.904296875</y></points><points><x>22855.45703125</x><y>23736.904296875</y></points><points><x>22855.45703125</x><y>23734.16015625</y></points><points><x>22855.45703125</x><y>23733.24609375</y></points><points><x>22868.259765625</x><y>23694.837890625</y></points><points><x>22871.001953125</x><y>23671.060546875</y></points><points><x>22871.001953125</x><y>23671.060546875</y></points><points><x>22879.232421875</x><y>23639.966796875</y></points><points><x>22925.873046875</x><y>23621.677734375</y></points><points><x>22925.873046875</x><y>23621.677734375</y></points><points><x>22928.6171875</x><y>23621.677734375</y></points><points><x>22929.53125</x><y>23620.763671875</y></points><points><x>22930.4453125</x><y>23620.763671875</y></points><points><x>22934.103515625</x><y>23620.763671875</y></points><points><x>22960.623046875</x><y>23600.64453125</y></points><points><x>22960.623046875</x><y>23600.64453125</y></points><points><x>22961.5390625</x><y>23598.814453125</y></points><points><x>22952.392578125</x><y>23577.78125</y></points><points><x>22915.8125</x><y>23559.490234375</y></points><points><x>22915.8125</x><y>23559.490234375</y></points><points><x>22915.8125</x><y>23556.748046875</y></points><points><x>22916.728515625</x><y>23555.833984375</y></points><points><x>22952.392578125</x><y>23542.115234375</y></points><points><x>22952.392578125</x><y>23542.115234375</y></points><points><x>22956.966796875</x><y>23541.201171875</y></points><points><x>22958.794921875</x><y>23541.201171875</y></points><points><x>22962.453125</x><y>23541.201171875</y></points><points><x>22980.7421875</x><y>23530.2265625</y></points><points><x>22980.7421875</x><y>23530.2265625</y></points><points><x>22981.658203125</x><y>23528.3984375</y></points><points><x>22982.572265625</x><y>23494.560546875</y></points><points><x>22950.564453125</x><y>23485.416015625</y></points><points><x>22913.0703125</x><y>23469.869140625</y></points><points><x>22916.728515625</x><y>23431.4609375</y></points><points><x>22916.728515625</x><y>23431.4609375</y></points><points><x>22916.728515625</x><y>23428.716796875</y></points><points><x>22916.728515625</x><y>23427.802734375</y></points><points><x>22917.642578125</x><y>23425.974609375</y></points><points><x>22934.103515625</x><y>23391.22265625</y></points><points><x>22934.103515625</x><y>23391.22265625</y></points><points><x>22969.76953125</x><y>23383.90625</y></points><points><x>22970.68359375</x><y>23383.90625</y></points><points><x>22972.51171875</x><y>23383.90625</y></points><points><x>22973.427734375</x><y>23383.90625</y></points><points><x>23015.494140625</x><y>23362.873046875</y></points><points><x>23015.494140625</x><y>23362.873046875</y></points><points><x>23018.23828125</x><y>23361.958984375</y></points><points><x>23020.06640625</x><y>23361.958984375</y></points><points><x>23024.638671875</x><y>23361.958984375</y></points><points><x>23052.07421875</x><y>23379.333984375</y></points><points><x>23052.07421875</x><y>23379.333984375</y></points><points><x>23095.056640625</x><y>23404.025390625</y></points><points><x>23095.056640625</x><y>23404.025390625</y></points><points><x>23138.951171875</x><y>23428.716796875</y></points><points><x>23138.951171875</x><y>23428.716796875</y></points><points><x>23138.951171875</x><y>23431.4609375</y></points><points><x>23138.951171875</x><y>23432.375</y></points><points><x>23139.8671875</x><y>23434.205078125</y></points><points><x>23150.83984375</x><y>23454.32421875</y></points><points><x>23151.75390625</x><y>23454.32421875</y></points><points><x>23153.583984375</x><y>23454.32421875</y></points><points><x>23155.412109375</x><y>23454.32421875</y></points><points><x>23157.2421875</x><y>23454.32421875</y></points><points><x>23193.822265625</x><y>23439.69140625</y></points><points><x>23193.822265625</x><y>23439.69140625</y></points><points><x>23196.564453125</x><y>23438.77734375</y></points><points><x>23198.39453125</x><y>23438.77734375</y></points><points><x>23225.830078125</x><y>23448.8359375</y></points><points><x>23225.830078125</x><y>23448.8359375</y></points><points><x>23226.744140625</x><y>23450.666015625</y></points><points><x>23227.658203125</x><y>23451.580078125</y></points><points><x>23227.658203125</x><y>23453.408203125</y></points><points><x>23228.572265625</x><y>23497.3046875</y></points><points><x>23228.572265625</x><y>23497.3046875</y></points><points><x>23228.572265625</x><y>23500.048828125</y></points><points><x>23228.572265625</x><y>23500.962890625</y></points><points><x>23228.572265625</x><y>23502.79296875</y></points><points><x>23228.572265625</x><y>23503.70703125</y></points><points><x>23247.77734375</x><y>23530.2265625</y></points><points><x>23247.77734375</x><y>23530.2265625</y></points><points><x>23249.607421875</x><y>23531.142578125</y></points><points><x>23249.607421875</x><y>23532.056640625</y></points><points><x>23250.521484375</x><y>23532.970703125</y></points><points><x>23245.94921875</x><y>23571.37890625</y></points><points><x>23245.94921875</x><y>23571.37890625</y></points></segmentation></object><object><name>NONE</name><difficult>0</difficult><truncated>0</truncated><info>[{"confidence": "0"}, {"action": "CREATE", "cat": "NONE", "time": "2020-07-23 14:39;12", "who": "admin", "typeOfanno": "PersonManul"}]</info><confidence>0</confidence><bndbox><xmin>16658.7265625</xmin><ymin>20782.640625</ymin><xmax>16752.3828125</xmax><ymax>20874.634765625</ymax></bndbox><segmentation><points><x>16699.0</x><y>20783.0</y></points><points><x>16692.80859375</x><y>20790.67578125</y></points><points><x>16680.33984375</x><y>20787.3515625</y></points><points><x>16671.1953125</x><y>20798.98828125</y></points><points><x>16668.978515625</x><y>20815.060546875</y></points><points><x>16658.7265625</x><y>20847.7578125</y></points><points><x>16664.544921875</x><y>20858.83984375</y></points><points><x>16686.158203125</x><y>20857.455078125</y></points><points><x>16684.7734375</x><y>20874.634765625</y></points><points><x>16698.07421875</x><y>20873.25</y></points><points><x>16706.109375</x><y>20859.39453125</y></points><points><x>16711.927734375</x><y>20856.0703125</y></points><points><x>16721.625</x><y>20855.79296875</y></points><points><x>16730.0</x><y>20856.0</y></points><points><x>16736.865234375</x><y>20846.92578125</y></points><points><x>16744.625</x><y>20847.48046875</y></points><points><x>16752.3828125</x><y>20843.876953125</y></points><points><x>16750.443359375</x><y>20813.67578125</y></points><points><x>16743.23828125</x><y>20802.869140625</y></points><points><x>16731.0</x><y>20801.0</y></points><points><x>16727.0</x><y>20796.0</y></points><points><x>16721.0</x><y>20791.0</y></points><points><x>16714.69921875</x><y>20782.640625</y></points></segmentation></object><object><name>NONE</name><difficult>0</difficult><truncated>0</truncated><info>[{"confidence": "0"}, {"action": "CREATE", "cat": "NONE", "time": "2020-07-23 14:39;12", "who": "admin", "typeOfanno": "PersonManul"}]</info><confidence>0</confidence><bndbox><xmin>17095.724609375</xmin><ymin>31970.0</ymin><xmax>17438.0</xmax><ymax>32255.53125</ymax></bndbox><segmentation><points><x>17295.0</x><y>31970.0</y></points><points><x>17287.0</x><y>31986.0</y></points><points><x>17276.0</x><y>31986.0</y></points><points><x>17267.0</x><y>31984.0</y></points><points><x>17248.0</x><y>31983.0</y></points><points><x>17235.0</x><y>31986.0</y></points><points><x>17220.0</x><y>31989.0</y></points><points><x>17204.0</x><y>31994.0</y></points><points><x>17193.0</x><y>31997.0</y></points><points><x>17179.0</x><y>31996.0</y></points><points><x>17146.08984375</x><y>32011.068359375</y></points><points><x>17107.39453125</x><y>32022.125</y></points><points><x>17099.41015625</x><y>32070.03515625</y></points><points><x>17095.724609375</x><y>32122.859375</y></points><points><x>17119.6796875</x><y>32148.65625</y></points><points><x>17148.546875</x><y>32218.064453125</y></points><points><x>17222.869140625</x><y>32255.53125</y></points><points><x>17269.55078125</x><y>32253.689453125</y></points><points><x>17297.8046875</x><y>32237.10546875</y></points><points><x>17330.97265625</x><y>32236.490234375</y></points><points><x>17346.0</x><y>32210.0</y></points><points><x>17345.0</x><y>32200.0</y></points><points><x>17342.0</x><y>32185.0</y></points><points><x>17346.0</x><y>32182.0</y></points><points><x>17347.0</x><y>32188.0</y></points><points><x>17350.0</x><y>32191.0</y></points><points><x>17364.0</x><y>32193.0</y></points><points><x>17368.0</x><y>32177.0</y></points><points><x>17392.0</x><y>32180.0</y></points><points><x>17397.0</x><y>32175.0</y></points><points><x>17400.0</x><y>32164.0</y></points><points><x>17401.0</x><y>32150.0</y></points><points><x>17398.0</x><y>32128.0</y></points><points><x>17395.0</x><y>32115.0</y></points><points><x>17399.0</x><y>32110.0</y></points><points><x>17399.0</x><y>32104.0</y></points><points><x>17402.0</x><y>32110.0</y></points><points><x>17404.0</x><y>32124.0</y></points><points><x>17405.0</x><y>32129.0</y></points><points><x>17409.0</x><y>32133.0</y></points><points><x>17429.0</x><y>32136.0</y></points><points><x>17435.0</x><y>32132.0</y></points><points><x>17438.0</x><y>32111.0</y></points><points><x>17432.0</x><y>32098.0</y></points><points><x>17420.0</x><y>32072.0</y></points><points><x>17416.0</x><y>32067.0</y></points><points><x>17407.0</x><y>32058.0</y></points><points><x>17397.0</x><y>32049.0</y></points><points><x>17398.0</x><y>32041.0</y></points><points><x>17400.0</x><y>32023.0</y></points><points><x>17394.0</x><y>32013.0</y></points><points><x>17387.0</x><y>32004.0</y></points><points><x>17385.0</x><y>31992.0</y></points><points><x>17377.0</x><y>31989.0</y></points><points><x>17361.0</x><y>31985.0</y></points><points><x>17350.0</x><y>31979.0</y></points><points><x>17335.0</x><y>31976.0</y></points><points><x>17321.0</x><y>31973.0</y></points></segmentation></object><object><name>NONE</name><difficult>0</difficult><truncated>0</truncated><info>[{"confidence": "0"}, {"action": "CREATE", "cat": "NONE", "time": "2020-07-23 14:39;12", "who": "admin", "typeOfanno": "PersonManul"}]</info><confidence>0</confidence><bndbox><xmin>22319.35546875</xmin><ymin>39003.4921875</ymin><xmax>22456.79296875</xmax><ymax>39158.0</ymax></bndbox><segmentation><points><x>22418.0</x><y>39012.6328125</y></points><points><x>22414.3984375</x><y>39010.6953125</y></points><points><x>22405.25390625</x><y>39007.37109375</y></points><points><x>22395.83203125</x><y>39003.4921875</y></points><points><x>22379.76171875</x><y>39008.75390625</y></points><points><x>22365.0</x><y>39023.0</y></points><points><x>22353.0</x><y>39016.0</y></points><points><x>22342.0</x><y>39016.0</y></points><points><x>22338.751953125</x><y>39022.33203125</y></points><points><x>22334.0</x><y>39026.0</y></points><points><x>22329.0</x><y>39030.0</y></points><points><x>22329.0</x><y>39045.0</y></points><points><x>22325.17578125</x><y>39051.703125</y></points><points><x>22323.0</x><y>39065.0</y></points><points><x>22326.0</x><y>39068.0</y></points><points><x>22326.0</x><y>39080.0</y></points><points><x>22319.35546875</x><y>39087.171875</y></points><points><x>22320.0</x><y>39101.0</y></points><points><x>22329.0</x><y>39103.0</y></points><points><x>22331.0</x><y>39114.0</y></points><points><x>22338.474609375</x><y>39124.30078125</y></points><points><x>22334.0</x><y>39144.0</y></points><points><x>22341.0</x><y>39149.0</y></points><points><x>22349.0</x><y>39155.0</y></points><points><x>22373.111328125</x><y>39150.34765625</y></points><points><x>22384.0</x><y>39158.0</y></points><points><x>22399.0</x><y>39158.0</y></points><points><x>22400.0</x><y>39146.0</y></points><points><x>22407.0</x><y>39140.0</y></points><points><x>22410.0</x><y>39134.0</y></points><points><x>22418.0</x><y>39130.0</y></points><points><x>22434.0</x><y>39130.0</y></points><points><x>22448.0</x><y>39124.0</y></points><points><x>22456.79296875</x><y>39109.6171875</y></points><points><x>22445.0</x><y>39076.0</y></points><points><x>22428.0</x><y>39052.0</y></points><points><x>22428.806640625</x><y>39031.4765625</y></points><points><x>22432.130859375</x><y>39023.44140625</y></points><points><x>22430.19140625</x><y>39018.17578125</y></points><points><x>22425.48046875</x><y>39015.40625</y></points><points><x>22419.939453125</x><y>39013.46484375</y></points></segmentation></object><object><name>HSIL</name><difficult>0</difficult><truncated>0</truncated><info>[{"confidence": "0"}, {"action": "CREATE", "cat": "HSIL", "time": "2020-07-23 14:39;12", "who": "admin", "typeOfanno": "PersonManul"}]</info><confidence>0</confidence><bndbox><xmin>27715.8984375</xmin><ymin>14978.0</ymin><xmax>28027.150390625</xmax><ymax>15196.5478515625</ymax></bndbox><segmentation><points><x>27845.0</x><y>14978.0</y></points><points><x>27829.0</x><y>14983.0</y></points><points><x>27822.0</x><y>14984.0</y></points><points><x>27796.0</x><y>14988.0</y></points><points><x>27790.0</x><y>14989.0</y></points><points><x>27777.123046875</x><y>15006.08203125</y></points><points><x>27765.0</x><y>15009.0</y></points><points><x>27759.0</x><y>15015.0</y></points><points><x>27746.0</x><y>15022.0</y></points><points><x>27741.0</x><y>15026.0</y></points><points><x>27739.0</x><y>15034.0</y></points><points><x>27735.0</x><y>15038.0</y></points><points><x>27721.0</x><y>15046.0</y></points><points><x>27715.8984375</x><y>15059.1796875</y></points><points><x>27728.0</x><y>15066.0</y></points><points><x>27736.185546875</x><y>15070.345703125</y></points><points><x>27739.0</x><y>15074.0</y></points><points><x>27739.0</x><y>15078.0</y></points><points><x>27736.9296875</x><y>15087.095703125</y></points><points><x>27734.32421875</x><y>15093.423828125</y></points><points><x>27737.154296875</x><y>15100.751953125</y></points><points><x>27734.9375</x><y>15104.630859375</y></points><points><x>27737.70703125</x><y>15107.9560546875</y></points><points><x>27741.033203125</x><y>15110.1728515625</y></points><points><x>27743.52734375</x><y>15112.9443359375</y></points><points><x>27743.802734375</x><y>15115.1611328125</y></points><points><x>27746.57421875</x><y>15119.59375</y></points><points><x>27750.453125</x><y>15120.7021484375</y></points><points><x>27753.501953125</x><y>15117.931640625</y></points><points><x>27755.44140625</x><y>15116.8232421875</y></points><points><x>27759.0</x><y>15117.0</y></points><points><x>27765.0</x><y>15123.0</y></points><points><x>27772.103515625</x><y>15125.8056640625</y></points><points><x>27776.5703125</x><y>15129.900390625</y></points><points><x>27787.0</x><y>15127.0</y></points><points><x>27788.0</x><y>15137.0</y></points><points><x>27795.0</x><y>15149.0</y></points><points><x>27815.0</x><y>15151.0</y></points><points><x>27829.0</x><y>15143.0</y></points><points><x>27833.0</x><y>15146.0</y></points><points><x>27850.0</x><y>15146.0</y></points><points><x>27855.0</x><y>15145.0</y></points><points><x>27861.0</x><y>15141.0</y></points><points><x>27877.0</x><y>15141.0</y></points><points><x>27893.0</x><y>15147.0</y></points><points><x>27899.0</x><y>15154.0</y></points><points><x>27922.0</x><y>15159.0</y></points><points><x>27941.25390625</x><y>15167.73046875</y></points><points><x>27961.203125</x><y>15176.0439453125</y></points><points><x>27978.9375</x><y>15167.73046875</y></points><points><x>27989.3046875</x><y>15194.962890625</y></points><points><x>28001.658203125</x><y>15196.5478515625</y></points><points><x>28005.814453125</x><y>15186.0185546875</y></points><points><x>28016.0</x><y>15172.0</y></points><points><x>28022.1640625</x><y>15153.8759765625</y></points><points><x>28013.0</x><y>15142.0</y></points><points><x>28018.0078125</x><y>15129.2158203125</y></points><points><x>28026.873046875</x><y>15121.734375</y></points><points><x>28027.150390625</x><y>15103.4462890625</y></points><points><x>28023.548828125</x><y>15085.435546875</y></points><points><x>28023.548828125</x><y>15072.689453125</y></points><points><x>28013.296875</x><y>15060.7744140625</y></points><points><x>27993.345703125</x><y>15057.44921875</y></points><points><x>27980.0</x><y>15058.0</y></points><points><x>27979.0</x><y>15050.0</y></points><points><x>27971.0</x><y>15038.0</y></points><points><x>27954.0</x><y>15037.0</y></points><points><x>27941.0</x><y>15019.0</y></points><points><x>27938.8046875</x><y>15016.533203125</y></points><points><x>27933.779296875</x><y>15012.810546875</y></points><points><x>27930.98828125</x><y>15010.3916015625</y></points><points><x>27925.58984375</x><y>15004.994140625</y></points><points><x>27920.751953125</x><y>15005.1806640625</y></points><points><x>27916.470703125</x><y>15005.3662109375</y></points><points><x>27911.0</x><y>15000.0</y></points><points><x>27905.0</x><y>14995.0</y></points><points><x>27899.0</x><y>14991.0</y></points><points><x>27894.0</x><y>14987.0</y></points><points><x>27880.0</x><y>14985.0</y></points><points><x>27874.0</x><y>14980.0</y></points></segmentation></object><object><name>NONE</name><difficult>0</difficult><truncated>0</truncated><info>[{"confidence": "0"}, {"action": "CREATE", "cat": "NONE", "time": "2020-07-23 14:39;12", "who": "admin", "typeOfanno": "PersonManul"}]</info><confidence>0</confidence><bndbox><xmin>24370.802734375</xmin><ymin>20907.140625</ymin><xmax>24797.076171875</xmax><ymax>21372.111328125</ymax></bndbox><segmentation><points><x>24700.02734375</x><y>20907.75390625</y></points><points><x>24716.61328125</x><y>20913.896484375</y></points><points><x>24732.58203125</x><y>20916.353515625</y></points><points><x>24744.251953125</x><y>20933.55078125</y></points><points><x>24747.32421875</x><y>20956.892578125</y></points><points><x>24747.32421875</x><y>20957.505859375</y></points><points><x>24747.32421875</x><y>20959.349609375</y></points><points><x>24747.32421875</x><y>20959.962890625</y></points><points><x>24740.56640625</x><y>20990.060546875</y></points><points><x>24739.953125</x><y>20990.060546875</y></points><points><x>24738.109375</x><y>20991.2890625</y></points><points><x>24729.51171875</x><y>21012.787109375</y></points><points><x>24744.251953125</x><y>21025.685546875</y></points><points><x>24758.37890625</x><y>21038.583984375</y></points><points><x>24764.521484375</x><y>21063.154296875</y></points><points><x>24763.908203125</x><y>21093.25</y></points><points><x>24763.908203125</x><y>21093.25</y></points><points><x>24747.9375</x><y>21110.44921875</y></points><points><x>24747.9375</x><y>21110.44921875</y></points><points><x>24746.708984375</x><y>21112.291015625</y></points><points><x>24731.96875</x><y>21138.703125</y></points><points><x>24740.56640625</x><y>21155.287109375</y></points><points><x>24755.923828125</x><y>21159.587890625</y></points><points><x>24755.923828125</x><y>21159.587890625</y></points><points><x>24762.064453125</x><y>21179.2421875</y></points><points><x>24762.064453125</x><y>21179.2421875</y></points><points><x>24760.8359375</x><y>21201.96875</y></points><points><x>24760.8359375</x><y>21201.96875</y></points><points><x>24781.10546875</x><y>21232.06640625</y></points><points><x>24795.84765625</x><y>21251.72265625</y></points><points><x>24795.84765625</x><y>21252.3359375</y></points><points><x>24796.462890625</x><y>21254.1796875</y></points><points><x>24797.076171875</x><y>21282.43359375</y></points><points><x>24797.076171875</x><y>21282.43359375</y></points><points><x>24795.84765625</x><y>21284.275390625</y></points><points><x>24774.96484375</x><y>21289.189453125</y></points><points><x>24774.96484375</x><y>21289.8046875</y></points><points><x>24772.5078125</x><y>21290.41796875</y></points><points><x>24751.623046875</x><y>21288.576171875</y></points><points><x>24751.009765625</x><y>21288.576171875</y></points><points><x>24748.552734375</x><y>21286.732421875</y></points><points><x>24741.181640625</x><y>21278.1328125</y></points><points><x>24740.56640625</x><y>21278.1328125</y></points><points><x>24738.724609375</x><y>21278.1328125</y></points><points><x>24717.2265625</x><y>21287.34765625</y></points><points><x>24717.2265625</x><y>21287.34765625</y></points><points><x>24696.95703125</x><y>21286.119140625</y></points><points><x>24696.95703125</x><y>21286.119140625</y></points><points><x>24695.728515625</x><y>21283.662109375</y></points><points><x>24682.830078125</x><y>21268.919921875</y></points><points><x>24652.732421875</x><y>21276.291015625</y></points><points><x>24628.77734375</x><y>21286.119140625</y></points><points><x>24628.77734375</x><y>21286.732421875</y></points><points><x>24628.77734375</x><y>21288.576171875</y></points><points><x>24628.77734375</x><y>21289.8046875</y></points><points><x>24620.177734375</x><y>21312.53125</y></points><points><x>24620.177734375</x><y>21312.53125</y></points><points><x>24618.3359375</x><y>21313.759765625</y></points><points><x>24601.13671875</x><y>21316.830078125</y></points><points><x>24591.310546875</x><y>21336.484375</y></points><points><x>24590.6953125</x><y>21336.484375</y></points><points><x>24588.853515625</x><y>21338.328125</y></points><points><x>24579.025390625</x><y>21353.68359375</y></points><points><x>24579.025390625</x><y>21354.298828125</y></points><points><x>24577.796875</x><y>21355.52734375</y></points><points><x>24569.8125</x><y>21369.0390625</y></points><points><x>24569.8125</x><y>21369.654296875</y></points><points><x>24567.96875</x><y>21370.267578125</y></points><points><x>24554.455078125</x><y>21370.267578125</y></points><points><x>24554.455078125</x><y>21370.267578125</y></points><points><x>24550.15625</x><y>21369.654296875</y></points><points><x>24545.857421875</x><y>21367.810546875</y></points><points><x>24542.78515625</x><y>21367.197265625</y></points><points><x>24530.501953125</x><y>21361.66796875</y></points><points><x>24529.88671875</x><y>21361.66796875</y></points><points><x>24528.044921875</x><y>21361.66796875</y></points><points><x>24526.201171875</x><y>21361.66796875</y></points><points><x>24506.546875</x><y>21367.197265625</y></points><points><x>24505.931640625</x><y>21367.197265625</y></points><points><x>24504.08984375</x><y>21369.0390625</y></points><points><x>24503.474609375</x><y>21369.654296875</y></points><points><x>24474.60546875</x><y>21372.111328125</y></points><points><x>24474.60546875</x><y>21372.111328125</y></points><points><x>24471.53515625</x><y>21372.111328125</y></points><points><x>24469.078125</x><y>21372.111328125</y></points><points><x>24452.494140625</x><y>21359.826171875</y></points><points><x>24452.494140625</x><y>21359.826171875</y></points><points><x>24443.89453125</x><y>21339.556640625</y></points><points><x>24443.89453125</x><y>21339.556640625</y></points><points><x>24443.89453125</x><y>21337.099609375</y></points><points><x>24443.89453125</x><y>21335.2578125</y></points><points><x>24446.966796875</x><y>21314.98828125</y></points><points><x>24446.966796875</x><y>21314.98828125</y></points><points><x>24446.966796875</x><y>21312.53125</y></points><points><x>24445.73828125</x><y>21310.6875</y></points><points><x>24419.326171875</x><y>21299.630859375</y></points><points><x>24419.326171875</x><y>21299.630859375</y></points><points><x>24414.412109375</x><y>21297.7890625</y></points><points><x>24384.314453125</x><y>21286.732421875</y></points><points><x>24384.314453125</x><y>21286.732421875</y></points><points><x>24382.47265625</x><y>21284.890625</y></points><points><x>24380.62890625</x><y>21283.662109375</y></points><points><x>24370.802734375</x><y>21270.1484375</y></points><points><x>24370.802734375</x><y>21270.1484375</y></points><points><x>24370.802734375</x><y>21267.69140625</y></points><points><x>24371.416015625</x><y>21265.234375</y></points><points><x>24384.314453125</x><y>21243.736328125</y></points><points><x>24386.771484375</x><y>21216.095703125</y></points><points><x>24386.771484375</x><y>21216.095703125</y></points><points><x>24395.37109375</x><y>21197.0546875</y></points><points><x>24395.37109375</x><y>21197.0546875</y></points><points><x>24397.828125</x><y>21196.44140625</y></points><points><x>24426.697265625</x><y>21182.314453125</y></points><points><x>24426.697265625</x><y>21182.314453125</y></points><points><x>24428.5390625</x><y>21181.0859375</y></points><points><x>24449.423828125</x><y>21171.873046875</y></points><points><x>24449.423828125</x><y>21171.873046875</y></points><points><x>24451.265625</x><y>21170.029296875</y></points><points><x>24452.494140625</x><y>21168.80078125</y></points><points><x>24476.44921875</x><y>21156.515625</y></points><points><x>24476.44921875</x><y>21156.515625</y></points><points><x>24478.90625</x><y>21156.515625</y></points><points><x>24480.748046875</x><y>21156.515625</y></points><points><x>24482.591796875</x><y>21156.515625</y></points><points><x>24528.658203125</x><y>21143.00390625</y></points><points><x>24529.2734375</x><y>21143.00390625</y></points><points><x>24532.34375</x><y>21141.16015625</y></points><points><x>24533.572265625</x><y>21141.16015625</y></points><points><x>24536.029296875</x><y>21141.16015625</y></points><points><x>24537.2578125</x><y>21141.16015625</y></points><points><x>24574.111328125</x><y>21128.26171875</y></points><points><x>24574.111328125</x><y>21128.26171875</y></points><points><x>24564.283203125</x><y>21104.921875</y></points><points><x>24564.283203125</x><y>21104.306640625</y></points><points><x>24564.283203125</x><y>21102.46484375</y></points><points><x>24564.283203125</x><y>21101.236328125</y></points><points><x>24567.35546875</x><y>21085.265625</y></points><points><x>24596.837890625</x><y>21077.28125</y></points><points><x>24596.837890625</x><y>21077.28125</y></points><points><x>24599.908203125</x><y>21076.666015625</y></points><points><x>24601.751953125</x><y>21075.4375</y></points><points><x>24615.87890625</x><y>21069.296875</y></points><points><x>24615.87890625</x><y>21069.296875</y></points><points><x>24615.263671875</x><y>21047.798828125</y></points><points><x>24615.263671875</x><y>21047.798828125</y></points><points><x>24627.548828125</x><y>21027.529296875</y></points><points><x>24627.548828125</x><y>21026.9140625</y></points><points><x>24629.392578125</x><y>21026.30078125</y></points><points><x>24630.005859375</x><y>21025.685546875</y></points><points><x>24643.51953125</x><y>21009.716796875</y></points><points><x>24629.392578125</x><y>20987.603515625</y></points><points><x>24647.818359375</x><y>20966.10546875</y></points><points><x>24652.732421875</x><y>20951.36328125</y></points><points><x>24652.732421875</x><y>20950.75</y></points><points><x>24653.9609375</x><y>20949.521484375</y></points><points><x>24658.875</x><y>20940.30859375</y></points><points><x>24660.103515625</x><y>20922.49609375</y></points><points><x>24660.103515625</x><y>20922.49609375</y></points><points><x>24677.30078125</x><y>20907.75390625</y></points><points><x>24677.30078125</x><y>20907.140625</y></points></segmentation></object><object><name>NONE</name><difficult>0</difficult><truncated>0</truncated><info>[{"confidence": "0"}, {"action": "CREATE", "cat": "NONE", "time": "2020-07-23 14:39;12", "who": "admin", "typeOfanno": "PersonManul"}]</info><confidence>0</confidence><bndbox><xmin>32370.6484375</xmin><ymin>14069.3525390625</ymin><xmax>32497.30078125</xmax><ymax>14174.1103515625</ymax></bndbox><segmentation><points><x>32380.951171875</x><y>14106.037109375</y></points><points><x>32370.6484375</x><y>14134.0927734375</y></points><points><x>32385.90234375</x><y>14156.3681640625</y></points><points><x>32402.298828125</x><y>14164.3525390625</y></points><points><x>32424.693359375</x><y>14174.1103515625</y></points><points><x>32437.470703125</x><y>14170.8076171875</y></points><points><x>32443.298828125</x><y>14157.3525390625</y></points><points><x>32452.298828125</x><y>14159.3525390625</y></points><points><x>32483.298828125</x><y>14163.3525390625</y></points><points><x>32497.30078125</x><y>14149.357421875</y></points><points><x>32491.11328125</x><y>14114.291015625</y></points><points><x>32453.298828125</x><y>14088.3525390625</y></points><points><x>32436.298828125</x><y>14076.3525390625</y></points><points><x>32416.298828125</x><y>14069.3525390625</y></points><points><x>32399.927734375</x><y>14073.033203125</y></points><points><x>32380.951171875</x><y>14088.2978515625</y></points></segmentation></object><object><name>NONE</name><difficult>0</difficult><truncated>0</truncated><info>[{"confidence": "0"}, {"action": "CREATE", "cat": "NONE", "time": "2020-07-23 14:39;12", "who": "admin", "typeOfanno": "PersonManul"}]</info><confidence>0</confidence><bndbox><xmin>14271.7138671875</xmin><ymin>24483.5625</ymin><xmax>14527.111328125</xmax><ymax>24919.78125</ymax></bndbox><segmentation><points><x>14448.46484375</x><y>24532.9453125</y></points><points><x>14465.83984375</x><y>24550.322265625</y></points><points><x>14465.83984375</x><y>24550.322265625</y></points><points><x>14466.7548828125</x><y>24552.150390625</y></points><points><x>14466.7548828125</x><y>24553.064453125</y></points><points><x>14466.7548828125</x><y>24554.89453125</y></points><points><x>14466.7548828125</x><y>24600.619140625</y></points><points><x>14466.7548828125</x><y>24600.619140625</y></points><points><x>14467.6689453125</x><y>24602.447265625</y></points><points><x>14467.6689453125</x><y>24603.36328125</y></points><points><x>14468.583984375</x><y>24606.10546875</y></points><points><x>14468.583984375</x><y>24607.021484375</y></points><points><x>14470.412109375</x><y>24644.515625</y></points><points><x>14470.412109375</x><y>24644.515625</y></points><points><x>14470.412109375</x><y>24647.2578125</y></points><points><x>14470.412109375</x><y>24650.916015625</y></points><points><x>14469.498046875</x><y>24656.404296875</y></points><points><x>14468.583984375</x><y>24658.232421875</y></points><points><x>14474.0703125</x><y>24695.7265625</y></points><points><x>14485.044921875</x><y>24703.95703125</y></points><points><x>14485.044921875</x><y>24703.95703125</y></points><points><x>14492.3603515625</x><y>24737.794921875</y></points><points><x>14492.3603515625</x><y>24737.794921875</y></points><points><x>14514.30859375</x><y>24765.228515625</y></points><points><x>14514.30859375</x><y>24765.228515625</y></points><points><x>14525.2822265625</x><y>24808.2109375</y></points><points><x>14525.2822265625</x><y>24809.125</y></points><points><x>14525.2822265625</x><y>24810.955078125</y></points><points><x>14526.197265625</x><y>24815.52734375</y></points><points><x>14527.111328125</x><y>24816.44140625</y></points><points><x>14527.111328125</x><y>24852.107421875</y></points><points><x>14527.111328125</x><y>24853.021484375</y></points><points><x>14525.2822265625</x><y>24853.935546875</y></points><points><x>14524.3681640625</x><y>24854.8515625</y></points><points><x>14522.5390625</x><y>24855.765625</y></points><points><x>14520.7099609375</x><y>24856.6796875</y></points><points><x>14505.1640625</x><y>24880.45703125</y></points><points><x>14505.1640625</x><y>24880.45703125</y></points><points><x>14503.3349609375</x><y>24881.37109375</y></points><points><x>14502.419921875</x><y>24882.28515625</y></points><points><x>14501.505859375</x><y>24882.28515625</y></points><points><x>14499.6767578125</x><y>24884.115234375</y></points><points><x>14485.958984375</x><y>24897.83203125</y></points><points><x>14485.958984375</x><y>24897.83203125</y></points><points><x>14485.958984375</x><y>24901.490234375</y></points><points><x>14485.044921875</x><y>24903.318359375</y></points><points><x>14484.1298828125</x><y>24906.0625</y></points><points><x>14474.0703125</x><y>24917.037109375</y></points><points><x>14474.0703125</x><y>24917.037109375</y></points><points><x>14472.2412109375</x><y>24917.951171875</y></points><points><x>14471.3271484375</x><y>24918.865234375</y></points><points><x>14469.498046875</x><y>24918.865234375</y></points><points><x>14447.5498046875</x><y>24919.78125</y></points><points><x>14447.5498046875</x><y>24919.78125</y></points><points><x>14444.806640625</x><y>24917.951171875</y></points><points><x>14443.8916015625</x><y>24917.951171875</y></points><points><x>14434.7470703125</x><y>24906.9765625</y></points><points><x>14434.7470703125</x><y>24906.9765625</y></points><points><x>14435.6611328125</x><y>24905.1484375</y></points><points><x>14438.4052734375</x><y>24905.1484375</y></points><points><x>14440.234375</x><y>24904.234375</y></points><points><x>14441.1484375</x><y>24902.404296875</y></points><points><x>14442.9775390625</x><y>24902.404296875</y></points><points><x>14445.720703125</x><y>24899.662109375</y></points><points><x>14447.5498046875</x><y>24885.029296875</y></points><points><x>14447.5498046875</x><y>24885.029296875</y></points><points><x>14430.1748046875</x><y>24881.37109375</y></points><points><x>14430.1748046875</x><y>24881.37109375</y></points><points><x>14427.4306640625</x><y>24883.201171875</y></points><points><x>14405.482421875</x><y>24875.884765625</y></points><points><x>14405.482421875</x><y>24875.884765625</y></points><points><x>14402.7392578125</x><y>24874.970703125</y></points><points><x>14395.4228515625</x><y>24867.654296875</y></points><points><x>14395.4228515625</x><y>24867.654296875</y></points><points><x>14396.337890625</x><y>24864.91015625</y></points><points><x>14396.337890625</x><y>24863.99609375</y></points><points><x>14398.1669921875</x><y>24860.337890625</y></points><points><x>14406.3974609375</x><y>24842.046875</y></points><points><x>14406.3974609375</x><y>24842.046875</y></points><points><x>14405.482421875</x><y>24839.3046875</y></points><points><x>14402.7392578125</x><y>24837.474609375</y></points><points><x>14399.99609375</x><y>24835.646484375</y></points><points><x>14388.107421875</x><y>24814.61328125</y></points><points><x>14388.107421875</x><y>24814.61328125</y></points><points><x>14388.107421875</x><y>24811.869140625</y></points><points><x>14388.107421875</x><y>24810.955078125</y></points><points><x>14387.1923828125</x><y>24795.408203125</y></points><points><x>14387.1923828125</x><y>24795.408203125</y></points><points><x>14384.44921875</x><y>24795.408203125</y></points><points><x>14378.0478515625</x><y>24794.494140625</y></points><points><x>14348.7841796875</x><y>24778.033203125</y></points><points><x>14348.7841796875</x><y>24778.033203125</y></points><points><x>14334.1513671875</x><y>24753.341796875</y></points><points><x>14334.1513671875</x><y>24752.42578125</y></points><points><x>14333.2373046875</x><y>24751.51171875</y></points><points><x>14330.494140625</x><y>24748.767578125</y></points><points><x>14309.4599609375</x><y>24738.708984375</y></points><points><x>14301.2294921875</x><y>24717.67578125</y></points><points><x>14282.939453125</x><y>24689.326171875</y></points><points><x>14282.939453125</x><y>24689.326171875</y></points><points><x>14282.939453125</x><y>24686.58203125</y></points><points><x>14275.8388671875</x><y>24667.8125</y></points><points><x>14271.7138671875</x><y>24656.673828125</y></points><points><x>14276.5380859375</x><y>24633.541015625</y></points><points><x>14300.3154296875</x><y>24613.421875</y></points><points><x>14300.3154296875</x><y>24613.421875</y></points><points><x>14302.14453125</x><y>24612.5078125</y></points><points><x>14302.14453125</x><y>24611.59375</y></points><points><x>14302.14453125</x><y>24609.763671875</y></points><points><x>14313.1181640625</x><y>24584.158203125</y></points><points><x>14325.9208984375</x><y>24554.89453125</y></points><points><x>14325.9208984375</x><y>24554.89453125</y></points><points><x>14327.75</x><y>24553.978515625</y></points><points><x>14328.6650390625</x><y>24553.064453125</y></points><points><x>14329.5791015625</x><y>24552.150390625</y></points><points><x>14330.494140625</x><y>24551.236328125</y></points><points><x>14352.44140625</x><y>24513.7421875</y></points><points><x>14352.44140625</x><y>24513.7421875</y></points><points><x>14355.185546875</x><y>24511.912109375</y></points><points><x>14356.099609375</x><y>24511.912109375</y></points><points><x>14357.9287109375</x><y>24510.998046875</y></points><points><x>14358.8427734375</x><y>24510.083984375</y></points><points><x>14363.416015625</x><y>24507.33984375</y></points><points><x>14378.9619140625</x><y>24486.306640625</y></points><points><x>14413.712890625</x><y>24483.5625</y></points><points><x>14413.712890625</x><y>24483.5625</y></points><points><x>14416.45703125</x><y>24487.220703125</y></points><points><x>14423.7724609375</x><y>24515.5703125</y></points><points><x>14423.7724609375</x><y>24516.484375</y></points><points><x>14424.6875</x><y>24517.3984375</y></points><points><x>14424.6875</x><y>24519.228515625</y></points><points><x>14425.6015625</x><y>24521.056640625</y></points><points><x>14426.5166015625</x><y>24521.97265625</y></points><points><x>14438.4052734375</x><y>24525.630859375</y></points><points><x>14438.4052734375</x><y>24525.630859375</y></points></segmentation></object><object><name>NONE</name><difficult>0</difficult><truncated>0</truncated><info>[{"confidence": "0"}, {"action": "CREATE", "cat": "NONE", "time": "2020-07-23 14:39;12", "who": "admin", "typeOfanno": "PersonManul"}]</info><confidence>0</confidence><bndbox><xmin>19628.771484375</xmin><ymin>21157.24609375</ymin><xmax>20069.173828125</xmax><ymax>21502.443359375</ymax></bndbox><segmentation><points><x>19878.763671875</x><y>21157.24609375</y></points><points><x>19904.560546875</x><y>21168.302734375</y></points><points><x>19922.373046875</x><y>21171.98828125</y></points><points><x>19942.642578125</x><y>21187.34375</y></points><points><x>19950.62890625</x><y>21200.2421875</y></points><points><x>19979.49609375</x><y>21204.54296875</y></points><points><x>19999.765625</x><y>21205.15625</y></points><points><x>20023.107421875</x><y>21228.49609375</y></points><points><x>20031.70703125</x><y>21235.8671875</y></points><points><x>20056.275390625</x><y>21270.263671875</y></points><points><x>20056.275390625</x><y>21270.263671875</y></points><points><x>20056.275390625</x><y>21272.720703125</y></points><points><x>20055.66015625</x><y>21302.818359375</y></points><points><x>20055.66015625</x><y>21303.43359375</y></points><points><x>20046.447265625</x><y>21334.7578125</y></points><points><x>20061.802734375</x><y>21353.185546875</y></points><points><x>20061.802734375</x><y>21353.185546875</y></points><points><x>20064.259765625</x><y>21354.4140625</y></points><points><x>20065.48828125</x><y>21355.642578125</y></points><points><x>20069.173828125</x><y>21379.59765625</y></points><points><x>20042.76171875</x><y>21396.181640625</y></points><points><x>20042.76171875</x><y>21396.181640625</y></points><points><x>20022.4921875</x><y>21417.064453125</y></points><points><x>19994.8515625</x><y>21407.23828125</y></points><points><x>19965.369140625</x><y>21439.177734375</y></points><points><x>19965.369140625</x><y>21439.791015625</y></points><points><x>19965.369140625</x><y>21442.248046875</y></points><points><x>19956.15625</x><y>21456.990234375</y></points><points><x>19956.15625</x><y>21456.990234375</y></points><points><x>19956.15625</x><y>21460.060546875</y></points><points><x>19937.115234375</x><y>21477.873046875</y></points><points><x>19936.5</x><y>21477.873046875</y></points><points><x>19934.04296875</x><y>21479.1015625</y></points><points><x>19930.97265625</x><y>21479.716796875</y></points><points><x>19907.6328125</x><y>21483.40234375</y></points><points><x>19907.017578125</x><y>21483.40234375</y></points><points><x>19905.17578125</x><y>21483.40234375</y></points><points><x>19902.71875</x><y>21483.40234375</y></points><points><x>19881.833984375</x><y>21488.9296875</y></points><points><x>19881.833984375</x><y>21488.9296875</y></points><points><x>19877.53515625</x><y>21490.771484375</y></points><points><x>19841.294921875</x><y>21502.443359375</y></points><points><x>19841.294921875</x><y>21502.443359375</y></points><points><x>19838.837890625</x><y>21502.443359375</y></points><points><x>19804.44140625</x><y>21493.84375</y></points><points><x>19804.44140625</x><y>21493.84375</y></points><points><x>19776.80078125</x><y>21489.54296875</y></points><points><x>19776.80078125</x><y>21489.54296875</y></points><points><x>19776.80078125</x><y>21487.087890625</y></points><points><x>19741.17578125</x><y>21469.888671875</y></points><points><x>19701.865234375</x><y>21452.689453125</y></points><points><x>19701.865234375</x><y>21452.076171875</y></points><points><x>19700.0234375</x><y>21450.232421875</y></points><points><x>19687.125</x><y>21441.01953125</y></points><points><x>19687.125</x><y>21441.01953125</y></points><points><x>19683.439453125</x><y>21440.40625</y></points><points><x>19656.412109375</x><y>21420.75</y></points><points><x>19635.529296875</x><y>21398.0234375</y></points><points><x>19634.9140625</x><y>21398.0234375</y></points><points><x>19628.771484375</x><y>21364.85546875</y></points><points><x>19628.771484375</x><y>21364.85546875</y></points><points><x>19630.615234375</x><y>21361.78515625</y></points><points><x>19631.228515625</x><y>21360.556640625</y></points><points><x>19642.900390625</x><y>21340.287109375</y></points><points><x>19639.828125</x><y>21310.802734375</y></points><points><x>19653.955078125</x><y>21269.650390625</y></points><points><x>19665.01171875</x><y>21259.822265625</y></points><points><x>19665.01171875</x><y>21259.822265625</y></points><points><x>19663.783203125</x><y>21238.939453125</y></points><points><x>19663.783203125</x><y>21238.939453125</y></points><points><x>19690.80859375</x><y>21229.111328125</y></points><points><x>19690.80859375</x><y>21229.111328125</y></points><points><x>19693.265625</x><y>21229.111328125</y></points><points><x>19694.494140625</x><y>21229.111328125</y></points><points><x>19695.72265625</x><y>21229.111328125</y></points><points><x>19712.306640625</x><y>21235.8671875</y></points><points><x>19743.01953125</x><y>21227.8828125</y></points><points><x>19743.6328125</x><y>21227.8828125</y></points><points><x>19745.4765625</x><y>21227.8828125</y></points><points><x>19747.318359375</x><y>21227.8828125</y></points><points><x>19776.1875</x><y>21227.8828125</y></points><points><x>19776.1875</x><y>21227.8828125</y></points><points><x>19801.984375</x><y>21238.939453125</y></points><points><x>19814.8828125</x><y>21216.826171875</y></points><points><x>19814.8828125</x><y>21216.212890625</y></points><points><x>19816.7265625</x><y>21214.984375</y></points><points><x>19816.7265625</x><y>21214.369140625</y></points><points><x>19809.35546875</x><y>21194.099609375</y></points><points><x>19812.42578125</x><y>21181.81640625</y></points><points><x>19812.42578125</x><y>21181.81640625</y></points><points><x>19813.654296875</x><y>21179.97265625</y></points><points><x>19814.26953125</x><y>21179.97265625</y></points><points><x>19817.33984375</x><y>21179.359375</y></points><points><x>19818.568359375</x><y>21178.130859375</y></points><points><x>19821.640625</x><y>21178.130859375</y></points><points><x>19842.5234375</x><y>21170.14453125</y></points><points><x>19843.138671875</x><y>21170.14453125</y></points></segmentation></object><object><name>NONE</name><difficult>0</difficult><truncated>0</truncated><info>[{"confidence": "0"}, {"action": "CREATE", "cat": "NONE", "time": "2020-07-23 14:39;12", "who": "admin", "typeOfanno": "PersonManul"}]</info><confidence>0</confidence><bndbox><xmin>32333.419921875</xmin><ymin>19681.59765625</ymin><xmax>32452.09765625</xmax><ymax>19813.498046875</ymax></bndbox><segmentation><points><x>32412.080078125</x><y>19681.59765625</y></points><points><x>32374.951171875</x><y>19699.75</y></points><points><x>32364.224609375</x><y>19718.7265625</y></points><points><x>32353.091796875</x><y>19727.599609375</y></points><points><x>32348.935546875</x><y>19746.99609375</y></points><points><x>32333.419921875</x><y>19750.322265625</y></points><points><x>32335.08203125</x><y>19788.560546875</y></points><points><x>32352.26171875</x><y>19796.873046875</y></points><points><x>32360.8515625</x><y>19803.5234375</y></points><points><x>32380.248046875</x><y>19813.498046875</y></points><points><x>32406.29296875</x><y>19807.6796875</y></points><points><x>32424.95703125</x><y>19782.74609375</y></points><points><x>32433.705078125</x><y>19765.251953125</y></points><points><x>32442.82421875</x><y>19749.990234375</y></points><points><x>32440.033203125</x><y>19730.634765625</y></points><points><x>32451.013671875</x><y>19716.4921875</y></points><points><x>32452.09765625</x><y>19698.923828125</y></points><points><x>32430.232421875</x><y>19697.2734375</y></points></segmentation></object><object><name>NILM</name><difficult>0</difficult><truncated>0</truncated><info>[{"confidence": "0"}, {"action": "CREATE", "cat": "NILM", "time": "2020-07-23 14:39;12", "who": "admin", "typeOfanno": "PersonManul"}]</info><confidence>0</confidence><bndbox><xmin>34829.08203125</xmin><ymin>27050.31640625</ymin><xmax>34894.75</xmax><ymax>27121.25</ymax></bndbox><segmentation><points><x>34876.1875</x><y>27050.31640625</y></points><points><x>34849.5859375</x><y>27058.62890625</y></points><points><x>34829.08203125</x><y>27078.025390625</y></points><points><x>34834.62109375</x><y>27104.0703125</y></points><points><x>34843.0</x><y>27116.0</y></points><points><x>34858.453125</x><y>27121.25</y></points><points><x>34875.6328125</x><y>27121.25</y></points><points><x>34890.0390625</x><y>27114.876953125</y></points><points><x>34894.75</x><y>27095.205078125</y></points><points><x>34891.0</x><y>27074.0</y></points></segmentation></object><object><name>ASC_H</name><difficult>0</difficult><truncated>0</truncated><info>[{"confidence": "0"}, {"action": "CREATE", "cat": "ASC_H", "time": "2020-07-23 14:39;12", "who": "admin", "typeOfanno": "PersonManul"}]</info><confidence>0</confidence><bndbox><xmin>10297.0</xmin><ymin>18991.77734375</ymin><xmax>10367.0478515625</xmax><ymax>19071.060546875</ymax></bndbox><segmentation><points><x>10318.1005859375</x><y>18991.77734375</y></points><points><x>10298.3740234375</x><y>18999.966796875</y></points><points><x>10297.0</x><y>19023.0</y></points><points><x>10306.5625</x><y>19037.375</y></points><points><x>10314.0</x><y>19040.0</y></points><points><x>10318.0</x><y>19044.0</y></points><points><x>10318.0</x><y>19057.0</y></points><points><x>10325.1728515625</x><y>19069.19921875</y></points><points><x>10350.8564453125</x><y>19071.060546875</y></points><points><x>10360.0</x><y>19057.0</y></points><points><x>10367.0478515625</x><y>19043.701171875</y></points><points><x>10360.0</x><y>19024.0</y></points><points><x>10349.0</x><y>19015.0</y></points><points><x>10332.0</x><y>19012.0</y></points><points><x>10331.0</x><y>19000.0</y></points></segmentation></object><object><name>NILM</name><difficult>0</difficult><truncated>0</truncated><info>[{"confidence": "0"}, {"action": "CREATE", "cat": "NILM", "time": "2020-07-23 14:39;12", "who": "admin", "typeOfanno": "PersonManul"}]</info><confidence>0</confidence><bndbox><xmin>31444.14453125</xmin><ymin>21445.85546875</ymin><xmax>31504.64453125</xmax><ymax>21493.60546875</ymax></bndbox><segmentation><points><x>31463.0</x><y>21449.0</y></points><points><x>31452.0</x><y>21456.0</y></points><points><x>31449.0</x><y>21462.0</y></points><points><x>31444.14453125</x><y>21482.60546875</y></points><points><x>31446.0</x><y>21490.0</y></points><points><x>31479.76953125</x><y>21493.60546875</y></points><points><x>31499.0</x><y>21488.0</y></points><points><x>31504.64453125</x><y>21473.35546875</y></points><points><x>31497.01953125</x><y>21457.60546875</y></points><points><x>31491.64453125</x><y>21450.85546875</y></points><points><x>31480.89453125</x><y>21445.85546875</y></points></segmentation></object><object><name>NONE</name><difficult>0</difficult><truncated>0</truncated><info>[{"confidence": "0"}, {"action": "CREATE", "cat": "NONE", "time": "2020-07-23 14:39;12", "who": "admin", "typeOfanno": "PersonManul"}]</info><confidence>0</confidence><bndbox><xmin>18826.837890625</xmin><ymin>23628.544921875</ymin><xmax>18981.455078125</xmax><ymax>23784.546875</ymax></bndbox><segmentation><points><x>18829.609375</x><y>23643.5078125</y></points><points><x>18826.837890625</x><y>23659.580078125</y></points><points><x>18856.763671875</x><y>23669.0</y></points><points><x>18866.0</x><y>23693.0</y></points><points><x>18871.0</x><y>23700.0</y></points><points><x>18876.0</x><y>23713.0</y></points><points><x>18883.0</x><y>23722.0</y></points><points><x>18892.0</x><y>23727.0</y></points><points><x>18892.0</x><y>23731.0</y></points><points><x>18901.0</x><y>23738.0</y></points><points><x>18909.0</x><y>23754.0</y></points><points><x>18917.0</x><y>23759.0</y></points><points><x>18917.0</x><y>23764.0</y></points><points><x>18925.482421875</x><y>23769.861328125</y></points><points><x>18937.0</x><y>23769.0</y></points><points><x>18943.76953125</x><y>23763.48828125</y></points><points><x>18962.888671875</x><y>23784.546875</y></points><points><x>18974.52734375</x><y>23772.908203125</y></points><points><x>18981.455078125</x><y>23752.126953125</y></points><points><x>18969.5390625</x><y>23729.12890625</y></points><points><x>18963.443359375</x><y>23709.732421875</y></points><points><x>18978.68359375</x><y>23677.037109375</y></points><points><x>18974.25</x><y>23668.169921875</y></points><points><x>18963.720703125</x><y>23665.3984375</y></points><points><x>18956.23828125</x><y>23646.279296875</y></points><points><x>18942.0</x><y>23650.0</y></points><points><x>18923.0</x><y>23661.0</y></points><points><x>18909.0</x><y>23662.0</y></points><points><x>18897.7734375</x><y>23649.603515625</y></points><points><x>18877.26953125</x><y>23647.94140625</y></points><points><x>18871.171875</x><y>23631.87109375</y></points><points><x>18854.26953125</x><y>23628.544921875</y></points></segmentation></object><object><name>NONE</name><difficult>0</difficult><truncated>0</truncated><info>[{"confidence": "0"}, {"action": "CREATE", "cat": "NONE", "time": "2020-07-23 14:39;12", "who": "admin", "typeOfanno": "PersonManul"}]</info><confidence>0</confidence><bndbox><xmin>5863.45458984375</xmin><ymin>31872.568359375</ymin><xmax>5932.72705078125</xmax><ymax>31960.12890625</ymax></bndbox><segmentation><points><x>5891.7177734375</x><y>31872.568359375</y></points><points><x>5880.0</x><y>31885.0</y></points><points><x>5879.0</x><y>31896.0</y></points><points><x>5870.0</x><y>31902.0</y></points><points><x>5863.45458984375</x><y>31910.806640625</y></points><points><x>5867.88818359375</x><y>31932.97265625</y></points><points><x>5876.47802734375</x><y>31960.12890625</y></points><points><x>5901.0</x><y>31960.0</y></points><points><x>5902.0</x><y>31947.0</y></points><points><x>5916.0</x><y>31946.0</y></points><points><x>5930.51025390625</x><y>31934.08203125</y></points><points><x>5930.0</x><y>31916.0</y></points><points><x>5932.72705078125</x><y>31900.5546875</y></points><points><x>5925.0</x><y>31892.0</y></points><points><x>5914.162109375</x><y>31877.001953125</y></points></segmentation></object><object><name>HSIL</name><difficult>0</difficult><truncated>0</truncated><info>[{"confidence": "0"}, {"action": "CREATE", "cat": "HSIL", "time": "2020-07-23 14:39;12", "who": "admin", "typeOfanno": "PersonManul"}]</info><confidence>0</confidence><bndbox><xmin>34437.0</xmin><ymin>25662.423828125</ymin><xmax>34598.28125</xmax><ymax>25896.8125</ymax></bndbox><segmentation><points><x>34500.09765625</x><y>25662.423828125</y></points><points><x>34479.46875</x><y>25667.787109375</y></points><points><x>34468.0</x><y>25721.0</y></points><points><x>34461.0</x><y>25732.0</y></points><points><x>34447.0</x><y>25742.0</y></points><points><x>34443.0</x><y>25764.0</y></points><points><x>34438.0</x><y>25789.0</y></points><points><x>34437.0</x><y>25821.0</y></points><points><x>34442.0</x><y>25821.0</y></points><points><x>34443.0</x><y>25835.0</y></points><points><x>34448.0</x><y>25843.0</y></points><points><x>34453.0</x><y>25847.0</y></points><points><x>34463.0</x><y>25848.0</y></points><points><x>34457.0</x><y>25855.0</y></points><points><x>34451.0</x><y>25855.0</y></points><points><x>34438.10546875</x><y>25873.537109375</y></points><points><x>34440.0</x><y>25887.0</y></points><points><x>34454.1796875</x><y>25895.982421875</y></points><points><x>34467.19921875</x><y>25884.06640625</y></points><points><x>34478.28515625</x><y>25882.126953125</y></points><points><x>34483.828125</x><y>25883.513671875</y></points><points><x>34485.765625</x><y>25890.994140625</y></points><points><x>34502.66796875</x><y>25896.8125</y></points><points><x>34527.0</x><y>25884.0</y></points><points><x>34530.0</x><y>25880.0</y></points><points><x>34532.0</x><y>25863.0</y></points><points><x>34539.69921875</x><y>25855.083984375</y></points><points><x>34539.2890625</x><y>25882.3125</y></points><points><x>34548.36328125</x><y>25882.724609375</y></points><points><x>34580.95703125</x><y>25880.25</y></points><points><x>34598.28125</x><y>25851.783203125</y></points><points><x>34590.03125</x><y>25785.775390625</y></points><points><x>34564.8671875</x><y>25695.427734375</y></points></segmentation></object><object><name>NONE</name><difficult>0</difficult><truncated>0</truncated><info>[{"confidence": "0"}, {"action": "CREATE", "cat": "NONE", "time": "2020-07-23 14:39;12", "who": "admin", "typeOfanno": "PersonManul"}]</info><confidence>0</confidence><bndbox><xmin>25593.591796875</xmin><ymin>18192.4375</ymin><xmax>25828.841796875</xmax><ymax>18444.271484375</ymax></bndbox><segmentation><points><x>25593.591796875</x><y>18245.875</y></points><points><x>25618.162109375</x><y>18266.759765625</y></points><points><x>25634.74609375</x><y>18299.3125</y></points><points><x>25656.857421875</x><y>18331.25390625</y></points><points><x>25662.0</x><y>18380.0</y></points><points><x>25683.26953125</x><y>18387.76171875</y></points><points><x>25693.7109375</x><y>18408.03125</y></points><points><x>25696.16796875</x><y>18444.271484375</y></points><points><x>25801.81640625</x><y>18432.6015625</y></points><points><x>25828.841796875</x><y>18429.529296875</y></points><points><x>25827.703125</x><y>18415.439453125</y></points><points><x>25822.4921875</x><y>18402.224609375</y></points><points><x>25824.5390625</x><y>18391.802734375</y></points><points><x>25816.537109375</x><y>18384.73046875</y></points><points><x>25810.58203125</x><y>18376.728515625</y></points><points><x>25802.0</x><y>18369.0</y></points><points><x>25799.0</x><y>18360.0</y></points><points><x>25789.0</x><y>18345.0</y></points><points><x>25786.0</x><y>18341.0</y></points><points><x>25780.0</x><y>18331.0</y></points><points><x>25783.0</x><y>18308.0</y></points><points><x>25778.0</x><y>18284.0</y></points><points><x>25775.0</x><y>18281.0</y></points><points><x>25783.0</x><y>18279.0</y></points><points><x>25788.0</x><y>18261.0</y></points><points><x>25777.24609375</x><y>18250.7890625</y></points><points><x>25762.0</x><y>18259.0</y></points><points><x>25755.0</x><y>18260.0</y></points><points><x>25739.0</x><y>18261.0</y></points><points><x>25736.0</x><y>18264.0</y></points><points><x>25736.0</x><y>18269.0</y></points><points><x>25732.0</x><y>18275.0</y></points><points><x>25725.0</x><y>18266.0</y></points><points><x>25720.0</x><y>18260.0</y></points><points><x>25709.0</x><y>18253.0</y></points><points><x>25694.0</x><y>18243.0</y></points><points><x>25663.0</x><y>18193.666015625</y></points><points><x>25640.888671875</x><y>18192.4375</y></points></segmentation></object><object><name>NONE</name><difficult>0</difficult><truncated>0</truncated><info>[{"confidence": "0"}, {"action": "CREATE", "cat": "NONE", "time": "2020-07-23 14:39;12", "who": "admin", "typeOfanno": "PersonManul"}]</info><confidence>0</confidence><bndbox><xmin>14682.7802734375</xmin><ymin>22949.703125</ymin><xmax>14721.0</xmax><ymax>22988.328125</ymax></bndbox><segmentation><points><x>14689.0</x><y>22952.0</y></points><points><x>14682.7802734375</x><y>22967.578125</y></points><points><x>14693.1552734375</x><y>22988.328125</y></points><points><x>14720.5302734375</x><y>22985.828125</y></points><points><x>14721.0</x><y>22962.0</y></points><points><x>14707.2802734375</x><y>22949.703125</y></points></segmentation></object><object><name>HSIL</name><difficult>0</difficult><truncated>0</truncated><info>[{"confidence": "0"}, {"action": "CREATE", "cat": "HSIL", "time": "2020-07-23 14:39;12", "who": "admin", "typeOfanno": "PersonManul"}]</info><confidence>0</confidence><bndbox><xmin>41483.5234375</xmin><ymin>27211.728515625</ymin><xmax>41825.6484375</xmax><ymax>27673.015625</ymax></bndbox><segmentation><points><x>41624.18359375</x><y>27235.68359375</y></points><points><x>41625.41015625</x><y>27215.4140625</y></points><points><x>41625.41015625</x><y>27215.4140625</y></points><points><x>41642.609375</x><y>27211.728515625</y></points><points><x>41656.12109375</x><y>27227.69921875</y></points><points><x>41661.03515625</x><y>27245.51171875</y></points><points><x>41667.1796875</x><y>27268.23828125</y></points><points><x>41675.77734375</x><y>27260.25390625</y></points><points><x>41681.921875</x><y>27247.35546875</y></points><points><x>41682.53515625</x><y>27247.35546875</y></points><points><x>41696.046875</x><y>27247.35546875</y></points><points><x>41700.9609375</x><y>27259.638671875</y></points><points><x>41701.57421875</x><y>27259.638671875</y></points><points><x>41703.41796875</x><y>27259.638671875</y></points><points><x>41726.14453125</x><y>27262.7109375</y></points><points><x>41739.65625</x><y>27257.796875</y></points><points><x>41754.3984375</x><y>27261.482421875</y></points><points><x>41767.9140625</x><y>27272.537109375</y></points><points><x>41767.9140625</x><y>27272.537109375</y></points><points><x>41771.59765625</x><y>27272.537109375</y></points><points><x>41773.44140625</x><y>27272.537109375</y></points><points><x>41788.18359375</x><y>27281.13671875</y></points><points><x>41788.18359375</x><y>27281.751953125</y></points><points><x>41792.48046875</x><y>27302.021484375</y></points><points><x>41805.99609375</x><y>27297.720703125</y></points><points><x>41820.734375</x><y>27300.79296875</y></points><points><x>41825.6484375</x><y>27310.005859375</y></points><points><x>41825.6484375</x><y>27310.62109375</y></points><points><x>41823.19140625</x><y>27321.67578125</y></points><points><x>41809.6796875</x><y>27324.1328125</y></points><points><x>41804.15234375</x><y>27322.291015625</y></points><points><x>41804.15234375</x><y>27322.291015625</y></points><points><x>41805.99609375</x><y>27334.57421875</y></points><points><x>41815.8203125</x><y>27340.716796875</y></points><points><x>41815.8203125</x><y>27341.33203125</y></points><points><x>41810.90625</x><y>27353.615234375</y></points><points><x>41810.90625</x><y>27353.615234375</y></points><points><x>41794.32421875</x><y>27372.658203125</y></points><points><x>41773.44140625</x><y>27389.2421875</y></points><points><x>41773.44140625</x><y>27389.2421875</y></points><points><x>41767.9140625</x><y>27427.32421875</y></points><points><x>41782.0390625</x><y>27443.29296875</y></points><points><x>41782.0390625</x><y>27443.29296875</y></points><points><x>41783.26953125</x><y>27445.13671875</y></points><points><x>41783.8828125</x><y>27445.13671875</y></points><points><x>41784.49609375</x><y>27446.978515625</y></points><points><x>41790.63671875</x><y>27462.333984375</y></points><points><x>41786.33984375</x><y>27478.91796875</y></points><points><x>41776.7265625</x><y>27500.865234375</y></points><points><x>41775.1015625</x><y>27527.115234375</y></points><points><x>41778.96875</x><y>27537.26953125</y></points><points><x>41793.7109375</x><y>27538.498046875</y></points><points><x>41798.0078125</x><y>27547.09765625</y></points><points><x>41798.0078125</x><y>27547.712890625</y></points><points><x>41798.0078125</x><y>27550.169921875</y></points><points><x>41791.8671875</x><y>27561.83984375</y></points><points><x>41793.7109375</x><y>27579.037109375</y></points><points><x>41793.7109375</x><y>27579.037109375</y></points><points><x>41793.7109375</x><y>27581.494140625</y></points><points><x>41782.65234375</x><y>27596.8515625</y></points><points><x>41782.65234375</x><y>27596.8515625</y></points><points><x>41780.8125</x><y>27598.078125</y></points><points><x>41764.2265625</x><y>27596.8515625</y></points><points><x>41748.2578125</x><y>27618.962890625</y></points><points><x>41729.828125</x><y>27650.2890625</y></points><points><x>41692.36328125</x><y>27671.171875</y></points><points><x>41664.72265625</x><y>27673.015625</y></points><points><x>41625.41015625</x><y>27655.81640625</y></points><points><x>41597.76953125</x><y>27631.861328125</y></points><points><x>41597.76953125</x><y>27631.861328125</y></points><points><x>41562.76171875</x><y>27632.4765625</y></points><points><x>41552.31640625</x><y>27606.064453125</y></points><points><x>41530.8203125</x><y>27587.0234375</y></points><points><x>41530.8203125</x><y>27587.0234375</y></points><points><x>41530.20703125</x><y>27584.56640625</y></points><points><x>41527.75</x><y>27556.3125</y></points><points><x>41527.75</x><y>27555.697265625</y></points><points><x>41528.36328125</x><y>27553.85546875</y></points><points><x>41544.94921875</x><y>27517.0</y></points><points><x>41544.94921875</x><y>27517.0</y></points><points><x>41545.5625</x><y>27514.544921875</y></points><points><x>41516.69140625</x><y>27490.58984375</y></points><points><x>41495.80859375</x><y>27472.162109375</y></points><points><x>41483.5234375</x><y>27427.9375</y></points><points><x>41513.62109375</x><y>27372.04296875</y></points><points><x>41513.62109375</x><y>27372.04296875</y></points><points><x>41515.46484375</x><y>27369.5859375</y></points><points><x>41517.30859375</x><y>27367.744140625</y></points><points><x>41543.10546875</x><y>27317.990234375</y></points><points><x>41543.10546875</x><y>27317.990234375</y></points><points><x>41544.33203125</x><y>27315.533203125</y></points><points><x>41547.40234375</x><y>27293.421875</y></points><points><x>41547.40234375</x><y>27293.421875</y></points><points><x>41549.24609375</x><y>27292.193359375</y></points><points><x>41565.21875</x><y>27263.32421875</y></points><points><x>41565.21875</x><y>27263.32421875</y></points><points><x>41567.671875</x><y>27262.7109375</y></points><points><x>41569.515625</x><y>27262.7109375</y></points><points><x>41593.47265625</x><y>27262.7109375</y></points><points><x>41594.0859375</x><y>27243.669921875</y></points><points><x>41594.0859375</x><y>27243.0546875</y></points><points><x>41594.0859375</x><y>27241.212890625</y></points><points><x>41600.84375</x><y>27233.2265625</y></points><points><x>41600.84375</x><y>27233.2265625</y></points><points><x>41611.28515625</x><y>27231.998046875</y></points><points><x>41611.28515625</x><y>27231.998046875</y></points></segmentation></object><object><name>NONE</name><difficult>0</difficult><truncated>0</truncated><info>[{"confidence": "0"}, {"action": "CREATE", "cat": "NONE", "time": "2020-07-23 14:39;12", "who": "admin", "typeOfanno": "PersonManul"}]</info><confidence>0</confidence><bndbox><xmin>22796.201171875</xmin><ymin>24297.888671875</ymin><xmax>23294.646484375</xmax><ymax>24759.046875</ymax></bndbox><segmentation><points><x>23109.916015625</x><y>24336.595703125</y></points><points><x>23135.521484375</x><y>24319.220703125</y></points><points><x>23167.529296875</x><y>24311.904296875</y></points><points><x>23167.529296875</x><y>24311.904296875</y></points><points><x>23208.681640625</x><y>24315.5625</y></points><points><x>23234.2890625</x><y>24305.50390625</y></points><points><x>23255.322265625</x><y>24308.24609375</y></points><points><x>23281.841796875</x><y>24308.24609375</y></points><points><x>23294.646484375</x><y>24330.1953125</y></points><points><x>23294.646484375</x><y>24357.62890625</y></points><points><x>23289.158203125</x><y>24377.748046875</y></points><points><x>23289.158203125</x><y>24377.748046875</y></points><points><x>23271.783203125</x><y>24401.525390625</y></points><points><x>23271.783203125</x><y>24401.525390625</y></points><points><x>23269.955078125</x><y>24404.26953125</y></points><points><x>23261.72265625</x><y>24422.55859375</y></points><points><x>23266.296875</x><y>24443.59375</y></points><points><x>23289.158203125</x><y>24461.8828125</y></points><points><x>23284.5859375</x><y>24495.71875</y></points><points><x>23280.927734375</x><y>24532.298828125</y></points><points><x>23280.927734375</x><y>24532.298828125</y></points><points><x>23279.099609375</x><y>24533.21484375</y></points><points><x>23265.47265625</x><y>24545.294921875</y></points><points><x>23249.501953125</x><y>24551.4375</y></points><points><x>23255.03125</x><y>24572.3203125</y></points><points><x>23261.787109375</x><y>24596.890625</y></points><points><x>23261.787109375</x><y>24597.50390625</y></points><points><x>23247.044921875</x><y>24611.017578125</y></points><points><x>23246.431640625</x><y>24611.017578125</y></points><points><x>23218.17578125</x><y>24617.7734375</y></points><points><x>23190.537109375</x><y>24620.23046875</y></points><points><x>23176.408203125</x><y>24636.814453125</y></points><points><x>23155.525390625</x><y>24662.611328125</y></points><points><x>23144.46875</x><y>24684.109375</y></points><points><x>23144.46875</x><y>24684.109375</y></points><points><x>23143.240234375</x><y>24685.953125</y></points><points><x>23131.5703125</x><y>24708.064453125</y></points><points><x>23131.5703125</x><y>24708.064453125</y></points><points><x>23113.7578125</x><y>24719.12109375</y></points><points><x>23089.189453125</x><y>24719.12109375</y></points><points><x>23065.234375</x><y>24726.4921875</y></points><points><x>23065.84765625</x><y>24749.83203125</y></points><points><x>23057.248046875</x><y>24755.974609375</y></points><points><x>23035.13671875</x><y>24751.060546875</y></points><points><x>23035.13671875</x><y>24751.060546875</y></points><points><x>23033.294921875</x><y>24749.21875</y></points><points><x>23016.708984375</x><y>24759.046875</y></points><points><x>22989.0703125</x><y>24754.1328125</y></points><points><x>22980.470703125</x><y>24740.619140625</y></points><points><x>22948.53125</x><y>24741.234375</y></points><points><x>22948.53125</x><y>24741.234375</y></points><points><x>22916.58984375</x><y>24726.4921875</y></points><points><x>22897.548828125</x><y>24701.923828125</y></points><points><x>22897.548828125</x><y>24701.30859375</y></points><points><x>22896.3203125</x><y>24698.8515625</y></points><points><x>22872.98046875</x><y>24669.369140625</y></points><points><x>22872.98046875</x><y>24669.369140625</y></points><points><x>22858.23828125</x><y>24620.23046875</y></points><points><x>22830.599609375</x><y>24596.890625</y></points><points><x>22830.599609375</x><y>24596.890625</y></points><points><x>22800.501953125</x><y>24577.234375</y></points><points><x>22799.88671875</x><y>24547.13671875</y></points><points><x>22796.201171875</x><y>24523.796875</y></points><points><x>22803.572265625</x><y>24499.841796875</y></points><points><x>22810.330078125</x><y>24488.171875</y></points><points><x>22804.80078125</x><y>24466.05859375</y></points><points><x>22804.80078125</x><y>24466.05859375</y></points><points><x>22817.0859375</x><y>24443.947265625</y></points><points><x>22834.8984375</x><y>24437.19140625</y></points><points><x>22835.51171875</x><y>24437.19140625</y></points><points><x>22859.466796875</x><y>24429.205078125</y></points><points><x>22870.5234375</x><y>24408.322265625</y></points><points><x>22890.1796875</x><y>24396.65234375</y></points><points><x>22918.43359375</x><y>24394.80859375</y></points><points><x>22918.43359375</x><y>24394.80859375</y></points><points><x>22939.576171875</x><y>24386.173828125</y></points><points><x>22934.212890625</x><y>24359.76953125</y></points><points><x>22947.826171875</x><y>24343.681640625</y></points><points><x>22946.587890625</x><y>24329.654296875</y></points><points><x>22956.078125</x><y>24314.390625</y></points><points><x>22969.69140625</x><y>24303.6640625</y></points><points><x>22969.69140625</x><y>24303.6640625</y></points><points><x>22984.54296875</x><y>24298.30078125</y></points><points><x>22984.54296875</x><y>24298.30078125</y></points><points><x>22986.60546875</x><y>24297.888671875</y></points><points><x>22987.431640625</x><y>24297.888671875</y></points><points><x>22988.66796875</x><y>24297.888671875</y></points><points><x>22998.5703125</x><y>24300.36328125</y></points><points><x>22998.5703125</x><y>24300.36328125</y></points><points><x>22999.806640625</x><y>24302.42578125</y></points><points><x>23001.45703125</x><y>24303.6640625</y></points><points><x>23008.05859375</x><y>24323.052734375</y></points><points><x>23009.296875</x><y>24333.779296875</y></points><points><x>23027.03515625</x><y>24326.765625</y></points><points><x>23027.03515625</x><y>24326.765625</y></points><points><x>23029.51171875</x><y>24325.529296875</y></points><points><x>23040.236328125</x><y>24323.052734375</y></points><points><x>23062.515625</x><y>24332.955078125</y></points><points><x>23062.515625</x><y>24332.955078125</y></points><points><x>23065.40234375</x><y>24335.841796875</y></points><points><x>23090.98046875</x><y>24341.205078125</y></points><points><x>23090.98046875</x><y>24341.205078125</y></points></segmentation></object><object><name>NILM</name><difficult>0</difficult><truncated>0</truncated><info>[{"confidence": "0"}, {"action": "CREATE", "cat": "NILM", "time": "2020-07-23 14:39;12", "who": "admin", "typeOfanno": "PersonManul"}]</info><confidence>0</confidence><bndbox><xmin>34786.0</xmin><ymin>6858.84912109375</ymin><xmax>34867.54296875</xmax><ymax>6948.86474609375</ymax></bndbox><segmentation><points><x>34815.15625</x><y>6858.84912109375</y></points><points><x>34793.0</x><y>6865.0</y></points><points><x>34786.3828125</x><y>6880.24609375</y></points><points><x>34786.0</x><y>6900.0</y></points><points><x>34788.0</x><y>6909.0</y></points><points><x>34791.73046875</x><y>6918.982421875</y></points><points><x>34796.7109375</x><y>6929.68115234375</y></points><points><x>34800.21484375</x><y>6948.86474609375</y></points><points><x>34813.3125</x><y>6945.35986328125</y></points><points><x>34821.4296875</x><y>6932.0791015625</y></points><points><x>34837.0</x><y>6924.0</y></points><points><x>34842.0</x><y>6917.0</y></points><points><x>34854.0</x><y>6915.0</y></points><points><x>34866.4375</x><y>6916.58447265625</y></points><points><x>34867.54296875</x><y>6889.65380859375</y></points><points><x>34858.3203125</x><y>6880.7998046875</y></points><points><x>34848.0</x><y>6878.0</y></points><points><x>34838.0</x><y>6866.0</y></points></segmentation></object><object><name>HSIL</name><difficult>0</difficult><truncated>0</truncated><info>[{"confidence": "0"}, {"action": "CREATE", "cat": "HSIL", "time": "2020-07-23 14:39;12", "who": "admin", "typeOfanno": "PersonManul"}]</info><confidence>0</confidence><bndbox><xmin>29592.568359375</xmin><ymin>11342.67578125</ymin><xmax>29695.556640625</xmax><ymax>11472.73828125</ymax></bndbox><segmentation><points><x>29661.77734375</x><y>11342.67578125</y></points><points><x>29643.650390625</x><y>11348.4423828125</y></points><points><x>29639.0</x><y>11362.0</y></points><points><x>29628.0</x><y>11363.0</y></points><points><x>29617.287109375</x><y>11364.9208984375</y></points><points><x>29613.0</x><y>11381.0</y></points><points><x>29601.0</x><y>11392.0</y></points><points><x>29592.568359375</x><y>11411.05859375</y></points><points><x>29613.0</x><y>11420.0</y></points><points><x>29630.0</x><y>11420.0</y></points><points><x>29635.0</x><y>11432.0</y></points><points><x>29632.970703125</x><y>11439.5361328125</y></points><points><x>29633.33984375</x><y>11447.0986328125</y></points><points><x>29634.263671875</x><y>11455.0302734375</y></points><points><x>29639.796875</x><y>11461.85546875</y></points><points><x>29644.591796875</x><y>11464.6220703125</y></points><points><x>29650.86328125</x><y>11468.49609375</y></points><points><x>29663.591796875</x><y>11472.73828125</y></points><points><x>29671.0</x><y>11465.0</y></points><points><x>29677.0</x><y>11460.0</y></points><points><x>29683.0</x><y>11449.0</y></points><points><x>29684.28125</x><y>11434.21484375</y></points><points><x>29684.0</x><y>11417.0</y></points><points><x>29683.44921875</x><y>11401.80859375</y></points><points><x>29681.7890625</x><y>11379.8583984375</y></points><points><x>29677.705078125</x><y>11364.37109375</y></points><points><x>29687.04296875</x><y>11362.7236328125</y></points><points><x>29695.556640625</x><y>11349.8154296875</y></points></segmentation></object><object><name>HSIL</name><difficult>0</difficult><truncated>0</truncated><info>[{"confidence": "0"}, {"action": "CREATE", "cat": "HSIL", "time": "2020-07-23 14:39;12", "who": "admin", "typeOfanno": "PersonManul"}]</info><confidence>0</confidence><bndbox><xmin>27134.6875</xmin><ymin>7099.3271484375</ymin><xmax>27282.71484375</xmax><ymax>7247.9033203125</ymax></bndbox><segmentation><points><x>27221.47265625</x><y>7102.34765625</y></points><points><x>27233.830078125</x><y>7105.6435546875</y></points><points><x>27233.830078125</x><y>7105.6435546875</y></points><points><x>27242.34375</x><y>7110.03759765625</y></points><points><x>27248.935546875</x><y>7111.41064453125</y></points><points><x>27249.759765625</x><y>7119.1005859375</y></points><points><x>27249.759765625</x><y>7119.1005859375</y></points><points><x>27248.935546875</x><y>7121.02294921875</y></points><points><x>27247.287109375</x><y>7128.71240234375</y></points><points><x>27247.287109375</x><y>7128.71240234375</y></points><points><x>27248.66015625</x><y>7130.90966796875</y></points><points><x>27260.744140625</x><y>7133.9306640625</y></points><points><x>27260.744140625</x><y>7133.9306640625</y></points><points><x>27263.490234375</x><y>7134.47998046875</y></points><points><x>27264.86328125</x><y>7135.029296875</y></points><points><x>27276.123046875</x><y>7135.029296875</y></points><points><x>27282.439453125</x><y>7140.2470703125</y></points><points><x>27282.71484375</x><y>7152.3310546875</y></points><points><x>27282.71484375</x><y>7152.60546875</y></points><points><x>27282.71484375</x><y>7154.802734375</y></points><points><x>27279.96875</x><y>7165.51318359375</y></points><points><x>27272.552734375</x><y>7171.830078125</y></points><points><x>27265.138671875</x><y>7181.9912109375</y></points><points><x>27257.173828125</x><y>7186.11083984375</y></points><points><x>27251.681640625</x><y>7204.78564453125</y></points><points><x>27253.603515625</x><y>7218.517578125</y></points><points><x>27253.603515625</x><y>7218.517578125</y></points><points><x>27253.328125</x><y>7220.71435546875</y></points><points><x>27248.111328125</x><y>7230.32666015625</y></points><points><x>27234.10546875</x><y>7229.77734375</y></points><points><x>27226.96484375</x><y>7222.91162109375</y></points><points><x>27226.96484375</x><y>7222.63671875</y></points><points><x>27228.337890625</x><y>7220.9892578125</y></points><points><x>27231.908203125</x><y>7211.65185546875</y></points><points><x>27215.705078125</x><y>7207.25732421875</y></points><points><x>27202.248046875</x><y>7208.9052734375</y></points><points><x>27202.248046875</x><y>7208.9052734375</y></points><points><x>27199.775390625</x><y>7210.00390625</y></points><points><x>27193.18359375</x><y>7212.4755859375</y></points><points><x>27190.1640625</x><y>7217.14404296875</y></points><points><x>27190.1640625</x><y>7217.4189453125</y></points><points><x>27194.0078125</x><y>7224.833984375</y></points><points><x>27194.0078125</x><y>7224.833984375</y></points><points><x>27194.283203125</x><y>7227.580078125</y></points><points><x>27194.283203125</x><y>7237.74169921875</y></points><points><x>27189.615234375</x><y>7242.68505859375</y></points><points><x>27189.615234375</x><y>7242.9599609375</y></points><points><x>27182.19921875</x><y>7247.9033203125</y></points><points><x>27176.70703125</x><y>7241.58642578125</y></points><points><x>27176.70703125</x><y>7241.31201171875</y></points><points><x>27175.333984375</x><y>7239.93896484375</y></points><points><x>27163.5234375</x><y>7233.07275390625</y></points><points><x>27163.5234375</x><y>7233.07275390625</y></points><points><x>27159.404296875</x><y>7222.91162109375</y></points><points><x>27159.404296875</x><y>7222.63671875</y></points><points><x>27159.953125</x><y>7220.71435546875</y></points><points><x>27167.91796875</x><y>7203.6875</y></points><points><x>27157.7578125</x><y>7196.8212890625</y></points><points><x>27157.7578125</x><y>7196.8212890625</y></points><points><x>27157.7578125</x><y>7194.349609375</y></points><points><x>27160.50390625</x><y>7178.146484375</y></points><points><x>27148.96875</x><y>7184.462890625</y></points><points><x>27136.884765625</x><y>7177.32275390625</y></points><points><x>27134.6875</x><y>7165.7880859375</y></points><points><x>27134.6875</x><y>7165.7880859375</y></points><points><x>27136.060546875</x><y>7164.14013671875</y></points><points><x>27136.3359375</x><y>7164.14013671875</y></points><points><x>27158.85546875</x><y>7142.99365234375</y></points><points><x>27166.8203125</x><y>7125.4169921875</y></points><points><x>27175.8828125</x><y>7113.3330078125</y></points><points><x>27196.205078125</x><y>7099.3271484375</y></points><points><x>27196.205078125</x><y>7099.3271484375</y></points></segmentation></object><object><name>HSIL</name><difficult>0</difficult><truncated>0</truncated><info>[{"confidence": "0"}, {"action": "CREATE", "cat": "HSIL", "time": "2020-07-23 14:39;12", "who": "admin", "typeOfanno": "PersonManul"}]</info><confidence>0</confidence><bndbox><xmin>29631.087890625</xmin><ymin>17844.783203125</ymin><xmax>29868.3515625</xmax><ymax>18064.67578125</ymax></bndbox><segmentation><points><x>29759.935546875</x><y>17845.607421875</y></points><points><x>29728.626953125</x><y>17844.783203125</y></points><points><x>29713.0</x><y>17858.0</y></points><points><x>29708.0</x><y>17866.0</y></points><points><x>29692.474609375</x><y>17860.1484375</y></points><points><x>29678.193359375</x><y>17863.443359375</y></points><points><x>29673.798828125</x><y>17874.427734375</y></points><points><x>29663.36328125</x><y>17880.744140625</y></points><points><x>29655.947265625</x><y>17887.3359375</y></points><points><x>29650.455078125</x><y>17899.419921875</y></points><points><x>29641.666015625</x><y>17912.052734375</y></points><points><x>29634.80078125</x><y>17929.904296875</y></points><points><x>29631.087890625</x><y>17958.9765625</y></points><points><x>29636.85546875</x><y>17996.328125</y></points><points><x>29651.9609375</x><y>18018.0234375</y></points><points><x>29684.916015625</x><y>18017.19921875</y></points><points><x>29681.62109375</x><y>18032.853515625</y></points><points><x>29694.57421875</x><y>18047.91015625</y></points><points><x>29717.47265625</x><y>18064.67578125</y></points><points><x>29747.96484375</x><y>18053.876953125</y></points><points><x>29769.400390625</x><y>18041.77734375</y></points><points><x>29794.751953125</x><y>18049.13671875</y></points><points><x>29820.103515625</x><y>18043.822265625</y></points><points><x>29825.41796875</x><y>18017.65234375</y></points><points><x>29849.54296875</x><y>18003.75</y></points><points><x>29867.943359375</x><y>17997.208984375</y></points><points><x>29868.3515625</x><y>17967.767578125</y></points><points><x>29845.044921875</x><y>17950.59375</y></points><points><x>29829.5078125</x><y>17930.55859375</y></points><points><x>29811.92578125</x><y>17917.06640625</y></points><points><x>29793.525390625</x><y>17906.025390625</y></points><points><x>29788.0</x><y>17890.0</y></points><points><x>29784.0</x><y>17876.0</y></points><points><x>29785.0</x><y>17869.0</y></points><points><x>29789.0</x><y>17864.0</y></points><points><x>29789.0</x><y>17851.0</y></points></segmentation></object><object><name>NONE</name><difficult>0</difficult><truncated>0</truncated><info>[{"confidence": "0"}, {"action": "CREATE", "cat": "NONE", "time": "2020-07-23 14:39;12", "who": "admin", "typeOfanno": "PersonManul"}]</info><confidence>0</confidence><bndbox><xmin>28590.7578125</xmin><ymin>21696.23828125</ymin><xmax>28921.93359375</xmax><ymax>22127.86328125</ymax></bndbox><segmentation><points><x>28909.7578125</x><y>21866.087890625</y></points><points><x>28921.93359375</x><y>21878.263671875</y></points><points><x>28921.93359375</x><y>21878.263671875</y></points><points><x>28921.93359375</x><y>21880.69921875</y></points><points><x>28910.9765625</x><y>21903.83203125</y></points><points><x>28910.9765625</x><y>21903.83203125</y></points><points><x>28890.27734375</x><y>21927.57421875</y></points><points><x>28903.0625</x><y>21953.142578125</y></points><points><x>28903.0625</x><y>21953.142578125</y></points><points><x>28912.802734375</x><y>21980.5390625</y></points><points><x>28912.802734375</x><y>21980.5390625</y></points><points><x>28912.802734375</x><y>21982.974609375</y></points><points><x>28909.150390625</x><y>21998.802734375</y></points><points><x>28907.931640625</x><y>22018.892578125</y></points><points><x>28907.931640625</x><y>22018.892578125</y></points><points><x>28893.322265625</x><y>22037.15625</y></points><points><x>28902.453125</x><y>22050.548828125</y></points><points><x>28907.931640625</x><y>22070.638671875</y></points><points><x>28907.931640625</x><y>22070.638671875</y></points><points><x>28889.66796875</x><y>22085.857421875</y></points><points><x>28875.666015625</x><y>22112.03515625</y></points><points><x>28875.666015625</x><y>22112.03515625</y></points><points><x>28873.232421875</x><y>22114.470703125</y></points><points><x>28842.18359375</x><y>22127.86328125</y></points><points><x>28819.658203125</x><y>22118.732421875</y></points><points><x>28793.48046875</x><y>22115.080078125</y></points><points><x>28789.220703125</x><y>22102.904296875</y></points><points><x>28781.306640625</x><y>22090.119140625</y></points><points><x>28781.306640625</x><y>22090.119140625</y></points><points><x>28774.0</x><y>22075.5078125</y></points><points><x>28764.869140625</x><y>22052.375</y></points><points><x>28745.38671875</x><y>22042.025390625</y></points><points><x>28745.38671875</x><y>22042.025390625</y></points><points><x>28742.953125</x><y>22040.19921875</y></points><points><x>28716.775390625</x><y>22012.8046875</y></points><points><x>28698.51171875</x><y>21984.19140625</y></points><points><x>28685.1171875</x><y>21967.14453125</y></points><points><x>28685.1171875</x><y>21967.14453125</y></points><points><x>28683.291015625</x><y>21965.927734375</y></points><points><x>28683.291015625</x><y>21965.318359375</y></points><points><x>28680.857421875</x><y>21962.884765625</y></points><points><x>28670.5078125</x><y>21938.533203125</y></points><points><x>28670.5078125</x><y>21937.923828125</y></points><points><x>28669.8984375</x><y>21935.48828125</y></points><points><x>28641.28515625</x><y>21917.833984375</y></points><points><x>28641.28515625</x><y>21917.833984375</y></points><points><x>28641.28515625</x><y>21914.791015625</y></points><points><x>28632.763671875</x><y>21881.306640625</y></points><points><x>28629.109375</x><y>21855.12890625</y></points><points><x>28629.109375</x><y>21855.12890625</y></points><points><x>28604.150390625</x><y>21837.474609375</y></points><points><x>28604.150390625</x><y>21837.474609375</y></points><points><x>28596.236328125</x><y>21809.470703125</y></points><points><x>28590.7578125</x><y>21790.59765625</y></points><points><x>28590.7578125</x><y>21789.990234375</y></points><points><x>28590.7578125</x><y>21788.1640625</y></points><points><x>28602.32421875</x><y>21775.98828125</y></points><points><x>28607.802734375</x><y>21758.94140625</y></points><points><x>28607.802734375</x><y>21758.94140625</y></points><points><x>28609.62890625</x><y>21757.724609375</y></points><points><x>28621.1953125</x><y>21750.419921875</y></points><points><x>28621.1953125</x><y>21750.419921875</y></points><points><x>28621.8046875</x><y>21746.765625</y></points><points><x>28627.283203125</x><y>21730.330078125</y></points><points><x>28617.54296875</x><y>21709.630859375</y></points><points><x>28627.283203125</x><y>21696.845703125</y></points><points><x>28627.283203125</x><y>21696.845703125</y></points><points><x>28630.935546875</x><y>21696.23828125</y></points><points><x>28632.763671875</x><y>21696.23828125</y></points><points><x>28651.634765625</x><y>21703.54296875</y></points><points><x>28651.634765625</x><y>21703.54296875</y></points><points><x>28679.03125</x><y>21699.890625</y></points><points><x>28679.03125</x><y>21699.890625</y></points><points><x>28700.947265625</x><y>21710.240234375</y></points><points><x>28700.947265625</x><y>21710.240234375</y></points><points><x>28714.94921875</x><y>21723.6328125</y></points><points><x>28730.77734375</x><y>21736.416015625</y></points><points><x>28730.77734375</x><y>21736.416015625</y></points><points><x>28731.384765625</x><y>21739.4609375</y></points><points><x>28738.69140625</x><y>21758.333984375</y></points><points><x>28738.69140625</x><y>21758.333984375</y></points><points><x>28740.517578125</x><y>21760.16015625</y></points><points><x>28741.126953125</x><y>21761.376953125</y></points><points><x>28749.6484375</x><y>21778.423828125</y></points><points><x>28749.6484375</x><y>21778.423828125</y></points><points><x>28752.083984375</x><y>21777.814453125</y></points><points><x>28769.73828125</x><y>21765.029296875</y></points><points><x>28784.349609375</x><y>21765.029296875</y></points><points><x>28784.349609375</x><y>21765.029296875</y></points><points><x>28786.17578125</x><y>21766.248046875</y></points><points><x>28801.396484375</x><y>21780.25</y></points><points><x>28801.396484375</x><y>21780.25</y></points><points><x>28801.396484375</x><y>21782.68359375</y></points><points><x>28812.962890625</x><y>21785.119140625</y></points><points><x>28812.962890625</x><y>21785.119140625</y></points><points><x>28816.005859375</x><y>21785.119140625</y></points><points><x>28824.529296875</x><y>21789.990234375</y></points><points><x>28831.2265625</x><y>21812.515625</y></points><points><x>28831.2265625</x><y>21812.515625</y></points><points><x>28836.095703125</x><y>21827.734375</y></points><points><x>28836.095703125</x><y>21827.734375</y></points><points><x>28834.26953125</x><y>21829.560546875</y></points><points><x>28817.83203125</x><y>21836.2578125</y></points><points><x>28809.91796875</x><y>21855.12890625</y></points><points><x>28820.267578125</x><y>21857.564453125</y></points><points><x>28820.267578125</x><y>21857.564453125</y></points><points><x>28822.09375</x><y>21854.521484375</y></points><points><x>28826.96484375</x><y>21837.474609375</y></points><points><x>28840.357421875</x><y>21832.60546875</y></points><points><x>28841.57421875</x><y>21816.775390625</y></points><points><x>28841.57421875</x><y>21800.33984375</y></points><points><x>28861.6640625</x><y>21797.294921875</y></points><points><x>28884.798828125</x><y>21797.294921875</y></points><points><x>28884.798828125</x><y>21797.294921875</y></points><points><x>28896.365234375</x><y>21803.3828125</y></points><points><x>28892.103515625</x><y>21819.2109375</y></points><points><x>28892.103515625</x><y>21819.8203125</y></points><points><x>28893.322265625</x><y>21841.736328125</y></points><points><x>28912.802734375</x><y>21850.8671875</y></points><points><x>28912.802734375</x><y>21850.8671875</y></points></segmentation></object><object><name>HSIL</name><difficult>0</difficult><truncated>0</truncated><info>[{"confidence": "0"}, {"action": "CREATE", "cat": "HSIL", "time": "2020-07-23 14:39;12", "who": "admin", "typeOfanno": "PersonManul"}]</info><confidence>0</confidence><bndbox><xmin>28716.90234375</xmin><ymin>26085.12890625</ymin><xmax>28875.55078125</xmax><ymax>26256.455078125</ymax></bndbox><segmentation><points><x>28747.9765625</x><y>26097.396484375</y></points><points><x>28756.564453125</x><y>26086.35546875</y></points><points><x>28756.564453125</x><y>26086.35546875</y></points><points><x>28759.017578125</x><y>26085.12890625</y></points><points><x>28772.1015625</x><y>26085.12890625</y></points><points><x>28772.1015625</x><y>26085.12890625</y></points><points><x>28774.146484375</x><y>26086.35546875</y></points><points><x>28785.185546875</x><y>26094.943359375</y></points><points><x>28800.724609375</x><y>26104.34765625</y></points><points><x>28800.724609375</x><y>26104.34765625</y></points><points><x>28802.76953125</x><y>26105.166015625</y></points><points><x>28817.080078125</x><y>26112.525390625</y></points><points><x>28817.080078125</x><y>26112.525390625</y></points><points><x>28817.080078125</x><y>26114.5703125</y></points><points><x>28821.986328125</x><y>26127.654296875</y></points><points><x>28821.986328125</x><y>26127.654296875</y></points><points><x>28825.2578125</x><y>26146.462890625</y></points><points><x>28848.15625</x><y>26152.595703125</y></points><points><x>28852.244140625</x><y>26168.134765625</y></points><points><x>28869.41796875</x><y>26169.76953125</y></points><points><x>28875.55078125</x><y>26177.5390625</y></points><points><x>28875.55078125</x><y>26177.5390625</y></points><points><x>28875.55078125</x><y>26179.583984375</y></points><points><x>28874.734375</x><y>26192.66796875</y></points><points><x>28868.19140625</x><y>26209.0234375</y></points><points><x>28868.19140625</x><y>26209.0234375</y></points><points><x>28866.146484375</x><y>26210.25</y></points><points><x>28848.15625</x><y>26220.0625</y></points><points><x>28848.15625</x><y>26220.0625</y></points><points><x>28846.51953125</x><y>26221.69921875</y></points><points><x>28837.115234375</x><y>26240.916015625</y></points><points><x>28820.3515625</x><y>26256.455078125</y></points><points><x>28799.498046875</x><y>26251.548828125</y></points><points><x>28799.498046875</x><y>26251.138671875</y></points><points><x>28796.634765625</x><y>26233.96484375</y></points><points><x>28796.634765625</x><y>26233.96484375</y></points><points><x>28780.279296875</x><y>26222.517578125</y></points><points><x>28772.2421875</x><y>26220.099609375</y></points><points><x>28761.806640625</x><y>26212.685546875</y></points><points><x>28750.83984375</x><y>26206.16015625</y></points><points><x>28750.83984375</x><y>26206.16015625</y></points><points><x>28750.021484375</x><y>26203.70703125</y></points><points><x>28735.302734375</x><y>26181.626953125</y></points><points><x>28735.302734375</x><y>26181.626953125</y></points><points><x>28735.302734375</x><y>26178.765625</y></points><points><x>28735.302734375</x><y>26177.5390625</y></points><points><x>28732.03125</x><y>26160.365234375</y></points><points><x>28732.03125</x><y>26159.95703125</y></points><points><x>28731.212890625</x><y>26158.3203125</y></points><points><x>28729.986328125</x><y>26156.685546875</y></points><points><x>28716.90234375</x><y>26140.73828125</y></points><points><x>28720.990234375</x><y>26124.3828125</y></points><points><x>28720.990234375</x><y>26124.3828125</y></points><points><x>28722.626953125</x><y>26121.9296875</y></points><points><x>28738.1640625</x><y>26109.662109375</y></points><points><x>28738.1640625</x><y>26109.662109375</y></points></segmentation></object><object><name>NILM</name><difficult>0</difficult><truncated>0</truncated><info>[{"confidence": "0"}, {"action": "CREATE", "cat": "NILM", "time": "2020-07-23 14:39;12", "who": "admin", "typeOfanno": "PersonManul"}]</info><confidence>0</confidence><bndbox><xmin>32272.10546875</xmin><ymin>29410.3359375</ymin><xmax>32374.818359375</xmax><ymax>29536.66796875</ymax></bndbox><segmentation><points><x>32321.814453125</x><y>29418.02734375</y></points><points><x>32306.16015625</x><y>29410.3359375</y></points><points><x>32294.0</x><y>29416.0</y></points><points><x>32287.759765625</x><y>29433.40625</y></points><points><x>32283.9140625</x><y>29457.84765625</y></points><points><x>32272.10546875</x><y>29474.326171875</y></points><points><x>32283.365234375</x><y>29484.212890625</y></points><points><x>32279.24609375</x><y>29510.02734375</y></points><points><x>32292.9765625</x><y>29516.0703125</y></points><points><x>32310.828125</x><y>29515.24609375</y></points><points><x>32317.14453125</x><y>29519.916015625</y></points><points><x>32327.03125</x><y>29532.2734375</y></points><points><x>32350.375</x><y>29536.66796875</y></points><points><x>32363.283203125</x><y>29527.87890625</y></points><points><x>32374.818359375</x><y>29518.81640625</y></points><points><x>32363.283203125</x><y>29494.099609375</y></points><points><x>32367.12890625</x><y>29466.91015625</y></points><points><x>32371.248046875</x><y>29452.35546875</y></points><points><x>32355.59375</x><y>29436.15234375</y></points><points><x>32337.46875</x><y>29421.595703125</y></points></segmentation></object><object><name>HSIL</name><difficult>0</difficult><truncated>0</truncated><info>[{"confidence": "0"}, {"action": "CREATE", "cat": "HSIL", "time": "2020-07-23 14:39;12", "who": "admin", "typeOfanno": "PersonManul"}]</info><confidence>0</confidence><bndbox><xmin>30813.154296875</xmin><ymin>37873.55078125</ymin><xmax>31104.759765625</xmax><ymax>38157.2421875</ymax></bndbox><segmentation><points><x>31037.185546875</x><y>37900.3359375</y></points><points><x>31061.537109375</x><y>37917.9921875</y></points><points><x>31064.580078125</x><y>37947.8203125</y></points><points><x>31064.580078125</x><y>37947.8203125</y></points><points><x>31062.75390625</x><y>37949.0390625</y></points><points><x>31060.318359375</x><y>37971.56640625</y></points><points><x>31059.7109375</x><y>38001.39453125</y></points><points><x>31060.318359375</x><y>38019.66015625</y></points><points><x>31054.23046875</x><y>38049.48828125</y></points><points><x>31053.623046875</x><y>38069.578125</y></points><points><x>31064.580078125</x><y>38075.05859375</y></points><points><x>31074.9296875</x><y>38067.75390625</y></points><points><x>31074.9296875</x><y>38067.75390625</y></points><points><x>31077.365234375</x><y>38068.359375</y></points><points><x>31088.931640625</x><y>38073.23046875</y></points><points><x>31088.931640625</x><y>38073.23046875</y></points><points><x>31088.931640625</x><y>38076.2734375</y></points><points><x>31090.7578125</x><y>38095.7578125</y></points><points><x>31090.7578125</x><y>38095.7578125</y></points><points><x>31091.3671875</x><y>38098.19140625</y></points><points><x>31092.583984375</x><y>38100.01953125</y></points><points><x>31093.193359375</x><y>38102.453125</y></points><points><x>31098.064453125</x><y>38121.32421875</y></points><points><x>31098.064453125</x><y>38121.93359375</y></points><points><x>31098.064453125</x><y>38123.76171875</y></points><points><x>31104.759765625</x><y>38134.109375</y></points><points><x>31098.671875</x><y>38146.89453125</y></points><points><x>31074.3203125</x><y>38146.89453125</y></points><points><x>31057.275390625</x><y>38136.54296875</y></points><points><x>31054.83984375</x><y>38118.890625</y></points><points><x>31039.62109375</x><y>38106.10546875</y></points><points><x>31039.62109375</x><y>38106.10546875</y></points><points><x>31007.96484375</x><y>38102.453125</y></points><points><x>30974.48046875</x><y>38101.234375</y></points><points><x>30967.17578125</x><y>38123.76171875</y></points><points><x>30941.607421875</x><y>38122.54296875</y></points><points><x>30912.384765625</x><y>38120.71484375</y></points><points><x>30891.078125</x><y>38140.1953125</y></points><points><x>30891.078125</x><y>38140.1953125</y></points><points><x>30888.642578125</x><y>38142.0234375</y></points><points><x>30888.033203125</x><y>38143.2421875</y></points><points><x>30867.943359375</x><y>38157.2421875</y></points><points><x>30846.02734375</x><y>38147.50390625</y></points><points><x>30835.677734375</x><y>38125.5859375</y></points><points><x>30835.677734375</x><y>38125.5859375</y></points><points><x>30835.677734375</x><y>38122.54296875</y></points><points><x>30835.677734375</x><y>38121.93359375</y></points><points><x>30826.546875</x><y>38098.80078125</y></points><points><x>30813.154296875</x><y>38068.359375</y></points><points><x>30813.154296875</x><y>38068.359375</y></points><points><x>30813.154296875</x><y>38065.92578125</y></points><points><x>30814.98046875</x><y>38043.40234375</y></points><points><x>30814.98046875</x><y>38042.79296875</y></points><points><x>30816.197265625</x><y>38041.57421875</y></points><points><x>30825.330078125</x><y>38013.5703125</y></points><points><x>30836.287109375</x><y>38004.4375</y></points><points><x>30836.287109375</x><y>38004.4375</y></points><points><x>30836.896484375</x><y>38002.00390625</y></points><points><x>30830.19921875</x><y>37985.56640625</y></points><points><x>30830.19921875</x><y>37985.56640625</y></points><points><x>30828.982421875</x><y>37983.7421875</y></points><points><x>30823.501953125</x><y>37956.953125</y></points><points><x>30823.501953125</x><y>37956.953125</y></points><points><x>30824.111328125</x><y>37954.51953125</y></points><points><x>30834.4609375</x><y>37948.4296875</y></points><points><x>30834.4609375</x><y>37947.8203125</y></points><points><x>30871.59765625</x><y>37955.734375</y></points><points><x>30871.59765625</x><y>37955.734375</y></points><points><x>30875.25</x><y>37956.953125</y></points><points><x>30899.6015625</x><y>37956.34375</y></points><points><x>30903.25390625</x><y>37937.47265625</y></points><points><x>30907.515625</x><y>37919.2109375</y></points><points><x>30907.515625</x><y>37919.2109375</y></points><points><x>30909.341796875</x><y>37917.9921875</y></points><points><x>30910.55859375</x><y>37916.7734375</y></points><points><x>30911.16796875</x><y>37916.7734375</y></points><points><x>30938.5625</x><y>37903.3828125</y></points><points><x>30938.5625</x><y>37903.3828125</y></points><points><x>30940.998046875</x><y>37902.1640625</y></points><points><x>30941.607421875</x><y>37901.5546875</y></points><points><x>30942.82421875</x><y>37899.7265625</y></points><points><x>30962.9140625</x><y>37883.8984375</y></points><points><x>30962.9140625</x><y>37883.8984375</y></points><points><x>30965.95703125</x><y>37882.07421875</y></points><points><x>31003.703125</x><y>37874.16015625</y></points><points><x>31003.703125</x><y>37874.16015625</y></points><points><x>31026.8359375</x><y>37873.55078125</y></points><points><x>31026.8359375</x><y>37873.55078125</y></points></segmentation></object><object><name>HSIL</name><difficult>0</difficult><truncated>0</truncated><info>[{"confidence": "0"}, {"action": "CREATE", "cat": "HSIL", "time": "2020-07-23 14:39;12", "who": "admin", "typeOfanno": "PersonManul"}]</info><confidence>0</confidence><bndbox><xmin>24395.529296875</xmin><ymin>37010.0</ymin><xmax>25003.759765625</xmax><ymax>37685.68359375</ymax></bndbox><segmentation><points><x>24750.14453125</x><y>37010.2265625</y></points><points><x>24743.00390625</x><y>37012.1484375</y></points><points><x>24735.0</x><y>37013.0</y></points><points><x>24714.44140625</x><y>37016.54296875</y></points><points><x>24704.0</x><y>37014.0</y></points><points><x>24698.0</x><y>37018.0</y></points><points><x>24673.0</x><y>37018.0</y></points><points><x>24662.0</x><y>37021.0</y></points><points><x>24656.0</x><y>37022.0</y></points><points><x>24649.0</x><y>37023.0</y></points><points><x>24646.0</x><y>37012.0</y></points><points><x>24626.0</x><y>37010.0</y></points><points><x>24622.0</x><y>37027.0</y></points><points><x>24619.0</x><y>37027.0</y></points><points><x>24605.0</x><y>37026.0</y></points><points><x>24597.0</x><y>37039.0</y></points><points><x>24587.0</x><y>37031.0</y></points><points><x>24568.0</x><y>37029.0</y></points><points><x>24560.0</x><y>37031.0</y></points><points><x>24541.0</x><y>37033.0</y></points><points><x>24534.0</x><y>37038.0</y></points><points><x>24525.0</x><y>37046.0</y></points><points><x>24515.0</x><y>37048.0</y></points><points><x>24496.0</x><y>37047.0</y></points><points><x>24478.0</x><y>37049.0</y></points><points><x>24463.0</x><y>37054.0</y></points><points><x>24463.0</x><y>37069.0</y></points><points><x>24478.01171875</x><y>37102.70703125</y></points><points><x>24463.5078125</x><y>37126.2734375</y></points><points><x>24438.12890625</x><y>37190.62890625</y></points><points><x>24412.75</x><y>37191.53515625</y></points><points><x>24395.529296875</x><y>37228.6953125</y></points><points><x>24399.154296875</x><y>37264.953125</y></points><points><x>24416.376953125</x><y>37297.58203125</y></points><points><x>24439.03515625</x><y>37341.99609375</y></points><points><x>24467.517578125</x><y>37380.88671875</y></points><points><x>24479.0</x><y>37414.0</y></points><points><x>24481.0</x><y>37424.0</y></points><points><x>24483.0</x><y>37433.0</y></points><points><x>24487.0</x><y>37437.0</y></points><points><x>24488.0</x><y>37447.0</y></points><points><x>24493.0</x><y>37455.0</y></points><points><x>24498.0</x><y>37461.0</y></points><points><x>24492.0</x><y>37463.0</y></points><points><x>24490.0</x><y>37470.0</y></points><points><x>24489.0</x><y>37485.0</y></points><points><x>24504.0</x><y>37491.0</y></points><points><x>24503.0</x><y>37500.0</y></points><points><x>24499.0</x><y>37503.0</y></points><points><x>24491.0</x><y>37509.0</y></points><points><x>24490.0</x><y>37516.0</y></points><points><x>24489.0</x><y>37532.0</y></points><points><x>24488.0</x><y>37544.0</y></points><points><x>24489.0</x><y>37551.0</y></points><points><x>24501.0</x><y>37551.0</y></points><points><x>24507.0</x><y>37557.0</y></points><points><x>24519.0</x><y>37557.0</y></points><points><x>24535.0</x><y>37549.0</y></points><points><x>24547.642578125</x><y>37559.74609375</y></points><points><x>24557.455078125</x><y>37594.91015625</y></points><points><x>24571.357421875</x><y>37638.25390625</y></points><points><x>24607.33984375</x><y>37685.68359375</y></points><points><x>24629.419921875</x><y>37666.05859375</y></points><points><x>24653.162109375</x><y>37636.41015625</y></points><points><x>24676.296875</x><y>37652.23828125</y></points><points><x>24706.126953125</x><y>37652.23828125</y></points><points><x>24717.083984375</x><y>37610.83984375</y></points><points><x>24732.3046875</x><y>37583.4453125</y></points><points><x>24735.95703125</x><y>37556.66015625</y></points><points><x>24739.609375</x><y>37564.57421875</y></points><points><x>24751.17578125</x><y>37577.35546875</y></points><points><x>24792.0</x><y>37571.0</y></points><points><x>24792.0</x><y>37559.0</y></points><points><x>24794.0</x><y>37554.0</y></points><points><x>24805.0</x><y>37548.0</y></points><points><x>24806.0</x><y>37559.0</y></points><points><x>24811.0</x><y>37560.0</y></points><points><x>24812.0</x><y>37565.0</y></points><points><x>24824.0</x><y>37565.0</y></points><points><x>24824.0</x><y>37555.0</y></points><points><x>24826.0</x><y>37544.0</y></points><points><x>24827.0</x><y>37539.0</y></points><points><x>24829.0</x><y>37530.0</y></points><points><x>24834.0</x><y>37521.0</y></points><points><x>24841.0</x><y>37516.0</y></points><points><x>24842.0</x><y>37504.0</y></points><points><x>24849.0</x><y>37494.0</y></points><points><x>24859.0</x><y>37494.0</y></points><points><x>24872.0</x><y>37491.0</y></points><points><x>24887.0</x><y>37490.0</y></points><points><x>24893.0</x><y>37487.0</y></points><points><x>24896.0</x><y>37484.0</y></points><points><x>24898.0</x><y>37473.0</y></points><points><x>24906.0</x><y>37461.0</y></points><points><x>24910.0</x><y>37455.0</y></points><points><x>24911.0</x><y>37446.0</y></points><points><x>24912.0</x><y>37430.0</y></points><points><x>24904.0</x><y>37429.0</y></points><points><x>24903.0</x><y>37423.0</y></points><points><x>24908.0</x><y>37422.0</y></points><points><x>24915.0</x><y>37421.0</y></points><points><x>24926.0</x><y>37413.0</y></points><points><x>24926.0</x><y>37397.0</y></points><points><x>24922.0</x><y>37391.0</y></points><points><x>24919.0</x><y>37384.0</y></points><points><x>24928.0</x><y>37374.0</y></points><points><x>24928.0</x><y>37357.0</y></points><points><x>24939.0</x><y>37344.0</y></points><points><x>24947.0</x><y>37330.0</y></points><points><x>24954.0</x><y>37315.0</y></points><points><x>24964.0</x><y>37315.0</y></points><points><x>24974.0</x><y>37307.0</y></points><points><x>25003.759765625</x><y>37275.43359375</y></points><points><x>24998.890625</x><y>37228.55859375</y></points><points><x>24987.322265625</x><y>37201.76953125</y></points><points><x>24966.0</x><y>37209.0</y></points><points><x>24950.0</x><y>37204.0</y></points><points><x>24947.0</x><y>37192.0</y></points><points><x>24939.0</x><y>37182.0</y></points><points><x>24932.0</x><y>37177.0</y></points><points><x>24915.0</x><y>37175.0</y></points><points><x>24914.0</x><y>37169.0</y></points><points><x>24920.0</x><y>37163.0</y></points><points><x>24926.0</x><y>37155.0</y></points><points><x>24935.0</x><y>37153.0</y></points><points><x>24936.0</x><y>37133.0</y></points><points><x>24923.0</x><y>37131.0</y></points><points><x>24922.0</x><y>37120.0</y></points><points><x>24914.0</x><y>37110.0</y></points><points><x>24889.0</x><y>37098.0</y></points><points><x>24869.0</x><y>37093.0</y></points><points><x>24857.0</x><y>37094.0</y></points><points><x>24846.541015625</x><y>37084.375</y></points><points><x>24857.80078125</x><y>37063.23046875</y></points><points><x>24843.51953125</x><y>37056.08984375</y></points><points><x>24832.80859375</x><y>37055.265625</y></points><points><x>24819.3515625</x><y>37051.14453125</y></points><points><x>24810.013671875</x><y>37052.24609375</y></points><points><x>24792.712890625</x><y>37050.87109375</y></points><points><x>24785.572265625</x><y>37047.30078125</y></points><points><x>24783.12109375</x><y>37041.1640625</y></points><points><x>24781.091796875</x><y>37034.33984375</y></points><points><x>24777.033203125</x><y>37028.0703125</y></points><points><x>24774.451171875</x><y>37024.93359375</y></points><points><x>24773.529296875</x><y>37019.76953125</y></points><points><x>24767.072265625</x><y>37015.33984375</y></points><points><x>24763.013671875</x><y>37015.7109375</y></points><points><x>24758.3828125</x><y>37014.89453125</y></points></segmentation></object><object><name>NILM</name><difficult>0</difficult><truncated>0</truncated><info>[{"confidence": "0"}, {"action": "CREATE", "cat": "NILM", "time": "2020-07-23 14:39;12", "who": "admin", "typeOfanno": "PersonManul"}]</info><confidence>0</confidence><bndbox><xmin>22667.8984375</xmin><ymin>28605.236328125</ymin><xmax>22821.0</xmax><ymax>28849.76953125</ymax></bndbox><segmentation><points><x>22764.794921875</x><y>28605.236328125</y></points><points><x>22746.0</x><y>28613.0</y></points><points><x>22742.076171875</x><y>28615.373046875</y></points><points><x>22737.46484375</x><y>28616.6640625</y></points><points><x>22730.0</x><y>28614.0</y></points><points><x>22718.0</x><y>28613.0</y></points><points><x>22711.271484375</x><y>28622.013671875</y></points><points><x>22717.359375</x><y>28632.7109375</y></points><points><x>22719.0</x><y>28639.0</y></points><points><x>22718.0</x><y>28654.0</y></points><points><x>22716.0</x><y>28663.0</y></points><points><x>22710.0</x><y>28676.0</y></points><points><x>22701.0</x><y>28676.0</y></points><points><x>22694.0</x><y>28682.0</y></points><points><x>22690.0</x><y>28695.0</y></points><points><x>22680.166015625</x><y>28717.69921875</y></points><points><x>22667.8984375</x><y>28748.365234375</y></points><points><x>22671.0</x><y>28810.0</y></points><points><x>22754.173828125</x><y>28849.76953125</y></points><points><x>22802.83203125</x><y>28819.921875</y></points><points><x>22814.0</x><y>28782.0</y></points><points><x>22790.0</x><y>28783.0</y></points><points><x>22783.0</x><y>28775.0</y></points><points><x>22785.0</x><y>28757.0</y></points><points><x>22779.0</x><y>28736.0</y></points><points><x>22778.0</x><y>28731.0</y></points><points><x>22788.0</x><y>28730.0</y></points><points><x>22794.0</x><y>28726.0</y></points><points><x>22795.0</x><y>28711.0</y></points><points><x>22807.0</x><y>28709.0</y></points><points><x>22813.0</x><y>28704.0</y></points><points><x>22819.0</x><y>28701.0</y></points><points><x>22821.0</x><y>28673.0</y></points><points><x>22819.0</x><y>28663.0</y></points><points><x>22819.0</x><y>28656.0</y></points><points><x>22821.0</x><y>28639.0</y></points><points><x>22809.0</x><y>28619.0</y></points><points><x>22805.0</x><y>28619.0</y></points><points><x>22799.0</x><y>28617.0</y></points><points><x>22792.0</x><y>28610.0</y></points></segmentation></object><object><name>HSIL</name><difficult>0</difficult><truncated>0</truncated><info>[{"confidence": "0"}, {"action": "CREATE", "cat": "HSIL", "time": "2020-07-23 14:39;12", "who": "admin", "typeOfanno": "PersonManul"}]</info><confidence>0</confidence><bndbox><xmin>22581.65625</xmin><ymin>28132.0</ymin><xmax>22755.498046875</xmax><ymax>28329.87109375</ymax></bndbox><segmentation><points><x>22656.0</x><y>28132.0</y></points><points><x>22644.0</x><y>28139.0</y></points><points><x>22627.0</x><y>28137.0</y></points><points><x>22616.0</x><y>28145.0</y></points><points><x>22610.0</x><y>28152.0</y></points><points><x>22601.0</x><y>28158.0</y></points><points><x>22587.0</x><y>28166.0</y></points><points><x>22586.0</x><y>28184.0</y></points><points><x>22584.0</x><y>28191.0</y></points><points><x>22581.65625</x><y>28207.109375</y></points><points><x>22585.0</x><y>28218.0</y></points><points><x>22592.0</x><y>28226.0</y></points><points><x>22602.0</x><y>28227.0</y></points><points><x>22604.0</x><y>28235.0</y></points><points><x>22594.837890625</x><y>28251.05078125</y></points><points><x>22602.0</x><y>28259.0</y></points><points><x>22614.0</x><y>28266.0</y></points><points><x>22629.716796875</x><y>28267.8046875</y></points><points><x>22642.076171875</x><y>28267.25390625</y></points><points><x>22633.287109375</x><y>28274.12109375</y></points><points><x>22629.716796875</x><y>28282.908203125</y></points><points><x>22642.0</x><y>28289.0</y></points><points><x>22645.0</x><y>28292.0</y></points><points><x>22663.49609375</x><y>28300.484375</y></points><points><x>22669.5390625</x><y>28313.66796875</y></points><points><x>22688.48828125</x><y>28329.87109375</y></points><points><x>22703.318359375</x><y>28325.203125</y></points><points><x>22701.9453125</x><y>28306.52734375</y></points><points><x>22728.859375</x><y>28293.345703125</y></points><points><x>22736.548828125</x><y>28276.04296875</y></points><points><x>22751.103515625</x><y>28260.115234375</y></points><points><x>22754.400390625</x><y>28232.376953125</y></points><points><x>22755.498046875</x><y>28209.033203125</y></points><points><x>22739.294921875</x><y>28190.6328125</y></points><points><x>22723.3671875</x><y>28183.765625</y></points><points><x>22711.0</x><y>28183.0</y></points><points><x>22707.0</x><y>28188.0</y></points><points><x>22694.255859375</x><y>28181.84375</y></points><points><x>22692.0</x><y>28168.0</y></points><points><x>22691.0</x><y>28163.0</y></points><points><x>22688.0</x><y>28160.0</y></points><points><x>22681.0</x><y>28153.0</y></points><points><x>22681.0</x><y>28147.0</y></points><points><x>22674.0</x><y>28135.0</y></points></segmentation></object><object><name>HSIL</name><difficult>0</difficult><truncated>0</truncated><info>[{"confidence": "0"}, {"action": "CREATE", "cat": "HSIL", "time": "2020-07-23 14:39;12", "who": "admin", "typeOfanno": "PersonManul"}]</info><confidence>0</confidence><bndbox><xmin>21378.91015625</xmin><ymin>28574.291015625</ymin><xmax>21552.208984375</xmax><ymax>28756.0</ymax></bndbox><segmentation><points><x>21431.9140625</x><y>28578.134765625</y></points><points><x>21415.162109375</x><y>28574.291015625</y></points><points><x>21398.958984375</x><y>28585.275390625</y></points><points><x>21390.994140625</x><y>28605.599609375</y></points><points><x>21378.91015625</x><y>28626.74609375</y></points><points><x>21384.404296875</x><y>28653.111328125</y></points><points><x>21402.8359375</x><y>28661.00390625</y></points><points><x>21416.0859375</x><y>28660.00390625</y></points><points><x>21415.2109375</x><y>28665.62890625</y></points><points><x>21408.0</x><y>28669.0</y></points><points><x>21403.0</x><y>28673.0</y></points><points><x>21401.0</x><y>28682.0</y></points><points><x>21400.0</x><y>28698.0</y></points><points><x>21401.0</x><y>28705.0</y></points><points><x>21402.0</x><y>28718.0</y></points><points><x>21406.0</x><y>28732.0</y></points><points><x>21412.0</x><y>28738.0</y></points><points><x>21426.42578125</x><y>28740.521484375</y></points><points><x>21433.841796875</x><y>28744.640625</y></points><points><x>21437.685546875</x><y>28751.78125</y></points><points><x>21443.0</x><y>28756.0</y></points><points><x>21455.0</x><y>28756.0</y></points><points><x>21462.677734375</x><y>28744.916015625</y></points><points><x>21466.5234375</x><y>28736.40234375</y></points><points><x>21467.0</x><y>28720.0</y></points><points><x>21467.0</x><y>28705.0</y></points><points><x>21470.0</x><y>28700.0</y></points><points><x>21479.0</x><y>28712.0</y></points><points><x>21488.0</x><y>28721.0</y></points><points><x>21489.0</x><y>28730.0</y></points><points><x>21501.67578125</x><y>28745.189453125</y></points><points><x>21535.072265625</x><y>28744.37109375</y></points><points><x>21552.208984375</x><y>28719.375</y></points><points><x>21531.3359375</x><y>28699.05078125</y></points><points><x>21515.95703125</x><y>28687.517578125</y></points><points><x>21508.81640625</x><y>28679.00390625</y></points><points><x>21505.521484375</x><y>28661.427734375</y></points><points><x>21496.1796875</x><y>28651.1875</y></points><points><x>21488.21484375</x><y>28642.400390625</y></points><points><x>21487.390625</x><y>28623.44921875</y></points><points><x>21482.72265625</x><y>28605.599609375</y></points><points><x>21471.736328125</x><y>28590.76953125</y></points><points><x>21445.09765625</x><y>28586.375</y></points></segmentation></object><object><name>NONE</name><difficult>0</difficult><truncated>0</truncated><info>[{"confidence": "0"}, {"action": "CREATE", "cat": "NONE", "time": "2020-07-23 14:39;12", "who": "admin", "typeOfanno": "PersonManul"}]</info><confidence>0</confidence><bndbox><xmin>21254.0</xmin><ymin>28037.119140625</ymin><xmax>21496.5859375</xmax><ymax>28255.525390625</ymax></bndbox><segmentation><points><x>21394.033203125</x><y>28037.119140625</y></points><points><x>21377.119140625</x><y>28049.08203125</y></points><points><x>21376.0</x><y>28073.0</y></points><points><x>21367.0</x><y>28062.0</y></points><points><x>21361.44140625</x><y>28054.033203125</y></points><points><x>21349.0</x><y>28054.0</y></points><points><x>21346.0</x><y>28057.0</y></points><points><x>21341.0</x><y>28061.0</y></points><points><x>21322.25</x><y>28061.87109375</y></points><points><x>21315.0</x><y>28076.0</y></points><points><x>21311.0</x><y>28091.0</y></points><points><x>21299.0</x><y>28098.0</y></points><points><x>21298.0</x><y>28111.0</y></points><points><x>21293.0</x><y>28118.0</y></points><points><x>21287.0</x><y>28123.0</y></points><points><x>21270.0</x><y>28126.0</y></points><points><x>21263.0</x><y>28128.0</y></points><points><x>21257.0</x><y>28133.0</y></points><points><x>21254.0</x><y>28152.0</y></points><points><x>21263.0</x><y>28167.0</y></points><points><x>21264.0</x><y>28175.0</y></points><points><x>21267.0</x><y>28178.0</y></points><points><x>21276.0</x><y>28183.0</y></points><points><x>21283.0</x><y>28198.0</y></points><points><x>21298.0</x><y>28209.0</y></points><points><x>21301.0</x><y>28213.0</y></points><points><x>21308.0</x><y>28228.0</y></points><points><x>21315.0</x><y>28237.0</y></points><points><x>21333.62890625</x><y>28247.2734375</y></points><points><x>21381.484375</x><y>28255.525390625</y></points><points><x>21421.0</x><y>28232.0</y></points><points><x>21472.24609375</x><y>28191.9921875</y></points><points><x>21496.5859375</x><y>28141.248046875</y></points><points><x>21482.146484375</x><y>28094.630859375</y></points><points><x>21450.79296875</x><y>28081.017578125</y></points><points><x>21419.275390625</x><y>28079.935546875</y></points><points><x>21415.8984375</x><y>28065.583984375</y></points><points><x>21429.92578125</x><y>28050.3203125</y></points><points><x>21431.57421875</x><y>28037.53125</y></points></segmentation></object><object><name>NONE</name><difficult>0</difficult><truncated>0</truncated><info>[{"confidence": "0"}, {"action": "CREATE", "cat": "NONE", "time": "2020-07-23 14:39;12", "who": "admin", "typeOfanno": "PersonManul"}]</info><confidence>0</confidence><bndbox><xmin>15761.1953125</xmin><ymin>34371.625</ymin><xmax>15813.01171875</xmax><ymax>34421.78125</ymax></bndbox><segmentation><points><x>15765.541015625</x><y>34378.05859375</y></points><points><x>15761.1953125</x><y>34399.61328125</y></points><points><x>15771.541015625</x><y>34418.05859375</y></points><points><x>15781.9775390625</x><y>34421.78125</y></points><points><x>15802.541015625</x><y>34421.05859375</y></points><points><x>15813.01171875</x><y>34404.32421875</y></points><points><x>15812.4560546875</x><y>34384.65234375</y></points><points><x>15804.1435546875</x><y>34371.625</y></points></segmentation></object><object><name>NONE</name><difficult>0</difficult><truncated>0</truncated><info>[{"confidence": "0"}, {"action": "CREATE", "cat": "NONE", "time": "2020-07-23 14:39;12", "who": "admin", "typeOfanno": "PersonManul"}]</info><confidence>0</confidence><bndbox><xmin>17061.955078125</xmin><ymin>31494.11328125</ymin><xmax>17326.072265625</xmax><ymax>31810.0</ymax></bndbox><segmentation><points><x>17096.3515625</x><y>31586.248046875</y></points><points><x>17061.955078125</x><y>31653.8125</y></points><points><x>17082.837890625</x><y>31740.41796875</y></points><points><x>17143.033203125</x><y>31807.369140625</y></points><points><x>17179.0</x><y>31810.0</y></points><points><x>17184.0</x><y>31803.0</y></points><points><x>17194.0</x><y>31802.0</y></points><points><x>17199.0</x><y>31797.0</y></points><points><x>17199.0</x><y>31792.0</y></points><points><x>17207.0</x><y>31784.0</y></points><points><x>17222.0</x><y>31769.0</y></points><points><x>17228.0</x><y>31758.0</y></points><points><x>17235.0</x><y>31759.0</y></points><points><x>17238.0</x><y>31762.0</y></points><points><x>17263.0</x><y>31765.0</y></points><points><x>17266.0</x><y>31762.0</y></points><points><x>17269.0</x><y>31757.0</y></points><points><x>17273.0</x><y>31732.0</y></points><points><x>17271.0</x><y>31717.0</y></points><points><x>17271.0</x><y>31706.0</y></points><points><x>17269.0</x><y>31690.0</y></points><points><x>17272.0</x><y>31685.0</y></points><points><x>17277.0</x><y>31667.0</y></points><points><x>17269.0</x><y>31654.0</y></points><points><x>17276.24609375</x><y>31648.69921875</y></points><points><x>17281.234375</x><y>31642.603515625</y></points><points><x>17287.884765625</x><y>31635.953125</y></points><points><x>17289.546875</x><y>31630.966796875</y></points><points><x>17288.9921875</x><y>31627.640625</y></points><points><x>17290.376953125</x><y>31622.376953125</y></points><points><x>17297.02734375</x><y>31617.111328125</y></points><points><x>17298.69140625</x><y>31607.4140625</y></points><points><x>17299.798828125</x><y>31590.234375</y></points><points><x>17312.55859375</x><y>31575.19140625</y></points><points><x>17326.072265625</x><y>31558.607421875</y></points><points><x>17319.9296875</x><y>31534.65234375</y></points><points><x>17302.732421875</x><y>31536.494140625</y></points><points><x>17283.0</x><y>31544.0</y></points><points><x>17271.0</x><y>31541.0</y></points><points><x>17270.0</x><y>31530.0</y></points><points><x>17266.0</x><y>31525.0</y></points><points><x>17268.94921875</x><y>31494.11328125</y></points><points><x>17238.8515625</x><y>31497.798828125</y></points><points><x>17224.111328125</x><y>31503.94140625</y></points><points><x>17217.353515625</x><y>31518.068359375</y></points><points><x>17211.0</x><y>31526.0</y></points><points><x>17204.0</x><y>31528.0</y></points><points><x>17185.4140625</x><y>31532.1953125</y></points><points><x>17161.458984375</x><y>31545.708984375</y></points></segmentation></object><object><name>NILM</name><difficult>0</difficult><truncated>0</truncated><info>[{"confidence": "0"}, {"action": "CREATE", "cat": "NILM", "time": "2020-07-23 14:39;12", "who": "admin", "typeOfanno": "PersonManul"}]</info><confidence>0</confidence><bndbox><xmin>13897.9912109375</xmin><ymin>32483.802734375</ymin><xmax>14021.755859375</xmax><ymax>32671.92578125</ymax></bndbox><segmentation><points><x>13928.107421875</x><y>32485.453125</y></points><points><x>13921.0</x><y>32493.0</y></points><points><x>13920.0</x><y>32506.0</y></points><points><x>13909.1298828125</x><y>32508.556640625</y></points><points><x>13905.0</x><y>32526.0</y></points><points><x>13898.4033203125</x><y>32563.42578125</y></points><points><x>13897.9912109375</x><y>32579.927734375</y></points><points><x>13905.8291015625</x><y>32589.00390625</y></points><points><x>13918.0</x><y>32631.0</y></points><points><x>13923.0</x><y>32636.0</y></points><points><x>13931.0</x><y>32645.0</y></points><points><x>13939.24609375</x><y>32664.5</y></points><points><x>13968.537109375</x><y>32671.92578125</y></points><points><x>13997.0029296875</x><y>32671.099609375</y></points><points><x>14009.7919921875</x><y>32650.884765625</y></points><points><x>14021.755859375</x><y>32631.083984375</y></points><points><x>14019.2802734375</x><y>32597.666015625</y></points><points><x>14012.2666015625</x><y>32571.67578125</y></points><points><x>14011.0</x><y>32549.0</y></points><points><x>14010.0</x><y>32532.0</y></points><points><x>14009.0</x><y>32527.0</y></points><points><x>14001.0</x><y>32515.0</y></points><points><x>13992.0</x><y>32499.0</y></points><points><x>13981.73828125</x><y>32492.0546875</y></points><points><x>13972.25</x><y>32483.802734375</y></points><points><x>13953.0</x><y>32490.0</y></points><points><x>13953.0</x><y>32503.0</y></points><points><x>13955.0</x><y>32515.0</y></points><points><x>13952.0</x><y>32518.0</y></points><points><x>13951.0</x><y>32527.0</y></points><points><x>13947.0</x><y>32531.0</y></points><points><x>13941.0</x><y>32530.0</y></points><points><x>13946.0</x><y>32511.0</y></points><points><x>13947.0</x><y>32495.0</y></points><points><x>13943.0</x><y>32490.0</y></points></segmentation></object><object><name>HSIL</name><difficult>0</difficult><truncated>0</truncated><info>[{"confidence": "0"}, {"action": "CREATE", "cat": "HSIL", "time": "2020-07-23 14:39;12", "who": "admin", "typeOfanno": "PersonManul"}]</info><confidence>0</confidence><bndbox><xmin>14447.53515625</xmin><ymin>27804.4453125</ymin><xmax>14665.1865234375</xmax><ymax>28064.615234375</ymax></bndbox><segmentation><points><x>14512.9560546875</x><y>27804.4453125</y></points><points><x>14530.6953125</x><y>27808.982421875</y></points><points><x>14530.6953125</x><y>27808.982421875</y></points><points><x>14531.9326171875</x><y>27810.6328125</y></points><points><x>14544.3095703125</x><y>27820.12109375</y></points><points><x>14553.3857421875</x><y>27834.1484375</y></points><points><x>14560.3984375</x><y>27841.986328125</y></points><points><x>14567.8251953125</x><y>27859.314453125</y></points><points><x>14567.8251953125</x><y>27859.314453125</y></points><points><x>14581.4384765625</x><y>27871.69140625</y></points><points><x>14598.353515625</x><y>27902.21875</y></points><points><x>14600.8291015625</x><y>27921.609375</y></points><points><x>14600.8291015625</x><y>27936.873046875</y></points><points><x>14613.6171875</x><y>27944.7109375</y></points><points><x>14617.330078125</x><y>27948.01171875</y></points><points><x>14627.2314453125</x><y>27935.22265625</y></points><points><x>14639.6083984375</x><y>27921.609375</y></points><points><x>14656.5224609375</x><y>27919.546875</y></points><points><x>14656.935546875</x><y>27919.546875</y></points><points><x>14658.998046875</x><y>27921.1953125</y></points><points><x>14665.1865234375</x><y>27931.921875</y></points><points><x>14665.1865234375</x><y>27931.921875</y></points><points><x>14664.361328125</x><y>27933.984375</y></points><points><x>14650.333984375</x><y>27951.724609375</y></points><points><x>14631.357421875</x><y>27961.212890625</y></points><points><x>14628.4697265625</x><y>27968.2265625</y></points><points><x>14634.6572265625</x><y>27981.427734375</y></points><points><x>14631.53125</x><y>28015.935546875</y></points><points><x>14641.01953125</x><y>28028.310546875</y></points><points><x>14643.4951171875</x><y>28041.513671875</y></points><points><x>14639.3701171875</x><y>28055.5390625</y></points><points><x>14638.95703125</x><y>28055.5390625</y></points><points><x>14617.9169921875</x><y>28058.015625</y></points><points><x>14598.9404296875</x><y>28061.314453125</y></points><points><x>14578.7255859375</x><y>28064.615234375</y></points><points><x>14565.9365234375</x><y>28061.314453125</y></points><points><x>14550.671875</x><y>28060.078125</y></points><points><x>14541.18359375</x><y>28046.462890625</y></points><points><x>14523.8564453125</x><y>28036.5625</y></points><points><x>14516.8427734375</x><y>28024.185546875</y></points><points><x>14507.3544921875</x><y>28008.921875</y></points><points><x>14502.81640625</x><y>27994.89453125</y></points><points><x>14487.5517578125</x><y>27975.091796875</y></points><points><x>14466.099609375</x><y>27965.19140625</y></points><points><x>14453.72265625</x><y>27955.291015625</y></points><points><x>14447.53515625</x><y>27936.7265625</y></points><points><x>14447.53515625</x><y>27936.7265625</y></points><points><x>14447.53515625</x><y>27934.25</y></points><points><x>14447.53515625</x><y>27933.01171875</y></points><points><x>14447.53515625</x><y>27930.94921875</y></points><points><x>14450.8349609375</x><y>27901.658203125</y></points><points><x>14451.248046875</x><y>27879.79296875</y></points><points><x>14450.4228515625</x><y>27856.279296875</y></points><points><x>14450.4228515625</x><y>27856.279296875</y></points><points><x>14451.248046875</x><y>27853.802734375</y></points><points><x>14461.9736328125</x><y>27834.826171875</y></points><points><x>14461.9736328125</x><y>27834.826171875</y></points><points><x>14475.17578125</x><y>27815.849609375</y></points><points><x>14475.17578125</x><y>27815.849609375</y></points><points><x>14477.23828125</x><y>27814.611328125</y></points><points><x>14490.02734375</x><y>27808.423828125</y></points><points><x>14490.02734375</x><y>27808.423828125</y></points></segmentation></object><object><name>NONE</name><difficult>0</difficult><truncated>0</truncated><info>[{"confidence": "0"}, {"action": "CREATE", "cat": "NONE", "time": "2020-07-23 14:39;12", "who": "admin", "typeOfanno": "PersonManul"}]</info><confidence>0</confidence><bndbox><xmin>13664.5009765625</xmin><ymin>24541.5</ymin><xmax>13883.96484375</xmax><ymax>24835.955078125</ymax></bndbox><segmentation><points><x>13745.7724609375</x><y>24541.5</y></points><points><x>13726.0</x><y>24551.0</y></points><points><x>13727.0</x><y>24557.0</y></points><points><x>13725.0</x><y>24575.0</y></points><points><x>13728.0</x><y>24584.0</y></points><points><x>13709.0</x><y>24586.0</y></points><points><x>13695.0</x><y>24600.0</y></points><points><x>13674.0</x><y>24603.0</y></points><points><x>13664.5009765625</x><y>24621.533203125</y></points><points><x>13677.0</x><y>24632.0</y></points><points><x>13680.0</x><y>24635.0</y></points><points><x>13692.0</x><y>24653.0</y></points><points><x>13703.0</x><y>24660.0</y></points><points><x>13709.0</x><y>24661.0</y></points><points><x>13714.0</x><y>24665.0</y></points><points><x>13722.0</x><y>24671.0</y></points><points><x>13719.0</x><y>24674.0</y></points><points><x>13703.0</x><y>24677.0</y></points><points><x>13699.0</x><y>24693.0</y></points><points><x>13706.0</x><y>24699.0</y></points><points><x>13711.0</x><y>24707.0</y></points><points><x>13729.0</x><y>24707.0</y></points><points><x>13732.0</x><y>24704.0</y></points><points><x>13738.0</x><y>24703.0</y></points><points><x>13743.0</x><y>24702.0</y></points><points><x>13750.0</x><y>24706.0</y></points><points><x>13764.0</x><y>24719.0</y></points><points><x>13780.0</x><y>24722.0</y></points><points><x>13780.0</x><y>24727.0</y></points><points><x>13774.0</x><y>24731.0</y></points><points><x>13772.0</x><y>24749.0</y></points><points><x>13777.0</x><y>24755.0</y></points><points><x>13787.0</x><y>24770.0</y></points><points><x>13801.0</x><y>24770.0</y></points><points><x>13808.46875</x><y>24775.310546875</y></points><points><x>13813.4189453125</x><y>24802.125</y></points><points><x>13813.4189453125</x><y>24823.578125</y></points><points><x>13838.5849609375</x><y>24835.955078125</y></points><points><x>13866.2255859375</x><y>24819.041015625</y></points><points><x>13876.0</x><y>24815.0</y></points><points><x>13883.96484375</x><y>24791.8125</y></points><points><x>13864.5751953125</x><y>24746.84375</y></points><points><x>13872.0009765625</x><y>24714.666015625</y></points><points><x>13874.0</x><y>24692.0</y></points><points><x>13868.701171875</x><y>24679.185546875</y></points><points><x>13869.0</x><y>24665.0</y></points><points><x>13868.0</x><y>24659.0</y></points><points><x>13862.0</x><y>24651.0</y></points><points><x>13856.0</x><y>24637.0</y></points><points><x>13857.583984375</x><y>24620.572265625</y></points><points><x>13876.0</x><y>24598.0</y></points><points><x>13878.0</x><y>24567.0</y></points><points><x>13860.0</x><y>24557.0</y></points><points><x>13847.0</x><y>24554.0</y></points><points><x>13829.0</x><y>24553.0</y></points><points><x>13815.0</x><y>24551.0</y></points><points><x>13812.0</x><y>24559.0</y></points><points><x>13811.0</x><y>24566.0</y></points><points><x>13809.0</x><y>24572.0</y></points><points><x>13803.126953125</x><y>24587.568359375</y></points><points><x>13791.0</x><y>24573.0</y></points><points><x>13790.0</x><y>24561.0</y></points><points><x>13777.5498046875</x><y>24542.6015625</y></points></segmentation></object><object><name>NONE</name><difficult>0</difficult><truncated>0</truncated><info>[{"confidence": "0"}, {"action": "CREATE", "cat": "NONE", "time": "2020-07-23 14:39;12", "who": "admin", "typeOfanno": "PersonManul"}]</info><confidence>0</confidence><bndbox><xmin>12592.0</xmin><ymin>22380.22265625</ymin><xmax>12634.130859375</xmax><ymax>22420.84765625</ymax></bndbox><segmentation><points><x>12601.505859375</x><y>22380.22265625</y></points><points><x>12592.0</x><y>22385.0</y></points><points><x>12594.130859375</x><y>22398.97265625</y></points><points><x>12598.880859375</x><y>22413.34765625</y></points><points><x>12620.380859375</x><y>22420.84765625</y></points><points><x>12634.130859375</x><y>22413.97265625</y></points><points><x>12625.255859375</x><y>22393.84765625</y></points><points><x>12616.880859375</x><y>22383.97265625</y></points></segmentation></object><object><name>HSIL</name><difficult>0</difficult><truncated>0</truncated><info>[{"confidence": "0"}, {"action": "CREATE", "cat": "HSIL", "time": "2020-07-23 14:39;12", "who": "admin", "typeOfanno": "PersonManul"}]</info><confidence>0</confidence><bndbox><xmin>23081.251953125</xmin><ymin>25495.763671875</ymin><xmax>23844.865234375</xmax><ymax>26024.123046875</ymax></bndbox><segmentation><points><x>23510.53125</x><y>25546.744140625</y></points><points><x>23463.849609375</x><y>25544.90234375</y></points><points><x>23412.869140625</x><y>25541.216796875</y></points><points><x>23398.126953125</x><y>25554.115234375</y></points><points><x>23362.501953125</x><y>25527.08984375</y></points><points><x>23339.775390625</x><y>25495.763671875</y></points><points><x>23311.033203125</x><y>25522.681640625</y></points><points><x>23291.9921875</x><y>25544.177734375</y></points><points><x>23256.982421875</x><y>25544.177734375</y></points><points><x>23220.255859375</x><y>25546.2265625</y></points><points><x>23171.787109375</x><y>25539.82421875</y></points><points><x>23133.376953125</x><y>25561.771484375</y></points><points><x>23126.9765625</x><y>25597.4375</y></points><points><x>23081.251953125</x><y>25616.642578125</y></points><points><x>23085.82421875</x><y>25658.708984375</y></points><points><x>23131.025390625</x><y>25658.751953125</y></points><points><x>23167.265625</x><y>25651.994140625</y></points><points><x>23194.96484375</x><y>25644.900390625</y></points><points><x>23199.265625</x><y>25667.01171875</y></points><points><x>23201.107421875</x><y>25710.623046875</y></points><points><x>23244.716796875</x><y>25746.248046875</y></points><points><x>23321.19140625</x><y>25741.873046875</y></points><points><x>23364.173828125</x><y>25798.5703125</y></points><points><x>23398.923828125</x><y>25801.314453125</y></points><points><x>23456.0</x><y>25837.0</y></points><points><x>23477.0</x><y>25850.0</y></points><points><x>23497.0</x><y>25861.0</y></points><points><x>23502.0</x><y>25867.0</y></points><points><x>23521.60546875</x><y>25877.142578125</y></points><points><x>23532.0</x><y>25897.0</y></points><points><x>23535.0</x><y>25900.0</y></points><points><x>23547.0</x><y>25918.0</y></points><points><x>23554.0</x><y>25927.0</y></points><points><x>23542.412109375</x><y>25945.267578125</y></points><points><x>23543.025390625</x><y>25960.009765625</y></points><points><x>23582.3359375</x><y>25982.123046875</y></points><points><x>23606.291015625</x><y>25983.3515625</y></points><points><x>23654.201171875</x><y>26014.0625</y></points><points><x>23750.423828125</x><y>26024.123046875</y></points><points><x>23787.27734375</x><y>25975.078125</y></points><points><x>23811.9375</x><y>25957.34375</y></points><points><x>23828.83984375</x><y>25931.298828125</y></points><points><x>23823.0</x><y>25899.0</y></points><points><x>23824.0</x><y>25886.0</y></points><points><x>23829.0</x><y>25870.0</y></points><points><x>23834.0</x><y>25869.0</y></points><points><x>23834.0</x><y>25855.0</y></points><points><x>23834.0</x><y>25841.0</y></points><points><x>23832.0</x><y>25832.0</y></points><points><x>23835.0</x><y>25818.0</y></points><points><x>23837.0</x><y>25807.0</y></points><points><x>23838.0</x><y>25795.0</y></points><points><x>23839.0</x><y>25782.0</y></points><points><x>23841.564453125</x><y>25776.865234375</y></points><points><x>23844.865234375</x><y>25767.7890625</y></points><points><x>23844.0</x><y>25756.0</y></points><points><x>23843.0</x><y>25748.0</y></points><points><x>23844.0</x><y>25728.0</y></points><points><x>23843.0</x><y>25722.0</y></points><points><x>23840.0</x><y>25695.0</y></points><points><x>23839.095703125</x><y>25687.201171875</y></points><points><x>23835.373046875</x><y>25679.755859375</y></points><points><x>23832.396484375</x><y>25672.68359375</y></points><points><x>23828.36328125</x><y>25663.4140625</y></points><points><x>23827.0</x><y>25647.0</y></points><points><x>23829.0</x><y>25640.0</y></points><points><x>23830.0</x><y>25600.0</y></points><points><x>23822.0</x><y>25587.0</y></points><points><x>23815.0</x><y>25586.0</y></points><points><x>23805.0</x><y>25576.0</y></points><points><x>23788.0</x><y>25568.0</y></points><points><x>23768.0</x><y>25566.0</y></points><points><x>23762.0</x><y>25572.0</y></points><points><x>23751.0</x><y>25562.0</y></points><points><x>23749.0</x><y>25552.0</y></points><points><x>23746.0</x><y>25549.0</y></points><points><x>23741.0</x><y>25547.0</y></points><points><x>23740.0</x><y>25534.0</y></points><points><x>23716.0</x><y>25517.0</y></points><points><x>23712.0</x><y>25514.0</y></points><points><x>23694.0</x><y>25509.0</y></points><points><x>23675.0</x><y>25509.0</y></points><points><x>23674.0</x><y>25522.0</y></points><points><x>23683.0</x><y>25534.0</y></points><points><x>23677.0</x><y>25548.0</y></points><points><x>23677.0</x><y>25552.0</y></points><points><x>23669.0</x><y>25527.0</y></points><points><x>23660.0</x><y>25526.0</y></points><points><x>23639.0</x><y>25524.0</y></points><points><x>23637.0</x><y>25532.0</y></points><points><x>23625.0</x><y>25523.0</y></points><points><x>23612.0</x><y>25520.0</y></points><points><x>23609.0</x><y>25517.0</y></points><points><x>23574.412109375</x><y>25513.576171875</y></points><points><x>23549.228515625</x><y>25518.490234375</y></points></segmentation></object><object><name>NILM</name><difficult>0</difficult><truncated>0</truncated><info>[{"confidence": "0"}, {"action": "CREATE", "cat": "NILM", "time": "2020-07-23 14:39;12", "who": "admin", "typeOfanno": "PersonManul"}]</info><confidence>0</confidence><bndbox><xmin>24476.466796875</xmin><ymin>24613.0</ymin><xmax>24629.697265625</xmax><ymax>24771.53515625</ymax></bndbox><segmentation><points><x>24545.0</x><y>24613.0</y></points><points><x>24537.0</x><y>24620.0</y></points><points><x>24522.0</x><y>24634.0</y></points><points><x>24517.0</x><y>24639.0</y></points><points><x>24509.0</x><y>24640.0</y></points><points><x>24505.0</x><y>24644.0</y></points><points><x>24494.0</x><y>24650.0</y></points><points><x>24489.0</x><y>24654.0</y></points><points><x>24488.66015625</x><y>24673.72265625</y></points><points><x>24476.466796875</x><y>24688.685546875</y></points><points><x>24481.0</x><y>24705.0</y></points><points><x>24489.0</x><y>24718.0</y></points><points><x>24496.0</x><y>24729.0</y></points><points><x>24501.0</x><y>24729.0</y></points><points><x>24513.0</x><y>24734.0</y></points><points><x>24516.0</x><y>24737.0</y></points><points><x>24529.0</x><y>24749.0</y></points><points><x>24546.017578125</x><y>24760.173828125</y></points><points><x>24567.90625</x><y>24771.53515625</y></points><points><x>24604.205078125</x><y>24751.583984375</y></points><points><x>24602.8203125</x><y>24730.525390625</y></points><points><x>24627.203125</x><y>24718.333984375</y></points><points><x>24629.697265625</x><y>24705.865234375</y></points><points><x>24625.541015625</x><y>24691.1796875</y></points><points><x>24597.83203125</x><y>24692.009765625</y></points><points><x>24602.0</x><y>24683.0</y></points><points><x>24602.0</x><y>24676.0</y></points><points><x>24606.0</x><y>24671.0</y></points><points><x>24606.0</x><y>24647.0</y></points><points><x>24588.0</x><y>24645.0</y></points><points><x>24582.0</x><y>24642.0</y></points><points><x>24574.0</x><y>24642.0</y></points><points><x>24565.0</x><y>24625.0</y></points><points><x>24560.0</x><y>24616.0</y></points></segmentation></object><object><name>NILM</name><difficult>0</difficult><truncated>0</truncated><info>[{"confidence": "0"}, {"action": "CREATE", "cat": "NILM", "time": "2020-07-23 14:39;12", "who": "admin", "typeOfanno": "PersonManul"}]</info><confidence>0</confidence><bndbox><xmin>23784.224609375</xmin><ymin>24336.66796875</ymin><xmax>23907.1640625</xmax><ymax>24542.005859375</ymax></bndbox><segmentation><points><x>23853.0</x><y>24342.0</y></points><points><x>23848.0</x><y>24350.0</y></points><points><x>23836.0</x><y>24359.0</y></points><points><x>23830.0</x><y>24363.0</y></points><points><x>23823.0</x><y>24370.0</y></points><points><x>23822.0</x><y>24384.0</y></points><points><x>23812.0</x><y>24385.0</y></points><points><x>23803.0</x><y>24391.0</y></points><points><x>23800.0</x><y>24402.0</y></points><points><x>23793.0</x><y>24426.0</y></points><points><x>23790.0</x><y>24440.0</y></points><points><x>23796.0</x><y>24460.0</y></points><points><x>23796.0</x><y>24485.0</y></points><points><x>23796.0</x><y>24495.0</y></points><points><x>23784.224609375</x><y>24509.4140625</y></points><points><x>23789.0</x><y>24527.0</y></points><points><x>23795.0</x><y>24527.0</y></points><points><x>23803.0</x><y>24533.0</y></points><points><x>23824.240234375</x><y>24542.005859375</y></points><points><x>23846.0</x><y>24540.0</y></points><points><x>23847.0</x><y>24529.0</y></points><points><x>23852.0</x><y>24523.0</y></points><points><x>23858.0</x><y>24516.0</y></points><points><x>23866.0</x><y>24506.0</y></points><points><x>23870.0</x><y>24498.0</y></points><points><x>23875.0</x><y>24491.0</y></points><points><x>23886.0</x><y>24491.0</y></points><points><x>23897.0</x><y>24490.0</y></points><points><x>23907.1640625</x><y>24482.185546875</y></points><points><x>23903.037109375</x><y>24457.01953125</y></points><points><x>23901.0</x><y>24440.0</y></points><points><x>23898.0</x><y>24419.0</y></points><points><x>23900.0</x><y>24405.0</y></points><points><x>23895.0</x><y>24389.0</y></points><points><x>23899.0</x><y>24385.0</y></points><points><x>23900.0</x><y>24372.0</y></points><points><x>23899.0</x><y>24366.0</y></points><points><x>23894.0</x><y>24362.0</y></points><points><x>23894.0</x><y>24356.0</y></points><points><x>23889.423828125</x><y>24349.7578125</y></points><points><x>23887.935546875</x><y>24346.59375</y></points><points><x>23885.701171875</x><y>24340.265625</y></points><points><x>23880.615234375</x><y>24337.90625</y></points><points><x>23862.462890625</x><y>24336.66796875</y></points></segmentation></object><object><name>NILM</name><difficult>0</difficult><truncated>0</truncated><info>[{"confidence": "0"}, {"action": "CREATE", "cat": "NILM", "time": "2020-07-23 14:39;12", "who": "admin", "typeOfanno": "PersonManul"}]</info><confidence>0</confidence><bndbox><xmin>24065.736328125</xmin><ymin>20898.486328125</ymin><xmax>24167.705078125</xmax><ymax>21027.5234375</ymax></bndbox><segmentation><points><x>24083.103515625</x><y>20898.486328125</y></points><points><x>24074.337890625</x><y>20905.673828125</y></points><points><x>24065.736328125</x><y>20923.890625</y></points><points><x>24065.736328125</x><y>20941.0703125</y></points><points><x>24080.421875</x><y>20962.12890625</y></points><points><x>24090.119140625</x><y>20994.826171875</y></points><points><x>24080.421875</x><y>21020.595703125</y></points><points><x>24093.720703125</x><y>21027.5234375</y></points><points><x>24121.4296875</x><y>21014.5</y></points><points><x>24148.03125</x><y>20985.958984375</y></points><points><x>24167.705078125</x><y>20971.548828125</y></points><points><x>24167.705078125</x><y>20947.998046875</y></points><points><x>24149.60546875</x><y>20945.0390625</y></points><points><x>24127.9921875</x><y>20930.076171875</y></points><points><x>24118.337890625</x><y>20914.673828125</y></points></segmentation></object><object><name>NILM</name><difficult>0</difficult><truncated>0</truncated><info>[{"confidence": "0"}, {"action": "CREATE", "cat": "NILM", "time": "2020-07-23 14:39;12", "who": "admin", "typeOfanno": "PersonManul"}]</info><confidence>0</confidence><bndbox><xmin>20275.71875</xmin><ymin>19799.4375</ymin><xmax>20450.55859375</xmax><ymax>20075.658203125</ymax></bndbox><segmentation><points><x>20317.0</x><y>19802.0</y></points><points><x>20311.0</x><y>19807.0</y></points><points><x>20302.0</x><y>19816.0</y></points><points><x>20296.0</x><y>19820.0</y></points><points><x>20296.0</x><y>19833.0</y></points><points><x>20300.0</x><y>19853.0</y></points><points><x>20292.6328125</x><y>19869.08203125</y></points><points><x>20276.95703125</x><y>19887.234375</y></points><points><x>20275.71875</x><y>19928.490234375</y></points><points><x>20299.646484375</x><y>20001.09765625</y></points><points><x>20320.75</x><y>20033.27734375</y></points><points><x>20359.447265625</x><y>20075.658203125</y></points><points><x>20420.869140625</x><y>20043.71875</y></points><points><x>20434.48828125</x><y>20011.962890625</y></points><points><x>20427.283203125</x><y>19982.869140625</y></points><points><x>20448.619140625</x><y>19957.931640625</y></points><points><x>20450.55859375</x><y>19930.77734375</y></points><points><x>20433.65625</x><y>19906.115234375</y></points><points><x>20409.826171875</x><y>19911.93359375</y></points><points><x>20390.70703125</x><y>19924.126953125</y></points><points><x>20380.732421875</x><y>19918.30859375</y></points><points><x>20373.0</x><y>19899.0</y></points><points><x>20377.091796875</x><y>19886.140625</y></points><points><x>20380.591796875</x><y>19880.515625</y></points><points><x>20385.591796875</x><y>19881.640625</y></points><points><x>20395.091796875</x><y>19879.390625</y></points><points><x>20406.841796875</x><y>19878.140625</y></points><points><x>20410.841796875</x><y>19874.890625</y></points><points><x>20413.466796875</x><y>19868.890625</y></points><points><x>20413.89453125</x><y>19864.875</y></points><points><x>20414.15234375</x><y>19856.451171875</y></points><points><x>20411.66015625</x><y>19850.6328125</y></points><points><x>20405.83984375</x><y>19843.982421875</y></points><points><x>20402.79296875</x><y>19836.224609375</y></points><points><x>20400.0</x><y>19830.0</y></points><points><x>20401.0</x><y>19816.0</y></points><points><x>20395.0</x><y>19807.0</y></points><points><x>20366.689453125</x><y>19804.9609375</y></points><points><x>20351.21484375</x><y>19799.4375</y></points><points><x>20337.041015625</x><y>19800.251953125</y></points></segmentation></object><object><name>NONE</name><difficult>0</difficult><truncated>0</truncated><info>[{"confidence": "0"}, {"action": "CREATE", "cat": "NONE", "time": "2020-07-23 14:39;12", "who": "admin", "typeOfanno": "PersonManul"}]</info><confidence>0</confidence><bndbox><xmin>19313.0</xmin><ymin>19763.8828125</ymin><xmax>19359.19921875</xmax><ymax>19814.318359375</ymax></bndbox><segmentation><points><x>19341.890625</x><y>19763.8828125</y></points><points><x>19324.955078125</x><y>19773.189453125</y></points><points><x>19313.0</x><y>19787.0</y></points><points><x>19313.603515625</x><y>19803.7109375</y></points><points><x>19329.236328125</x><y>19814.318359375</y></points><points><x>19355.10546875</x><y>19809.48046875</y></points><points><x>19359.19921875</x><y>19774.86328125</y></points></segmentation></object><object><name>NILM</name><difficult>0</difficult><truncated>0</truncated><info>[{"confidence": "0"}, {"action": "CREATE", "cat": "NILM", "time": "2020-07-23 14:39;12", "who": "admin", "typeOfanno": "PersonManul"}]</info><confidence>0</confidence><bndbox><xmin>19590.0</xmin><ymin>18754.0</ymin><xmax>19768.0</xmax><ymax>18964.6953125</ymax></bndbox><segmentation><points><x>19748.0</x><y>18754.0</y></points><points><x>19737.45703125</x><y>18756.009765625</y></points><points><x>19730.0</x><y>18760.0</y></points><points><x>19720.27734375</x><y>18767.646484375</y></points><points><x>19704.76171875</x><y>18771.52734375</y></points><points><x>19693.0</x><y>18775.0</y></points><points><x>19681.0</x><y>18783.0</y></points><points><x>19674.0</x><y>18793.0</y></points><points><x>19667.0</x><y>18797.0</y></points><points><x>19655.0</x><y>18811.0</y></points><points><x>19650.0</x><y>18815.0</y></points><points><x>19637.0</x><y>18822.0</y></points><points><x>19623.0</x><y>18829.0</y></points><points><x>19622.45703125</x><y>18836.693359375</y></points><points><x>19619.0</x><y>18842.0</y></points><points><x>19612.0</x><y>18843.0</y></points><points><x>19604.0</x><y>18851.0</y></points><points><x>19591.0</x><y>18868.0</y></points><points><x>19590.0</x><y>18908.0</y></points><points><x>19602.0</x><y>18916.0</y></points><points><x>19609.0</x><y>18938.0</y></points><points><x>19621.0</x><y>18955.0</y></points><points><x>19625.0</x><y>18960.0</y></points><points><x>19641.0</x><y>18960.0</y></points><points><x>19646.0</x><y>18959.0</y></points><points><x>19660.0</x><y>18960.0</y></points><points><x>19690.755859375</x><y>18958.740234375</y></points><points><x>19699.130859375</x><y>18964.6953125</y></points><points><x>19731.326171875</x><y>18962.833984375</y></points><points><x>19740.07421875</x><y>18958.552734375</y></points><points><x>19746.029296875</x><y>18951.109375</y></points><points><x>19748.26171875</x><y>18943.6640625</y></points><points><x>19745.65625</x><y>18934.173828125</y></points><points><x>19742.494140625</x><y>18925.42578125</y></points><points><x>19719.974609375</x><y>18922.26171875</y></points><points><x>19706.0</x><y>18915.0</y></points><points><x>19705.0</x><y>18907.0</y></points><points><x>19713.0</x><y>18906.0</y></points><points><x>19719.23046875</x><y>18903.46484375</y></points><points><x>19722.20703125</x><y>18907.1875</y></points><points><x>19731.69921875</x><y>18911.83984375</y></points><points><x>19736.166015625</x><y>18916.12109375</y></points><points><x>19746.0</x><y>18917.0</y></points><points><x>19751.0</x><y>18906.0</y></points><points><x>19752.0</x><y>18890.0</y></points><points><x>19736.0</x><y>18888.0</y></points><points><x>19731.0</x><y>18889.0</y></points><points><x>19734.0</x><y>18882.0</y></points><points><x>19734.0</x><y>18871.0</y></points><points><x>19729.0</x><y>18844.0</y></points><points><x>19724.0</x><y>18838.0</y></points><points><x>19724.0</x><y>18826.0</y></points><points><x>19719.0</x><y>18821.0</y></points><points><x>19712.0</x><y>18813.0</y></points><points><x>19715.0</x><y>18810.0</y></points><points><x>19724.0</x><y>18805.0</y></points><points><x>19733.0</x><y>18798.0</y></points><points><x>19753.8046875</x><y>18785.103515625</y></points><points><x>19764.0</x><y>18777.0</y></points><points><x>19768.0</x><y>18758.0</y></points></segmentation></object><object><name>NILM</name><difficult>0</difficult><truncated>0</truncated><info>[{"confidence": "0"}, {"action": "CREATE", "cat": "NILM", "time": "2020-07-23 14:39;12", "who": "admin", "typeOfanno": "PersonManul"}]</info><confidence>0</confidence><bndbox><xmin>18700.0</xmin><ymin>18097.810546875</ymin><xmax>18847.0</xmax><ymax>18243.0</ymax></bndbox><segmentation><points><x>18713.0</x><y>18101.0</y></points><points><x>18707.0</x><y>18109.0</y></points><points><x>18703.0</x><y>18131.0</y></points><points><x>18701.0</x><y>18142.0</y></points><points><x>18700.0</x><y>18158.0</y></points><points><x>18706.0</x><y>18169.0</y></points><points><x>18707.0</x><y>18176.0</y></points><points><x>18709.0</x><y>18187.0</y></points><points><x>18714.0</x><y>18194.0</y></points><points><x>18723.0</x><y>18199.0</y></points><points><x>18721.0</x><y>18209.0</y></points><points><x>18720.0</x><y>18223.0</y></points><points><x>18726.0</x><y>18228.0</y></points><points><x>18732.0</x><y>18233.0</y></points><points><x>18754.0</x><y>18241.0</y></points><points><x>18775.544921875</x><y>18240.234375</y></points><points><x>18801.0</x><y>18243.0</y></points><points><x>18807.41015625</x><y>18229.982421875</y></points><points><x>18814.0</x><y>18226.0</y></points><points><x>18818.0</x><y>18226.0</y></points><points><x>18834.56640625</x><y>18236.6328125</y></points><points><x>18847.0</x><y>18235.0</y></points><points><x>18847.0</x><y>18204.0</y></points><points><x>18837.0</x><y>18191.0</y></points><points><x>18835.0</x><y>18183.0</y></points><points><x>18837.0</x><y>18177.0</y></points><points><x>18839.0</x><y>18150.0</y></points><points><x>18840.0</x><y>18131.0</y></points><points><x>18834.0</x><y>18124.0</y></points><points><x>18820.0</x><y>18124.0</y></points><points><x>18814.0</x><y>18130.0</y></points><points><x>18810.0</x><y>18136.0</y></points><points><x>18800.0</x><y>18137.0</y></points><points><x>18793.0</x><y>18133.0</y></points><points><x>18780.0</x><y>18129.0</y></points><points><x>18777.0</x><y>18126.0</y></points><points><x>18767.0</x><y>18124.0</y></points><points><x>18756.0</x><y>18123.0</y></points><points><x>18755.0</x><y>18118.0</y></points><points><x>18750.0</x><y>18110.0</y></points><points><x>18731.765625</x><y>18097.810546875</y></points></segmentation></object><object><name>NILM</name><difficult>0</difficult><truncated>0</truncated><info>[{"confidence": "0"}, {"action": "CREATE", "cat": "NILM", "time": "2020-07-23 14:39;12", "who": "admin", "typeOfanno": "PersonManul"}]</info><confidence>0</confidence><bndbox><xmin>15395.287109375</xmin><ymin>18084.62890625</ymin><xmax>15500.07421875</xmax><ymax>18211.28125</ymax></bndbox><segmentation><points><x>15429.1162109375</x><y>18084.62890625</y></points><points><x>15419.0</x><y>18091.0</y></points><points><x>15412.0</x><y>18096.0</y></points><points><x>15411.0</x><y>18112.0</y></points><points><x>15412.0</x><y>18132.0</y></points><points><x>15400.0</x><y>18134.0</y></points><points><x>15395.287109375</x><y>18147.748046875</y></points><points><x>15397.0</x><y>18166.0</y></points><points><x>15398.0</x><y>18171.0</y></points><points><x>15401.0</x><y>18174.0</y></points><points><x>15402.0</x><y>18187.0</y></points><points><x>15408.0</x><y>18193.0</y></points><points><x>15420.0</x><y>18205.0</y></points><points><x>15433.2412109375</x><y>18210.04296875</y></points><points><x>15449.0</x><y>18204.0</y></points><points><x>15458.8193359375</x><y>18211.28125</y></points><points><x>15474.0</x><y>18210.0</y></points><points><x>15479.0</x><y>18204.0</y></points><points><x>15483.0</x><y>18199.0</y></points><points><x>15487.0</x><y>18195.0</y></points><points><x>15490.5859375</x><y>18182.81640625</y></points><points><x>15500.07421875</x><y>18175.802734375</y></points><points><x>15496.0</x><y>18158.0</y></points><points><x>15495.0</x><y>18137.0</y></points><points><x>15492.0</x><y>18134.0</y></points><points><x>15487.0</x><y>18123.0</y></points><points><x>15479.0</x><y>18105.0</y></points><points><x>15461.0</x><y>18101.0</y></points><points><x>15454.0</x><y>18092.0</y></points><points><x>15442.0</x><y>18091.0</y></points></segmentation></object><object><name>NILM</name><difficult>0</difficult><truncated>0</truncated><info>[{"confidence": "0"}, {"action": "CREATE", "cat": "NILM", "time": "2020-07-23 14:39;12", "who": "admin", "typeOfanno": "PersonManul"}]</info><confidence>0</confidence><bndbox><xmin>17208.94921875</xmin><ymin>15060.0</ymin><xmax>17267.759765625</xmax><ymax>15117.0</ymax></bndbox><segmentation><points><x>17217.0</x><y>15060.0</y></points><points><x>17212.0</x><y>15069.0</y></points><points><x>17208.94921875</x><y>15085.1640625</y></points><points><x>17216.0</x><y>15091.0</y></points><points><x>17224.0</x><y>15096.0</y></points><points><x>17234.0</x><y>15110.0</y></points><points><x>17235.0</x><y>15117.0</y></points><points><x>17261.0</x><y>15117.0</y></points><points><x>17267.759765625</x><y>15110.6611328125</y></points><points><x>17263.6640625</x><y>15100.052734375</y></points><points><x>17266.083984375</x><y>15093.5390625</y></points><points><x>17266.26953125</x><y>15076.2314453125</y></points><points><x>17259.01171875</x><y>15067.484375</y></points><points><x>17240.21484375</x><y>15065.4365234375</y></points></segmentation></object><object><name>HSIL</name><difficult>0</difficult><truncated>0</truncated><info>[{"confidence": "0"}, {"action": "CREATE", "cat": "HSIL", "time": "2020-07-23 14:39;12", "who": "admin", "typeOfanno": "PersonManul"}]</info><confidence>0</confidence><bndbox><xmin>18813.474609375</xmin><ymin>13303.0</ymin><xmax>18921.26171875</xmax><ymax>13526.09375</ymax></bndbox><segmentation><points><x>18886.0</x><y>13303.0</y></points><points><x>18878.0</x><y>13311.0</y></points><points><x>18869.0</x><y>13321.0</y></points><points><x>18868.0</x><y>13333.0</y></points><points><x>18871.0</x><y>13336.0</y></points><points><x>18858.0</x><y>13338.0</y></points><points><x>18847.279296875</x><y>13339.8984375</y></points><points><x>18836.47265625</x><y>13355.9697265625</y></points><points><x>18837.02734375</x><y>13379.2451171875</y></points><points><x>18822.619140625</x><y>13422.1943359375</y></points><points><x>18813.474609375</x><y>13450.734375</y></points><points><x>18820.40234375</x><y>13470.9619140625</y></points><points><x>18838.0</x><y>13471.0</y></points><points><x>18845.3203125</x><y>13493.15234375</y></points><points><x>18862.44140625</x><y>13526.09375</y></points><points><x>18882.728515625</x><y>13522.7431640625</y></points><points><x>18897.4296875</x><y>13510.087890625</y></points><points><x>18902.455078125</x><y>13485.521484375</y></points><points><x>18905.0</x><y>13477.0</y></points><points><x>18905.9921875</x><y>13456.4892578125</y></points><points><x>18907.0</x><y>13447.0</y></points><points><x>18916.041015625</x><y>13438.4365234375</y></points><points><x>18914.923828125</x><y>13419.826171875</y></points><points><x>18906.921875</x><y>13416.103515625</y></points><points><x>18908.0</x><y>13404.0</y></points><points><x>18909.0</x><y>13389.0</y></points><points><x>18921.26171875</x><y>13354.861328125</y></points><points><x>18910.0</x><y>13340.0</y></points><points><x>18898.0</x><y>13337.0</y></points><points><x>18901.0</x><y>13332.0</y></points><points><x>18904.63671875</x><y>13317.4541015625</y></points><points><x>18904.0</x><y>13305.0</y></points></segmentation></object><object><name>HSIL</name><difficult>0</difficult><truncated>0</truncated><info>[{"confidence": "0"}, {"action": "CREATE", "cat": "HSIL", "time": "2020-07-23 14:39;12", "who": "admin", "typeOfanno": "PersonManul"}]</info><confidence>0</confidence><bndbox><xmin>19166.9296875</xmin><ymin>14710.6171875</ymin><xmax>19464.830078125</xmax><ymax>14913.97265625</ymax></bndbox><segmentation><points><x>19411.96484375</x><y>14712.001953125</y></points><points><x>19399.771484375</x><y>14710.6171875</y></points><points><x>19391.0</x><y>14719.0</y></points><points><x>19383.978515625</x><y>14729.458984375</y></points><points><x>19373.0</x><y>14730.0</y></points><points><x>19358.0</x><y>14733.0</y></points><points><x>19352.0</x><y>14734.0</y></points><points><x>19349.0</x><y>14740.0</y></points><points><x>19340.0</x><y>14741.0</y></points><points><x>19331.0</x><y>14750.0</y></points><points><x>19320.525390625</x><y>14753.01171875</y></points><points><x>19309.1640625</x><y>14754.673828125</y></points><points><x>19298.357421875</x><y>14754.1201171875</y></points><points><x>19285.056640625</x><y>14756.0595703125</y></points><points><x>19272.0</x><y>14761.0</y></points><points><x>19267.0</x><y>14765.0</y></points><points><x>19249.58984375</x><y>14766.5888671875</y></points><points><x>19242.939453125</x><y>14779.0576171875</y></points><points><x>19234.0</x><y>14778.0</y></points><points><x>19212.4609375</x><y>14770.4677734375</y></points><points><x>19193.341796875</x><y>14780.0712890625</y></points><points><x>19166.9296875</x><y>14833.5087890625</y></points><points><x>19191.498046875</x><y>14909.05859375</y></points><points><x>19288.546875</x><y>14913.97265625</y></points><points><x>19434.119140625</x><y>14840.265625</y></points><points><x>19464.830078125</x><y>14765.3291015625</y></points><points><x>19445.173828125</x><y>14724.17578125</y></points><points><x>19426.095703125</x><y>14715.3271484375</y></points></segmentation></object><object><name>HSIL</name><difficult>0</difficult><truncated>0</truncated><info>[{"confidence": "0"}, {"action": "CREATE", "cat": "HSIL", "time": "2020-07-23 14:39;12", "who": "admin", "typeOfanno": "PersonManul"}]</info><confidence>0</confidence><bndbox><xmin>24876.1640625</xmin><ymin>18695.94921875</ymin><xmax>25057.685546875</xmax><ymax>18936.46484375</ymax></bndbox><segmentation><points><x>25041.595703125</x><y>18809.8125</y></points><points><x>25057.2734375</x><y>18822.6015625</y></points><points><x>25057.2734375</x><y>18823.013671875</y></points><points><x>25057.685546875</x><y>18849.830078125</y></points><points><x>25057.685546875</x><y>18849.830078125</y></points><points><x>25056.859375</x><y>18851.892578125</y></points><points><x>25056.447265625</x><y>18852.716796875</y></points><points><x>25050.259765625</x><y>18883.658203125</y></points><points><x>25050.259765625</x><y>18883.658203125</y></points><points><x>25050.259765625</x><y>18885.720703125</y></points><points><x>25042.833984375</x><y>18917.486328125</y></points><points><x>25042.833984375</x><y>18917.486328125</y></points><points><x>25014.3671875</x><y>18934.40234375</y></points><points><x>25014.3671875</x><y>18934.40234375</y></points><points><x>25012.3046875</x><y>18935.2265625</y></points><points><x>24983.42578125</x><y>18936.46484375</y></points><points><x>24957.435546875</x><y>18920.787109375</y></points><points><x>24933.095703125</x><y>18900.984375</y></points><points><x>24933.095703125</x><y>18900.984375</y></points><points><x>24907.9296875</x><y>18903.873046875</y></points><points><x>24907.9296875</x><y>18903.873046875</y></points><points><x>24884.828125</x><y>18892.734375</y></points><points><x>24878.638671875</x><y>18863.03125</y></points><points><x>24878.638671875</x><y>18863.03125</y></points><points><x>24878.638671875</x><y>18860.96875</y></points><points><x>24876.98828125</x><y>18831.265625</y></points><points><x>24876.98828125</x><y>18831.265625</y></points><points><x>24876.1640625</x><y>18818.4765625</y></points><points><x>24876.1640625</x><y>18818.4765625</y></points><points><x>24878.2265625</x><y>18816.826171875</y></points><points><x>24879.876953125</x><y>18816.412109375</y></points><points><x>24887.580078125</x><y>18805.41015625</y></points><points><x>24880.65234375</x><y>18790.169921875</y></points><points><x>24886.470703125</x><y>18772.435546875</y></points><points><x>24900.50390625</x><y>18761.95703125</y></points><points><x>24900.50390625</x><y>18742.978515625</y></points><points><x>24913.705078125</x><y>18729.365234375</y></points><points><x>24913.705078125</x><y>18728.953125</y></points><points><x>24914.53125</x><y>18727.302734375</y></points><points><x>24914.943359375</x><y>18726.890625</y></points><points><x>24928.14453125</x><y>18713.275390625</y></points><points><x>24928.14453125</x><y>18713.275390625</y></points><points><x>24930.20703125</x><y>18712.86328125</y></points><points><x>24931.033203125</x><y>18712.86328125</y></points><points><x>24946.296875</x><y>18702.962890625</y></points><points><x>24946.296875</x><y>18702.962890625</y></points><points><x>24948.359375</x><y>18701.3125</y></points><points><x>24970.63671875</x><y>18695.94921875</y></points><points><x>24970.63671875</x><y>18695.94921875</y></points><points><x>24973.11328125</x><y>18695.94921875</y></points><points><x>24987.138671875</x><y>18701.724609375</y></points><points><x>24987.138671875</x><y>18701.724609375</y></points><points><x>24997.041015625</x><y>18726.064453125</y></points><points><x>24997.041015625</x><y>18726.4765625</y></points><points><x>24997.041015625</x><y>18728.126953125</y></points><points><x>24997.041015625</x><y>18729.77734375</y></points><points><x>24997.041015625</x><y>18730.603515625</y></points><points><x>24997.041015625</x><y>18732.25390625</y></points><points><x>25001.578125</x><y>18754.943359375</y></points><points><x>25001.578125</x><y>18754.943359375</y></points><points><x>25003.228515625</x><y>18757.005859375</y></points><points><x>25024.26953125</x><y>18766.90625</y></points><points><x>25032.51953125</x><y>18785.47265625</y></points><points><x>25032.51953125</x><y>18785.47265625</y></points></segmentation></object><object><name>NONE</name><difficult>0</difficult><truncated>0</truncated><info>[{"confidence": "0"}, {"action": "CREATE", "cat": "NONE", "time": "2020-07-23 14:39;12", "who": "admin", "typeOfanno": "PersonManul"}]</info><confidence>0</confidence><bndbox><xmin>24132.0</xmin><ymin>16138.0</ymin><xmax>24247.0</xmax><ymax>16255.3818359375</ymax></bndbox><segmentation><points><x>24187.0</x><y>16138.0</y></points><points><x>24169.0</x><y>16140.0</y></points><points><x>24148.0</x><y>16142.0</y></points><points><x>24142.716796875</x><y>16155.076171875</y></points><points><x>24142.439453125</x><y>16162.2802734375</y></points><points><x>24133.0</x><y>16168.0</y></points><points><x>24132.0</x><y>16184.0</y></points><points><x>24136.0</x><y>16189.0</y></points><points><x>24150.0</x><y>16190.0</y></points><points><x>24151.0</x><y>16200.0</y></points><points><x>24157.0</x><y>16206.0</y></points><points><x>24166.0</x><y>16208.0</y></points><points><x>24169.0</x><y>16211.0</y></points><points><x>24172.642578125</x><y>16224.3486328125</y></points><points><x>24190.654296875</x><y>16245.1298828125</y></points><points><x>24211.435546875</x><y>16255.3818359375</y></points><points><x>24225.0</x><y>16245.0</y></points><points><x>24230.0</x><y>16236.0</y></points><points><x>24240.0</x><y>16230.0</y></points><points><x>24241.638671875</x><y>16210.7705078125</y></points><points><x>24247.0</x><y>16203.0</y></points><points><x>24247.0</x><y>16189.0</y></points><points><x>24238.0</x><y>16181.0</y></points><points><x>24234.0</x><y>16178.0</y></points><points><x>24234.0</x><y>16162.0</y></points><points><x>24222.0</x><y>16148.0</y></points><points><x>24212.0</x><y>16140.0</y></points></segmentation></object><object><name>NONE</name><difficult>0</difficult><truncated>0</truncated><info>[{"confidence": "0"}, {"action": "CREATE", "cat": "NONE", "time": "2020-07-23 14:39;12", "who": "admin", "typeOfanno": "PersonManul"}]</info><confidence>0</confidence><bndbox><xmin>25578.20703125</xmin><ymin>15132.6494140625</ymin><xmax>25795.388671875</xmax><ymax>15335.1064453125</ymax></bndbox><segmentation><points><x>25683.0</x><y>15146.0</y></points><points><x>25676.0</x><y>15158.0</y></points><points><x>25652.0</x><y>15174.0</y></points><points><x>25640.0</x><y>15182.0</y></points><points><x>25622.970703125</x><y>15196.4873046875</y></points><points><x>25613.826171875</x><y>15224.7509765625</y></points><points><x>25624.0</x><y>15248.0</y></points><points><x>25624.0</x><y>15254.0</y></points><points><x>25622.08203125</x><y>15261.490234375</y></points><points><x>25612.45703125</x><y>15261.615234375</y></points><points><x>25607.20703125</x><y>15258.490234375</y></points><points><x>25600.08203125</x><y>15258.615234375</y></points><points><x>25591.70703125</x><y>15259.740234375</y></points><points><x>25585.08203125</x><y>15269.740234375</y></points><points><x>25578.20703125</x><y>15282.240234375</y></points><points><x>25583.33203125</x><y>15291.490234375</y></points><points><x>25594.9921875</x><y>15307.1201171875</y></points><points><x>25638.21875</x><y>15335.1064453125</y></points><points><x>25730.833984375</x><y>15323.7119140625</y></points><points><x>25783.130859375</x><y>15289.4677734375</y></points><points><x>25795.388671875</x><y>15272.9326171875</y></points><points><x>25774.0</x><y>15262.0</y></points><points><x>25782.0</x><y>15254.0</y></points><points><x>25782.0</x><y>15233.0</y></points><points><x>25783.0</x><y>15219.0</y></points><points><x>25784.0</x><y>15196.0</y></points><points><x>25781.0</x><y>15179.0</y></points><points><x>25761.591796875</x><y>15171.7197265625</y></points><points><x>25748.015625</x><y>15170.611328125</y></points><points><x>25739.0</x><y>15164.0</y></points><points><x>25735.26953125</x><y>15139.5771484375</y></points><points><x>25716.427734375</x><y>15132.6494140625</y></points></segmentation></object><object><name>NONE</name><difficult>0</difficult><truncated>0</truncated><info>[{"confidence": "0"}, {"action": "CREATE", "cat": "NONE", "time": "2020-07-23 14:39;12", "who": "admin", "typeOfanno": "PersonManul"}]</info><confidence>0</confidence><bndbox><xmin>19699.6796875</xmin><ymin>15680.310546875</ymin><xmax>19742.673828125</xmax><ymax>15723.30078125</ymax></bndbox><segmentation><points><x>19699.6796875</x><y>15691.291015625</y></points><points><x>19707.873046875</x><y>15720.3232421875</y></points><points><x>19737.8359375</x><y>15723.30078125</y></points><points><x>19742.673828125</x><y>15697.431640625</y></points><points><x>19720.15625</x><y>15680.310546875</y></points></segmentation></object><object><name>NONE</name><difficult>0</difficult><truncated>0</truncated><info>[{"confidence": "0"}, {"action": "CREATE", "cat": "NONE", "time": "2020-07-23 14:39;12", "who": "admin", "typeOfanno": "PersonManul"}]</info><confidence>0</confidence><bndbox><xmin>24307.095703125</xmin><ymin>38797.52734375</ymin><xmax>24364.044921875</xmax><ymax>38836.0</ymax></bndbox><segmentation><points><x>24313.0</x><y>38799.0</y></points><points><x>24307.095703125</x><y>38815.58203125</y></points><points><x>24314.0</x><y>38830.0</y></points><points><x>24326.44921875</x><y>38833.8203125</y></points><points><x>24342.0</x><y>38836.0</y></points><points><x>24358.0</x><y>38835.0</y></points><points><x>24364.044921875</x><y>38827.12109375</y></points><points><x>24355.0</x><y>38810.0</y></points><points><x>24338.546875</x><y>38797.52734375</y></points></segmentation></object><object><name>HSIL</name><difficult>0</difficult><truncated>0</truncated><info>[{"confidence": "0"}, {"action": "CREATE", "cat": "HSIL", "time": "2020-07-23 14:39;12", "who": "admin", "typeOfanno": "PersonManul"}]</info><confidence>0</confidence><bndbox><xmin>23295.416015625</xmin><ymin>18695.763671875</ymin><xmax>23549.958984375</xmax><ymax>18934.630859375</ymax></bndbox><segmentation><points><x>23460.849609375</x><y>18735.369140625</y></points><points><x>23477.763671875</x><y>18728.767578125</y></points><points><x>23493.439453125</x><y>18737.431640625</y></points><points><x>23493.439453125</x><y>18737.431640625</y></points><points><x>23505.404296875</x><y>18741.970703125</y></points><points><x>23505.404296875</x><y>18741.970703125</y></points><points><x>23507.87890625</x><y>18743.62109375</y></points><points><x>23518.193359375</x><y>18757.646484375</y></points><points><x>23518.193359375</x><y>18757.646484375</y></points><points><x>23521.080078125</x><y>18759.708984375</y></points><points><x>23533.869140625</x><y>18761.771484375</y></points><points><x>23546.658203125</x><y>18765.8984375</y></points><points><x>23546.658203125</x><y>18765.8984375</y></points><points><x>23547.896484375</x><y>18767.548828125</y></points><points><x>23549.958984375</x><y>18782.400390625</y></points><points><x>23549.546875</x><y>18782.400390625</y></points><points><x>23543.771484375</x><y>18791.4765625</y></points><points><x>23543.771484375</x><y>18791.4765625</y></points><points><x>23544.595703125</x><y>18810.453125</y></points><points><x>23544.595703125</x><y>18810.453125</y></points><points><x>23544.18359375</x><y>18812.515625</y></points><points><x>23543.771484375</x><y>18812.927734375</y></points><points><x>23543.359375</x><y>18814.578125</y></points><points><x>23544.732421875</x><y>18825.0703125</y></points><points><x>23535.943359375</x><y>18832.759765625</y></points><points><x>23529.078125</x><y>18831.9375</y></points><points><x>23510.35546875</x><y>18829.4296875</y></points><points><x>23510.35546875</x><y>18829.4296875</y></points><points><x>23508.291015625</x><y>18831.080078125</y></points><points><x>23490.140625</x><y>18839.744140625</y></points><points><x>23490.140625</x><y>18839.744140625</y></points><points><x>23483.126953125</x><y>18860.783203125</y></points><points><x>23483.126953125</x><y>18860.783203125</y></points><points><x>23491.376953125</x><y>18896.263671875</y></points><points><x>23491.376953125</x><y>18896.263671875</y></points><points><x>23490.552734375</x><y>18898.326171875</y></points><points><x>23466.212890625</x><y>18909.052734375</y></points><points><x>23450.947265625</x><y>18921.427734375</y></points><points><x>23436.921875</x><y>18934.630859375</y></points><points><x>23436.5078125</x><y>18934.630859375</y></points><points><x>23420.419921875</x><y>18931.330078125</y></points><points><x>23410.9296875</x><y>18903.689453125</y></points><points><x>23405.56640625</x><y>18879.34765625</y></points><points><x>23405.56640625</x><y>18879.34765625</y></points><points><x>23403.91796875</x><y>18878.111328125</y></points><points><x>23402.6796875</x><y>18878.111328125</y></points><points><x>23382.46484375</x><y>18867.384765625</y></points><points><x>23359.361328125</x><y>18857.0703125</y></points><points><x>23359.361328125</x><y>18857.0703125</y></points><points><x>23357.298828125</x><y>18856.658203125</y></points><points><x>23347.3984375</x><y>18845.107421875</y></points><points><x>23347.3984375</x><y>18845.107421875</y></points><points><x>23347.3984375</x><y>18843.044921875</y></points><points><x>23343.15234375</x><y>18821.775390625</y></points><points><x>23317.0625</x><y>18824.24609375</y></points><points><x>23311.5703125</x><y>18821.5</y></points><points><x>23307.724609375</x><y>18816.283203125</y></points><points><x>23302.78125</x><y>18797.333984375</y></points><points><x>23304.4296875</x><y>18777.009765625</y></points><points><x>23295.830078125</x><y>18764.248046875</y></points><points><x>23295.416015625</x><y>18745.26953125</y></points><points><x>23295.416015625</x><y>18745.26953125</y></points><points><x>23297.06640625</x><y>18743.62109375</y></points><points><x>23311.505859375</x><y>18722.16796875</y></points><points><x>23342.447265625</x><y>18709.37890625</y></points><points><x>23363.48828125</x><y>18695.763671875</y></points><points><x>23382.052734375</x><y>18701.953125</y></points><points><x>23392.779296875</x><y>18724.23046875</y></points><points><x>23392.779296875</x><y>18724.23046875</y></points><points><x>23394.015625</x><y>18726.705078125</y></points><points><x>23404.330078125</x><y>18734.544921875</y></points><points><x>23419.181640625</x><y>18730.005859375</y></points><points><x>23445.171875</x><y>18739.908203125</y></points><points><x>23445.171875</x><y>18739.908203125</y></points></segmentation></object><object><name>NONE</name><difficult>0</difficult><truncated>0</truncated><info>[{"confidence": "0"}, {"action": "CREATE", "cat": "NONE", "time": "2020-07-23 14:39;12", "who": "admin", "typeOfanno": "PersonManul"}]</info><confidence>0</confidence><bndbox><xmin>20249.40234375</xmin><ymin>24480.548828125</ymin><xmax>20356.34765625</xmax><ymax>24586.673828125</ymax></bndbox><segmentation><points><x>20348.8671875</x><y>24527.099609375</y></points><points><x>20354.408203125</x><y>24531.533203125</y></points><points><x>20356.34765625</x><y>24541.232421875</y></points><points><x>20356.34765625</x><y>24541.232421875</y></points><points><x>20345.263671875</x><y>24556.193359375</y></points><points><x>20338.890625</x><y>24567.27734375</y></points><points><x>20338.890625</x><y>24567.27734375</y></points><points><x>20321.98828125</x><y>24569.771484375</y></points><points><x>20321.98828125</x><y>24569.771484375</y></points><points><x>20318.8203125</x><y>24577.04296875</y></points><points><x>20307.857421875</x><y>24586.673828125</y></points><points><x>20307.857421875</x><y>24586.673828125</y></points><points><x>20291.232421875</x><y>24578.638671875</y></points><points><x>20266.017578125</x><y>24555.0859375</y></points><points><x>20266.017578125</x><y>24555.0859375</y></points><points><x>20265.185546875</x><y>24552.314453125</y></points><points><x>20255.48828125</x><y>24525.4375</y></points><points><x>20255.48828125</x><y>24525.4375</y></points><points><x>20249.40234375</x><y>24507.251953125</y></points><points><x>20266.15234375</x><y>24491.431640625</y></points><points><x>20271.177734375</x><y>24487.5234375</y></points><points><x>20282.087890625</x><y>24481.658203125</y></points><points><x>20302.0390625</x><y>24480.548828125</y></points><points><x>20302.0390625</x><y>24480.548828125</y></points><points><x>20304.533203125</x><y>24480.548828125</y></points><points><x>20313.3984375</x><y>24483.59765625</y></points><points><x>20313.3984375</x><y>24483.59765625</y></points><points><x>20330.85546875</x><y>24483.873046875</y></points><points><x>20331.1328125</x><y>24483.873046875</y></points><points><x>20332.517578125</x><y>24485.259765625</y></points><points><x>20341.384765625</x><y>24497.451171875</y></points><points><x>20341.384765625</x><y>24497.451171875</y></points><points><x>20345.263671875</x><y>24511.859375</y></points><points><x>20345.263671875</x><y>24512.13671875</y></points></segmentation></object><object><name>NONE</name><difficult>0</difficult><truncated>0</truncated><info>[{"confidence": "0"}, {"action": "CREATE", "cat": "NONE", "time": "2020-07-23 14:39;12", "who": "admin", "typeOfanno": "PersonManul"}]</info><confidence>0</confidence><bndbox><xmin>40660.33984375</xmin><ymin>29595.4140625</ymin><xmax>40837.21875</xmax><ymax>29717.0</ymax></bndbox><segmentation><points><x>40837.21875</x><y>29595.4140625</y></points><points><x>40820.84375</x><y>29596.716796875</y></points><points><x>40812.83984375</x><y>29619.607421875</y></points><points><x>40803.1640625</x><y>29630.216796875</y></points><points><x>40798.6953125</x><y>29642.685546875</y></points><points><x>40791.0</x><y>29645.0</y></points><points><x>40782.3203125</x><y>29653.666015625</y></points><points><x>40768.0</x><y>29659.0</y></points><points><x>40763.0</x><y>29663.0</y></points><points><x>40756.0</x><y>29658.0</y></points><points><x>40755.0</x><y>29647.0</y></points><points><x>40773.0</x><y>29647.0</y></points><points><x>40777.0</x><y>29643.0</y></points><points><x>40778.0</x><y>29626.0</y></points><points><x>40774.0</x><y>29622.0</y></points><points><x>40753.0</x><y>29621.0</y></points><points><x>40749.0</x><y>29625.0</y></points><points><x>40738.0</x><y>29625.0</y></points><points><x>40733.0</x><y>29626.0</y></points><points><x>40727.0</x><y>29631.0</y></points><points><x>40720.0</x><y>29631.0</y></points><points><x>40710.0</x><y>29640.0</y></points><points><x>40710.0</x><y>29649.0</y></points><points><x>40701.0</x><y>29656.0</y></points><points><x>40699.0</x><y>29678.0</y></points><points><x>40694.0</x><y>29678.0</y></points><points><x>40681.0</x><y>29678.0</y></points><points><x>40676.0</x><y>29682.0</y></points><points><x>40672.0</x><y>29682.0</y></points><points><x>40668.71484375</x><y>29685.080078125</y></points><points><x>40662.9453125</x><y>29692.7109375</y></points><points><x>40660.33984375</x><y>29700.341796875</y></points><points><x>40662.0</x><y>29705.0</y></points><points><x>40679.0</x><y>29707.0</y></points><points><x>40683.0</x><y>29712.0</y></points><points><x>40686.0</x><y>29715.0</y></points><points><x>40709.0</x><y>29715.0</y></points><points><x>40723.0</x><y>29717.0</y></points><points><x>40731.0</x><y>29716.0</y></points><points><x>40738.0</x><y>29709.0</y></points><points><x>40753.0</x><y>29714.0</y></points><points><x>40768.0</x><y>29715.0</y></points><points><x>40785.18359375</x><y>29708.912109375</y></points><points><x>40796.375</x><y>29705.76953125</y></points><points><x>40804.0</x><y>29700.0</y></points><points><x>40808.0</x><y>29697.0</y></points><points><x>40813.0</x><y>29691.0</y></points><points><x>40819.0</x><y>29683.0</y></points><points><x>40823.0</x><y>29670.0</y></points><points><x>40828.0</x><y>29641.0</y></points><points><x>40835.171875</x><y>29615.328125</y></points></segmentation></object><object><name>BOX_SCREEN</name><difficult>0</difficult><truncated>0</truncated><info>[{"confidence": "0"}, {"action": "CREATE", "cat": "BOX_SCREEN", "time": "2020-07-23 14:39;12", "who": "admin", "typeOfanno": "PersonManul"}]</info><confidence>0</confidence><bndbox><xmin>26657.90212304086</xmin><ymin>14155.29250163268</ymin><xmax>28705.90212304086</xmax><ymax>16203.29250163268</ymax></bndbox><segmentation><points><x>26657.90212304086</x><y>16203.29250163268</y></points><points><x>26657.90212304086</x><y>14155.29250163268</y></points><points><x>28705.90212304086</x><y>14155.29250163268</y></points><points><x>28705.90212304086</x><y>16203.29250163268</y></points></segmentation></object><object><name>BOX_SCREEN</name><difficult>0</difficult><truncated>0</truncated><info>[{"confidence": "0"}, {"action": "CREATE", "cat": "BOX_SCREEN", "time": "2020-07-23 14:39;12", "who": "admin", "typeOfanno": "PersonManul"}]</info><confidence>0</confidence><bndbox><xmin>13455.871497214392</xmin><ymin>23809.812221211552</ymin><xmax>15503.871497214392</xmax><ymax>25857.812221211552</ymax></bndbox><segmentation><points><x>13455.871497214392</x><y>25857.812221211552</y></points><points><x>13455.871497214392</x><y>23809.812221211552</y></points><points><x>15503.871497214392</x><y>23809.812221211552</y></points><points><x>15503.871497214392</x><y>25857.812221211552</y></points></segmentation></object><object><name>NONE</name><difficult>0</difficult><truncated>0</truncated><info>[{"confidence": "0"}, {"action": "CREATE", "cat": "NONE", "time": "2020-07-23 14:39;12", "who": "admin", "typeOfanno": "PersonManul"}]</info><confidence>0</confidence><bndbox><xmin>14198.584163864549</xmin><ymin>24668.055496378744</ymin><xmax>14240.207639306369</xmax><ymax>24718.204972546642</ymax></bndbox><segmentation><points><x>14198.584163864549</x><y>24718.204972546642</y></points><points><x>14198.584163864549</x><y>24668.055496378744</y></points><points><x>14240.207639306369</x><y>24668.055496378744</y></points><points><x>14240.207639306369</x><y>24718.204972546642</y></points></segmentation></object><object><name>BOX_SCREEN</name><difficult>0</difficult><truncated>0</truncated><info>[{"confidence": "0"}, {"action": "CREATE", "cat": "BOX_SCREEN", "time": "2020-07-23 14:39;12", "who": "admin", "typeOfanno": "PersonManul"}]</info><confidence>0</confidence><bndbox><xmin>40630.5859375</xmin><ymin>26528.372070312504</ymin><xmax>42678.5859375</xmax><ymax>28576.372070312504</ymax></bndbox><segmentation><points><x>40630.5859375</x><y>28576.372070312504</y></points><points><x>40630.5859375</x><y>26528.372070312504</y></points><points><x>42678.5859375</x><y>26528.372070312504</y></points><points><x>42678.5859375</x><y>28576.372070312504</y></points></segmentation></object><object><name>NILM</name><difficult>0</difficult><truncated>0</truncated><info>[{"confidence": "0"}, {"action": "CREATE", "cat": "NILM", "time": "2020-07-23 14:39;12", "who": "admin", "typeOfanno": "PersonManul"}]</info><confidence>0</confidence><bndbox><xmin>41508.003047051214</xmin><ymin>27609.415049847412</ymin><xmax>41550.572706493935</xmax><ymax>27659.867979557308</ymax></bndbox><segmentation><points><x>41508.003047051214</x><y>27659.867979557308</y></points><points><x>41508.003047051214</x><y>27609.415049847412</y></points><points><x>41550.572706493935</x><y>27609.415049847412</y></points><points><x>41550.572706493935</x><y>27659.867979557308</y></points></segmentation></object><object><name>NILM</name><difficult>0</difficult><truncated>0</truncated><info>[{"confidence": "0"}, {"action": "CREATE", "cat": "NILM", "time": "2020-07-23 14:39;12", "who": "admin", "typeOfanno": "PersonManul"}]</info><confidence>0</confidence><bndbox><xmin>41312.49794442536</xmin><ymin>27612.56835795428</ymin><xmax>41368.469163322276</xmax><ymax>27660.656306584024</ymax></bndbox><segmentation><points><x>41312.49794442536</x><y>27660.656306584024</y></points><points><x>41312.49794442536</x><y>27612.56835795428</y></points><points><x>41368.469163322276</x><y>27612.56835795428</y></points><points><x>41368.469163322276</x><y>27660.656306584024</y></points></segmentation></object><object><name>NONE</name><difficult>0</difficult><truncated>0</truncated><info>[{"confidence": "0"}, {"action": "CREATE", "cat": "NONE", "time": "2020-07-23 14:39;12", "who": "admin", "typeOfanno": "PersonManul"}]</info><confidence>0</confidence><bndbox><xmin>41061.80994992932</xmin><ymin>27271.222755385767</ymin><xmax>41109.897898559066</xmax><ymax>27315.369068881922</ymax></bndbox><segmentation><points><x>41061.80994992932</x><y>27315.369068881922</y></points><points><x>41061.80994992932</x><y>27271.222755385767</y></points><points><x>41109.897898559066</x><y>27271.222755385767</y></points><points><x>41109.897898559066</x><y>27315.369068881922</y></points></segmentation></object><object><name>NILM</name><difficult>0</difficult><truncated>0</truncated><info>[{"confidence": "0"}, {"action": "CREATE", "cat": "NILM", "time": "2020-07-23 14:39;12", "who": "admin", "typeOfanno": "PersonManul"}]</info><confidence>0</confidence><bndbox><xmin>41021.0878820114</xmin><ymin>26983.262700802094</ymin><xmax>41076.270773881595</xmax><ymax>27033.71563051199</ymax></bndbox><segmentation><points><x>41021.0878820114</x><y>27033.71563051199</y></points><points><x>41021.0878820114</x><y>26983.262700802094</y></points><points><x>41076.270773881595</x><y>26983.262700802094</y></points><points><x>41076.270773881595</x><y>27033.71563051199</y></points></segmentation></object><object><name>NILM</name><difficult>0</difficult><truncated>0</truncated><info>[{"confidence": "0"}, {"action": "CREATE", "cat": "NILM", "time": "2020-07-23 14:39;12", "who": "admin", "typeOfanno": "PersonManul"}]</info><confidence>0</confidence><bndbox><xmin>42194.05966823011</xmin><ymin>28276.765058672638</ymin><xmax>42281.09097197969</xmax><ymax>28325.956665139787</ymax></bndbox><segmentation><points><x>42194.05966823011</x><y>28325.956665139787</y></points><points><x>42194.05966823011</x><y>28276.765058672638</y></points><points><x>42281.09097197969</x><y>28276.765058672638</y></points><points><x>42281.09097197969</x><y>28325.956665139787</y></points></segmentation></object><object><name>BOX_SCREEN</name><difficult>0</difficult><truncated>0</truncated><info>[{"confidence": "0"}, {"action": "CREATE", "cat": "BOX_SCREEN", "time": "2020-07-23 14:39;12", "who": "admin", "typeOfanno": "PersonManul"}]</info><confidence>0</confidence><bndbox><xmin>13531.061551249924</xmin><ymin>26906.836856740872</ymin><xmax>15579.061551249924</xmax><ymax>28954.836856740872</ymax></bndbox><segmentation><points><x>13531.061551249924</x><y>28954.836856740872</y></points><points><x>13531.061551249924</x><y>26906.836856740872</y></points><points><x>15579.061551249924</x><y>26906.836856740872</y></points><points><x>15579.061551249924</x><y>28954.836856740872</y></points></segmentation></object><object><name>BOX_SCREEN</name><difficult>0</difficult><truncated>0</truncated><info>[{"confidence": "0"}, {"action": "CREATE", "cat": "BOX_SCREEN", "time": "2020-07-23 14:39;12", "who": "admin", "typeOfanno": "PersonManul"}]</info><confidence>0</confidence><bndbox><xmin>22219.358284152484</xmin><ymin>24834.17369993229</ymin><xmax>24267.358284152484</xmax><ymax>26882.17369993229</ymax></bndbox><segmentation><points><x>22219.358284152484</x><y>26882.17369993229</y></points><points><x>22219.358284152484</x><y>24834.17369993229</y></points><points><x>24267.358284152484</x><y>24834.17369993229</y></points><points><x>24267.358284152484</x><y>26882.17369993229</y></points></segmentation></object></annotation>
