# Supplementary material for: Artificial intelligence enables precision diagnosis of cervical cytology grades and cervical cancer
Source: Nat Commun. 2024 May 22;15:4369. doi: 10.1038/s41467-024-48705-3 (PMC11111770; doi:10.1038/s41467-024-48705-3)
Supplement: Supplementary file 4 — Source Data [file 41467_2024_48705_MOESM4_ESM.zip › Source Data/Table S1.Average precision in the patch-level detection and classification./ground_truth_126/C201721746_L.kfb.xml]

<?xml version="1.0"?><annotation><folder>med</folder><filename>/datasets/Review/label-check/kfbtmap682/C201721746_L.kfb</filename><size><width>55822</width><height>53245</height></size><mpp>0.2484472095966339</mpp><object><name>LSIL</name><difficult>0</difficult><truncated>0</truncated><info>[{"confidence": "0.691508"}, {"action": "CREATE", "cat": "LSIL", "time": "2020-07-23 14:53;43", "who": "admin", "typeOfanno": "PersonManul"}]</info><confidence>0.691508</confidence><bndbox><xmin>25238.71284896441</xmin><ymin>33389.27530531819</ymin><xmax>25371.010251110933</xmax><ymax>33663.79241477221</ymax></bndbox><segmentation><points><x>25238.71284896441</x><y>33663.79241477221</y></points><points><x>25238.71284896441</x><y>33389.27530531819</y></points><points><x>25371.010251110933</x><y>33389.27530531819</y></points><points><x>25371.010251110933</x><y>33663.79241477221</y></points></segmentation></object><object><name>BOX_SCREEN</name><difficult>0</difficult><truncated>0</truncated><info>[{"confidence": "0"}, {"action": "CREATE", "cat": "BOX_SCREEN", "time": "2020-07-23 14:53;43", "who": "admin", "typeOfanno": "PersonManul"}]</info><confidence>0</confidence><bndbox><xmin>23664.35092523584</xmin><ymin>32942.34046852037</ymin><xmax>25712.35092523584</xmax><ymax>34990.34046852037</ymax></bndbox><segmentation><points><x>23664.35092523584</x><y>34990.34046852037</y></points><points><x>23664.35092523584</x><y>32942.34046852037</y></points><points><x>25712.35092523584</x><y>32942.34046852037</y></points><points><x>25712.35092523584</x><y>34990.34046852037</y></points></segmentation></object></annotation>
